# Supplementary material for: Genomic landscape of antimicrobial resistance in India: findings from a multi-species surveillance study
Source: NPJ Antimicrob Resist. 2026 Feb 16;4:13. doi: 10.1038/s44259-026-00185-9 (PMC12910060; doi:10.1038/s44259-026-00185-9)
Supplement: Supplementary file 2 — S data 1 [file 44259_2026_185_MOESM2_ESM.xlsx]

## Sheet: S data 1
Supplementary data 1: Metadata and AST for 266 isolates subjected to sequencing
Sr. No.	Isolate ID	Accession	Biosample_accession	ST	Organism	Geoclimatic Zone	Resistance Category	Age group (years)	Gender	Date	Hospitalisation Status	Specimen	Amikacin	Gentamicin	Isepamicin	Netilmicin	Tobramycin	Doripenem	Ertapenem	Imipenem	Meropenem	Cefazolin	Cefoxitin	Cefuroxime	Cefixime	Cefotaxime	Ceftazidime	Ceftriaxone	Cefepime	Aztreonam	Amoxicillin	Ampicillin	Benzylpenicillin	Cloxacillin	Oxacillin	Piperacillin	Amoxicillin.Clavulanic.Acid	Ampicillin.Sulbactam	Cefepime.Tazobactam	Cefoperazone.Sulbactam	Ceftazidime.Avibactam	Piperacillin.Tazobactam	Ticarcillin.Clavulanic.Acid	Chloramphenicol	Teicoplanin	Vancomycin	Clindamycin	Daptomycin	Azithromycin
1	AB026	SRR33980563	SAMN48952902	2	Acinetobacter baumannii	Northern	CR	41-80	M	45072	icu	blood	R	R	NA	R	NA	NA	NA	R	R	NA	NA	NA	NA	NA	R	R	R	NA	NA	NA	NA	NA	NA	NA	NA	R	R	S	NA	R	NA	NA	NA	NA	NA	NA	NA
2	AB038	SRR33980562	SAMN48952903	2	Acinetobacter baumannii	Northern	CR	41-80	M	45088	icu	blood	R	R	NA	R	NA	NA	NA	R	R	NA	NA	NA	NA	R	R	R	R	NA	NA	NA	NA	NA	NA	NA	NA	R	R	I	NA	R	NA	NA	NA	NA	NA	NA	NA
3	AB056	SRR33980355	SAMN48952904	2	Acinetobacter baumannii	Northern	CR	11-40	M	45190	icu	respiratory	R	R	NA	R	R	NA	NA	R	R	NA	NA	NA	NA	R	R	R	R	NA	NA	NA	NA	NA	NA	NA	NA	R	R	R	NA	R	NA	NA	NA	NA	NA	NA	NA
4	AB061	SRR33980446	SAMN48952905	-	Acinetobacter baumannii	Northern	CR	41-80	F	45178	icu	blood	R	R	NA	R	NA	NA	NA	R	R	NA	NA	NA	NA	NA	R	R	R	NA	NA	NA	NA	NA	NA	NA	NA	R	R	R	NA	R	NA	NA	NA	NA	NA	NA	NA
5	AB072	SRR33980339	SAMN48952906	2	Acinetobacter baumannii	Northern	CR	41-80	F	45181	icu	blood	R	R	NA	R	NA	NA	NA	R	R	NA	NA	NA	NA	R	R	R	R	NA	NA	NA	NA	NA	NA	NA	NA	R	R	R	NA	R	NA	NA	NA	NA	NA	NA	NA
6	AB073	SRR33980328	SAMN48952907	1	Acinetobacter baumannii	Northern	CR	41-80	F	45185	non-icu	blood	R	S	NA	R	NA	NA	NA	R	R	NA	NA	NA	NA	R	R	R	R	NA	NA	NA	NA	NA	NA	NA	NA	R	R	R	NA	R	NA	NA	NA	NA	NA	NA	NA
7	AB076	SRR33980437	SAMN48952908	2	Acinetobacter baumannii	Northern	CR	41-80	F	45215	icu	respiratory	R	R	NA	R	R	NA	NA	R	R	NA	NA	NA	NA	R	R	R	R	NA	NA	NA	NA	NA	NA	NA	NA	R	R	R	NA	R	NA	NA	NA	NA	NA	NA	NA
8	AB095	SRR33980426	SAMN48952909	2	Acinetobacter baumannii	Northern	CR	11-40	F	44825	icu	respiratory	R	R	NA	R	R	R	NA	R	R	NA	NA	NA	NA	R	R	R	R	NA	NA	NA	NA	NA	NA	NA	NA	R	R	R	NA	R	NA	NA	NA	NA	NA	NA	NA
9	AB099	SRR33980319	SAMN48952910	2	Acinetobacter baumannii	Northern	CR	41-80	M	45185	op	blood	R	R	NA	R	R	NA	NA	R	R	NA	NA	NA	NA	R	R	R	R	NA	NA	NA	NA	NA	NA	NA	NA	R	R	R	NA	R	NA	NA	NA	NA	NA	NA	NA
10	AB110	SRR33980574	SAMN48952911	2	Acinetobacter baumannii	Northern	CR	41-80	F	44930	icu	blood	R	R	NA	R	NA	NA	NA	NA	R	NA	NA	NA	NA	R	R	R	R	NA	NA	NA	NA	NA	NA	NA	NA	R	R	R	NA	R	NA	NA	NA	NA	NA	NA	NA
11	AB112	SRR33980561	SAMN48952912	10	Acinetobacter baumannii	Northern	CR	41-80	M	45280	icu	blood	R	R	NA	R	NA	NA	NA	NA	R	NA	NA	NA	NA	R	R	R	R	NA	NA	NA	NA	NA	NA	NA	NA	R	R	R	NA	R	NA	NA	NA	NA	NA	NA	NA
12	AB114	SRR33980478	SAMN48952913	2	Acinetobacter baumannii	Northern	CR	81+	M	45286	icu	blood	R	R	NA	R	NA	NA	NA	NA	R	NA	NA	NA	NA	R	R	R	R	NA	NA	NA	NA	NA	NA	NA	NA	R	R	R	NA	R	NA	NA	NA	NA	NA	NA	NA
13	AB115	SRR33980467	SAMN48952914	2	Acinetobacter baumannii	Northern	CR	41-80	M	45291	icu	blood	R	R	NA	R	NA	NA	NA	NA	R	NA	NA	NA	NA	R	R	R	I	NA	NA	NA	NA	NA	NA	NA	NA	R	R	I	NA	R	NA	NA	NA	NA	NA	NA	NA
14	AB116	SRR33980552	SAMN48952915	2	Acinetobacter baumannii	Northern	CR	81+	M	45291	icu	blood	R	R	NA	R	NA	NA	NA	NA	R	NA	NA	NA	NA	R	R	R	R	NA	NA	NA	NA	NA	NA	NA	NA	R	R	R	NA	R	NA	NA	NA	NA	NA	NA	NA
15	AB117	SRR33980541	SAMN48952916	2	Acinetobacter baumannii	Northern	CR	41-80	F	45282	icu	blood	R	R	NA	R	NA	NA	NA	NA	R	NA	NA	NA	NA	R	R	R	R	NA	NA	NA	NA	NA	NA	NA	NA	R	R	I	NA	R	NA	NA	NA	NA	NA	NA	NA
16	AB134	SRR33980530	SAMN48952917	2	Acinetobacter baumannii	Northern	CR	41-80	F	45306	non-icu	blood	R	R	NA	R	NA	NA	NA	NA	R	NA	NA	NA	NA	R	R	R	R	NA	NA	NA	NA	NA	NA	NA	NA	R	R	R	NA	R	NA	NA	NA	NA	NA	NA	NA
17	AB144	SRR33980519	SAMN48952918	2	Acinetobacter baumannii	Northern	CR	41-80	M	45352	icu	blood	R	R	NA	R	NA	NA	NA	NA	R	NA	NA	NA	NA	R	R	S	R	NA	NA	NA	NA	NA	NA	NA	NA	R	R	R	NA	R	NA	NA	NA	NA	NA	NA	NA
18	AB145	SRR33980412	SAMN48952919	10	Acinetobacter baumannii	Northern	CR	41-80	M	45317	icu	blood	R	R	NA	R	NA	NA	NA	NA	R	NA	NA	NA	NA	NA	R	R	R	NA	NA	NA	NA	NA	NA	NA	NA	R	R	R	NA	R	NA	NA	NA	NA	NA	NA	NA
19	AB146	SRR33980401	SAMN48952920	2	Acinetobacter baumannii	Northern	CR	81+	F	45336	icu	blood	R	R	NA	R	NA	NA	NA	NA	R	NA	NA	NA	NA	R	R	R	R	NA	NA	NA	NA	NA	NA	NA	NA	R	R	R	NA	R	NA	NA	NA	NA	NA	NA	NA
20	AB147	SRR33980366	SAMN48952921	1	Acinetobacter baumannii	Northern	CR	41-80	F	45321	icu	blood	R	S	NA	R	NA	NA	NA	NA	R	NA	NA	NA	NA	R	R	R	R	NA	NA	NA	NA	NA	NA	NA	NA	R	R	R	NA	R	NA	NA	NA	NA	NA	NA	NA
21	AB148	SRR33980354	SAMN48952922	2	Acinetobacter baumannii	Northern	CR	41-80	F	45366	icu	blood	R	R	NA	R	NA	NA	NA	NA	R	NA	NA	NA	NA	NA	R	R	R	NA	NA	NA	NA	NA	NA	NA	NA	R	R	R	NA	R	NA	NA	NA	NA	NA	NA	NA
22	AB149	SRR33980511	SAMN48952923	2	Acinetobacter baumannii	Northern	CR	41-80	M	45337	icu	blood	R	R	NA	R	NA	NA	NA	NA	R	NA	NA	NA	NA	R	R	R	R	NA	NA	NA	NA	NA	NA	NA	NA	R	R	R	NA	R	NA	NA	NA	NA	NA	NA	NA
23	AB150	SRR33980500	SAMN48952924	2	Acinetobacter baumannii	Northern	CR	41-80	M	45367	icu	respiratory	R	R	NA	R	R	R	NA	NA	R	NA	NA	NA	NA	R	R	R	R	NA	NA	NA	NA	NA	NA	NA	NA	R	R	R	NA	R	NA	NA	NA	NA	NA	NA	NA
24	AB165	SRR33980489	SAMN48952925	2	Acinetobacter baumannii	Northern	CR	81+	F	45400	icu	respiratory	R	R	NA	R	R	NA	NA	R	R	NA	NA	NA	NA	R	R	R	R	NA	NA	NA	NA	NA	NA	NA	NA	R	R	R	NA	R	NA	NA	NA	NA	NA	NA	NA
25	AB166	SRR33980382	SAMN48952926	2	Acinetobacter baumannii	Northern	CR	41-80	F	45400	icu	blood	R	R	NA	R	NA	NA	NA	R	NA	NA	NA	NA	NA	R	R	R	R	NA	NA	NA	NA	NA	NA	NA	NA	R	R	R	NA	R	NA	NA	NA	NA	NA	NA	NA
26	AB167	SRR33980371	SAMN48952927	2	Acinetobacter baumannii	Northern	CR	41-80	M	45400	icu	respiratory	R	R	NA	R	R	NA	NA	R	R	NA	NA	NA	NA	R	R	R	R	NA	NA	NA	NA	NA	NA	NA	NA	R	R	R	NA	R	NA	NA	NA	NA	NA	NA	NA
27	AB176	SRR33980456	SAMN48952928	2	Acinetobacter baumannii	Northern	CR	41-80	M	45419	icu	blood	R	R	NA	R	NA	NA	NA	R	R	NA	NA	NA	NA	R	R	R	R	NA	NA	NA	NA	NA	NA	NA	NA	R	R	NA	NA	R	NA	NA	NA	NA	NA	NA	NA
28	AB177	SRR33980449	SAMN48952929	2	Acinetobacter baumannii	Northern	CR	11-40	F	45419	icu	blood	R	R	NA	R	NA	NA	NA	R	R	NA	NA	NA	NA	R	R	R	R	NA	NA	NA	NA	NA	NA	NA	NA	R	R	I	NA	R	NA	NA	NA	NA	NA	NA	NA
29	AB178	SRR33980448	SAMN48952930	2	Acinetobacter baumannii	Northern	CR	41-80	M	45419	icu	respiratory	R	R	NA	R	NA	NA	NA	R	R	NA	NA	NA	NA	R	R	R	R	NA	NA	NA	NA	NA	NA	NA	NA	R	R	R	NA	R	NA	NA	NA	NA	NA	NA	NA
30	AB190	SRR33980447	SAMN48952931	2	Acinetobacter baumannii	Northern	CR	81+	M	45412	icu	respiratory	R	R	NA	R	NA	NA	NA	R	R	NA	NA	NA	R	R	R	R	R	NA	NA	NA	NA	NA	NA	NA	NA	R	R	R	NA	R	NA	NA	NA	NA	NA	NA	NA
31	AB191	SRR33980445	SAMN48952932	2	Acinetobacter baumannii	Northern	CR	81+	F	45414	icu	respiratory	R	R	NA	R	NA	NA	NA	R	R	NA	NA	NA	NA	R	R	R	R	NA	NA	NA	NA	NA	NA	NA	NA	R	R	R	NA	R	NA	NA	NA	NA	NA	NA	NA
32	AB192	SRR33980444	SAMN48952933	2	Acinetobacter baumannii	Northern	CR	11-40	M	45411	icu	other	R	R	NA	R	NA	NA	NA	R	R	NA	NA	NA	NA	R	R	R	R	NA	NA	NA	NA	NA	NA	NA	NA	NA	R	R	NA	R	NA	NA	NA	NA	NA	NA	NA
33	AB200	SRR33980443	SAMN48952934	2	Acinetobacter baumannii	Northern	CR	41-80	F	45445	icu	respiratory	R	R	NA	R	R	NA	NA	R	R	NA	NA	NA	NA	R	R	R	R	NA	NA	NA	NA	NA	NA	NA	NA	R	R	R	NA	R	NA	NA	NA	NA	NA	NA	NA
34	AB203	SRR33980442	SAMN48952935	2	Acinetobacter baumannii	Northern	CR	41-80	F	45431	icu	blood	R	R	NA	R	NA	NA	NA	R	R	NA	NA	NA	NA	R	R	R	R	NA	NA	NA	NA	NA	NA	NA	NA	R	R	R	NA	R	NA	NA	NA	NA	NA	NA	NA
35	AB205	SRR33980441	SAMN48952936	2	Acinetobacter baumannii	Northern	CR	41-80	M	45462	icu	blood	I	R	NA	R	NA	NA	NA	R	R	NA	NA	NA	NA	R	R	R	R	NA	NA	NA	NA	NA	NA	NA	NA	I	R	R	NA	R	NA	NA	NA	NA	NA	NA	NA
36	AB206	SRR33980344	SAMN48952937	2	Acinetobacter baumannii	Northern	CR	41-80	M	45479	icu	blood	R	R	NA	R	NA	NA	NA	R	R	NA	NA	NA	R	NA	R	R	R	NA	NA	NA	NA	NA	NA	NA	NA	R	R	R	NA	R	NA	NA	NA	NA	NA	NA	NA
37	ABBN197	SRR33980343	SAMN48952938	2	Acinetobacter baumannii	Western	CR	41-80	M	45486	non-icu	blood	R	R	NA	NA	NA	R	NA	R	R	NA	NA	NA	NA	R	R	R	R	NA	NA	NA	NA	NA	NA	NA	NA	NA	R	R	NA	R	NA	NA	NA	NA	NA	NA	NA
38	ABBN201	SRR33980342	SAMN48952939	-	Acinetobacter baumannii	Western	CR	41-80	M	45465	op	blood	R	R	NA	NA	NA	R	NA	R	R	NA	NA	NA	NA	R	R	R	R	NA	NA	NA	NA	NA	NA	NA	NA	NA	R	R	NA	R	NA	NA	NA	NA	NA	NA	NA
39	ABBN23	SRR33980341	SAMN48952940	2	Acinetobacter baumannii	Western	CR	0-10	M	44971	op	blood	R	R	NA	NA	NA	R	NA	R	R	NA	NA	NA	NA	R	R	R	R	NA	NA	NA	NA	NA	NA	NA	NA	R	R	R	NA	R	NA	NA	NA	NA	NA	NA	NA
40	ABBN27	SRR33980340	SAMN48952941	2	Acinetobacter baumannii	Western	CR	41-80	F	44981	icu	blood	R	R	NA	NA	NA	R	NA	R	R	NA	NA	NA	NA	R	R	R	R	NA	NA	NA	NA	NA	NA	NA	NA	R	R	R	NA	R	NA	NA	NA	NA	NA	NA	NA
41	ABBN48	SRR33980338	SAMN48952942	2	Acinetobacter baumannii	Western	CR	11-40	F	45090	icu	blood	R	R	NA	NA	NA	R	NA	R	R	NA	NA	NA	NA	R	R	R	R	NA	NA	NA	NA	NA	NA	NA	NA	R	R	R	NA	R	NA	NA	NA	NA	NA	NA	NA
42	ABBN49	SRR33980337	SAMN48952943	-	Acinetobacter baumannii	Western	CR	41-80	F	45087	icu	blood	R	R	NA	NA	NA	R	NA	R	R	NA	NA	NA	NA	R	R	R	R	NA	NA	NA	NA	NA	NA	NA	NA	R	R	R	NA	R	NA	NA	NA	NA	NA	NA	NA
43	ABEN183	SRR33980336	SAMN48952944	2	Acinetobacter baumannii	Western	CR	41-80	M	45470	icu	respiratory	R	R	NA	NA	NA	R	NA	R	R	NA	NA	NA	NA	R	R	R	R	NA	NA	NA	NA	NA	NA	NA	NA	NA	R	R	NA	R	NA	NA	NA	NA	NA	NA	NA
44	ABN1	SRR33980335	SAMN48952945	2	Acinetobacter baumannii	Western	CR	11-40	M	44770	icu	respiratory	R	R	NA	NA	NA	R	NA	R	R	NA	NA	NA	NA	R	R	R	R	NA	NA	NA	NA	NA	NA	NA	NA	R	R	R	NA	R	NA	NA	NA	NA	NA	NA	NA
45	ABN28	SRR33980334	SAMN48952946	1	Acinetobacter baumannii	Western	CR	81+	M	44792	icu	respiratory	R	R	NA	NA	NA	R	NA	R	R	NA	NA	NA	NA	R	R	R	R	NA	NA	NA	NA	NA	NA	NA	NA	R	R	R	NA	R	NA	NA	NA	NA	NA	NA	NA
46	BC135	SRR33980333	SAMN48952947	840	Burkholderia cepacia	Northern	Unassigned	41-80	F	45324	icu	respiratory	NA	NA	NA	NA	NA	NA	NA	NA	S	NA	NA	NA	NA	NA	S	NA	NA	NA	NA	NA	NA	NA	NA	NA	NA	NA	NA	NA	NA	NA	R	S	NA	NA	NA	NA	NA
47	BC136	SRR33980332	SAMN48952948	922	Burkholderia cepacia	Northern	Unassigned	0-10	F	45323	icu	other	NA	NA	NA	NA	NA	NA	NA	NA	S	NA	NA	NA	NA	NA	R	NA	NA	NA	NA	NA	NA	NA	NA	NA	NA	NA	NA	NA	NA	NA	R	R	NA	NA	NA	NA	NA
48	BC137	SRR33980331	SAMN48952949	840	Burkholderia cepacia	Northern	Unassigned	41-80	M	45320	icu	respiratory	NA	NA	NA	NA	NA	NA	NA	NA	S	NA	NA	NA	NA	NA	S	NA	NA	NA	NA	NA	NA	NA	NA	NA	NA	NA	NA	NA	NA	NA	NA	R	NA	NA	NA	NA	NA
49	BC138	SRR33980330	SAMN48952950	840	Burkholderia cepacia	Northern	CR	41-80	F	45328	icu	blood	NA	NA	NA	NA	NA	NA	NA	NA	R	NA	NA	NA	NA	NA	R	NA	NA	NA	NA	NA	NA	NA	NA	NA	NA	NA	NA	NA	NA	NA	R	S	NA	NA	NA	NA	NA
50	EBC139	SRR33980329	SAMN48952951	1718	Enterobacter cloacae	Northern	CR_col	41-80	F	45325	non-icu	blood	R	R	NA	R	NA	NA	R	NA	R	NA	NA	R	R	R	NA	R	R	R	R	NA	NA	NA	NA	NA	R	R	R	R	NA	R	R	S	NA	NA	NA	NA	NA
51	EBC140	SRR33980327	SAMN48952952	1718	Enterobacter cloacae	Northern	CR_col	41-80	F	45323	icu	blood	R	R	R	R	NA	NA	R	NA	R	NA	NA	R	R	R	R	R	R	R	NA	NA	NA	NA	NA	NA	R	R	R	R	R	R	R	S	NA	NA	NA	NA	NA
52	EC001	SRR33980326	SAMN48952953	131	Escherichia coli	Northern	ESBL	81+	M	45064	op	blood	R	R	NA	S	NA	NA	S	S	S	NA	NA	R	R	R	R	R	R	R	NA	NA	NA	NA	NA	NA	R	R	S	S	NA	S	R	S	NA	NA	NA	NA	NA
53	EC003	SRR33980325	SAMN48952954	1193	Escherichia coli	Northern	ESBL	41-80	M	45063	op	blood	S	R	NA	S	NA	NA	S	S	S	NA	NA	R	R	R	R	R	R	R	NA	NA	NA	NA	NA	NA	S	S	S	S	NA	S	S	S	NA	NA	NA	NA	NA
54	EC004	SRR33980324	SAMN48952955	12	Escherichia coli	Northern	ESBL	41-80	F	45062	non-icu	blood	S	S	NA	S	NA	NA	S	NA	S	NA	NA	R	R	S	R	R	R	S	NA	NA	NA	NA	NA	NA	S	S	S	S	NA	S	S	S	NA	NA	NA	NA	NA
55	EC010	SRR33980323	SAMN48952956	131	Escherichia coli	Northern	ESBL	11-40	F	45064	op	blood	S	S	NA	S	NA	NA	S	S	S	NA	NA	R	R	R	R	R	SDD	R	NA	NA	NA	NA	NA	NA	S	S	S	S	NA	S	S	S	NA	NA	NA	NA	NA
56	EC020	SRR33980322	SAMN48952957	38	Escherichia coli	Northern	ESBL	41-80	M	45062	icu	blood	S	S	NA	S	NA	NA	S	S	S	NA	NA	R	R	S	R	R	SDD	NA	NA	NA	NA	NA	NA	NA	S	R	S	S	NA	S	R	S	NA	NA	NA	NA	NA
57	EC031	SRR33980321	SAMN48952958	167	Escherichia coli	Northern	CR	11-40	F	45080	icu	blood	S	S	S	S	NA	NA	R	R	R	NA	NA	R	R	R	R	R	R	R	NA	NA	NA	NA	NA	NA	R	R	R	R	R	R	R	S	NA	NA	NA	NA	NA
58	EC040	SRR33980440	SAMN48952959	167	Escherichia coli	Northern	CR	41-80	M	45089	icu	blood	R	R	R	R	NA	NA	R	R	R	NA	NA	R	R	R	R	R	R	R	NA	NA	NA	NA	NA	NA	R	R	R	R	R	R	R	S	NA	NA	NA	NA	NA
59	EC063	SRR33980439	SAMN48952960	167	Escherichia coli	Northern	CR	0-10	F	45205	icu	blood	S	S	S	S	NA	NA	R	R	R	NA	NA	R	R	R	R	R	R	R	NA	NA	NA	NA	NA	NA	R	R	R	R	R	R	R	S	NA	NA	NA	NA	NA
60	EC070	SRR33980438	SAMN48952961	2083	Escherichia coli	Northern	CR	41-80	M	45167	non-icu	blood	S	S	NA	R	NA	NA	R	R	R	NA	NA	R	R	R	R	R	R	R	NA	NA	NA	NA	NA	NA	R	R	R	R	NA	R	R	S	NA	NA	NA	NA	NA
61	EC071	SRR33980436	SAMN48952962	448	Escherichia coli	Northern	CR	11-40	M	45133	icu	blood	S	S	S	R	NA	NA	R	R	R	NA	NA	R	R	R	R	R	R	R	NA	NA	NA	NA	NA	NA	R	R	R	R	R	R	R	R	NA	NA	NA	NA	NA
62	EC075	SRR33980435	SAMN48952963	167	Escherichia coli	Northern	CR	41-80	M	45218	icu	blood	S	S	NA	S	NA	NA	R	R	R	NA	NA	R	R	R	R	R	R	R	NA	NA	NA	NA	NA	NA	R	R	R	R	S	R	R	S	NA	NA	NA	NA	NA
63	EC084	SRR33980434	SAMN48952964	46	Escherichia coli	Northern	CR	11-40	F	45208	non-icu	blood	S	S	R	R	NA	NA	R	R	R	NA	NA	R	R	R	R	R	R	R	NA	NA	NA	NA	NA	NA	R	R	R	R	R	R	R	S	NA	NA	NA	NA	NA
64	EC094	SRR33980433	SAMN48952965	167	Escherichia coli	Northern	CR	41-80	M	45227	icu	blood	S	S	NA	S	NA	NA	R	R	R	NA	NA	R	R	R	R	R	R	R	NA	NA	NA	NA	NA	NA	R	R	R	R	R	R	R	S	NA	NA	NA	NA	NA
65	EC098	SRR33980432	SAMN48952966	167	Escherichia coli	Northern	CR	41-80	M	45226	icu	blood	S	S	NA	S	NA	NA	R	R	R	NA	NA	R	R	R	R	R	R	R	NA	NA	NA	NA	NA	NA	R	R	R	R	R	R	R	S	NA	NA	NA	NA	NA
66	EC113	SRR33980431	SAMN48952967	7210	Escherichia coli	Northern	CR	0-10	F	45279	icu	blood	R	R	R	R	NA	NA	R	NA	R	NA	NA	R	R	R	R	R	R	R	NA	NA	NA	NA	NA	NA	R	R	R	R	R	R	R	S	NA	NA	NA	NA	NA
67	EC119	SRR33980430	SAMN48952968	405	Escherichia coli	Northern	CR	41-80	M	45299	icu	blood	R	R	NA	R	NA	NA	R	NA	R	NA	NA	R	R	R	R	R	R	R	NA	NA	NA	NA	NA	NA	R	R	R	R	NA	R	R	S	NA	NA	NA	NA	NA
68	EC155	SRR33980429	SAMN48952969	167	Escherichia coli	Northern	CR	81+	F	45337	icu	blood	R	S	S	R	NA	NA	R	R	R	NA	NA	R	R	R	R	R	R	R	NA	NA	NA	NA	NA	NA	R	R	R	R	R	R	R	S	NA	NA	NA	NA	NA
69	EC156	SRR33980428	SAMN48952970	13411	Escherichia coli	Northern	CR	81+	M	45330	icu	blood	S	S	S	R	NA	NA	R	R	R	NA	NA	R	R	R	R	R	R	R	NA	NA	NA	NA	NA	NA	R	R	R	R	R	R	R	S	NA	NA	NA	NA	NA
70	EC163	SRR33980427	SAMN48952971	410	Escherichia coli	Northern	CR	41-80	M	45400	icu	respiratory	S	S	NA	S	R	NA	R	R	R	NA	NA	R	R	R	R	R	R	R	NA	NA	NA	NA	NA	NA	NA	R	R	R	NA	R	R	S	NA	NA	NA	NA	NA
71	EC168	SRR33980425	SAMN48952972	361	Escherichia coli	Northern	CR	11-40	M	45405	icu	blood	S	S	NA	S	NA	NA	R	R	R	NA	NA	R	R	R	R	R	R	R	NA	NA	NA	NA	NA	NA	NA	R	R	R	R	R	R	R	NA	NA	NA	NA	NA
72	EC180	SRR33980424	SAMN48952973	8346	Escherichia coli	Northern	CR	41-80	F	45419	icu	urine	R	R	NA	R	NA	R	R	R	R	NA	NA	R	R	R	R	R	R	R	NA	NA	NA	NA	NA	NA	NA	R	R	R	R	R	R	NA	NA	NA	NA	NA	NA
73	EC181	SRR33980423	SAMN48952974	648	Escherichia coli	Northern	CR	41-80	M	45419	icu	blood	S	R	R	S	NA	NA	R	R	R	NA	NA	R	R	R	R	R	R	R	NA	NA	NA	NA	NA	NA	R	R	R	R	R	R	NA	S	NA	NA	NA	NA	NA
74	EC202	SRR33980422	SAMN48952975	2083	Escherichia coli	Northern	CR	41-80	M	45442	non-icu	urine	S	R	NA	S	NA	R	R	R	R	NA	NA	R	R	R	R	R	R	R	NA	NA	NA	NA	NA	NA	R	R	R	R	R	R	R	NA	NA	NA	NA	NA	NA
75	EC209	SRR33980421	SAMN48952976	648	Escherichia coli	Northern	CR	41-80	M	45468	icu	blood	I	R	R	I	NA	NA	R	R	R	NA	NA	R	R	R	R	R	R	R	NA	NA	NA	NA	NA	NA	R	R	R	R	R	R	R	S	NA	NA	NA	NA	NA
76	ECBN188	SRR33980420	SAMN48952977	167	Escherichia coli	Western	CR	41-80	F	45471	op	blood	R	R	NA	NA	NA	NA	R	R	R	R	NA	R	NA	R	R	R	R	R	NA	NA	NA	NA	NA	NA	R	NA	R	R	NA	R	NA	S	NA	NA	NA	NA	NA
77	ECBN2	SRR33980419	SAMN48952978	405	Escherichia coli	Western	CR	41-80	M	44881	non-icu	blood	S	R	NA	NA	NA	R	R	R	R	R	NA	R	NA	R	R	R	R	R	NA	NA	NA	NA	NA	NA	R	NA	R	R	NA	R	NA	S	NA	NA	NA	NA	NA
78	ECBN26	SRR33980418	SAMN48952979	167	Escherichia coli	Western	CR	81+	M	44981	icu	blood	S	S	NA	NA	NA	R	R	R	R	R	NA	R	NA	R	R	R	R	R	NA	NA	NA	NA	NA	NA	R	NA	R	R	NA	R	NA	S	NA	NA	NA	NA	NA
79	ECBN29	SRR33980417	SAMN48952980	410	Escherichia coli	Western	CR	41-80	M	44987	icu	blood	R	R	NA	NA	R	R	R	R	R	R	NA	R	NA	R	R	R	R	R	NA	NA	NA	NA	NA	NA	R	NA	R	R	NA	R	NA	S	NA	NA	NA	NA	NA
80	ECBN3	SRR33980320	SAMN48952981	167	Escherichia coli	Western	CR	41-80	M	44890	icu	blood	I	R	NA	NA	NA	R	R	R	R	R	NA	R	NA	R	R	R	R	R	NA	NA	NA	NA	NA	NA	R	NA	R	R	NA	R	NA	S	NA	NA	NA	NA	NA
81	ECBN31	SRR33980318	SAMN48952982	361	Escherichia coli	Western	CR	11-40	M	45018	op	blood	S	S	NA	NA	NA	R	R	R	R	R	NA	R	NA	R	R	R	R	R	NA	NA	NA	NA	NA	NA	R	NA	R	R	NA	R	NA	S	NA	NA	NA	NA	NA
82	ECBN32	SRR33980317	SAMN48952983	167	Escherichia coli	Western	CR	41-80	M	45018	icu	blood	R	R	NA	NA	NA	R	R	R	R	R	NA	R	NA	R	R	R	R	R	NA	NA	NA	NA	NA	NA	R	NA	R	R	NA	R	NA	S	NA	NA	NA	NA	NA
83	ECBN36	SRR33980316	SAMN48952984	38	Escherichia coli	Western	CR	41-80	M	45051	icu	blood	S	R	NA	NA	NA	R	R	R	R	R	NA	R	NA	R	R	R	R	R	NA	NA	NA	NA	NA	NA	R	NA	R	R	NA	R	NA	S	NA	NA	NA	NA	NA
84	ECBN39	SRR33980315	SAMN48952985	405	Escherichia coli	Western	CR	41-80	M	45072	icu	blood	I	S	NA	NA	NA	R	R	R	R	R	NA	R	NA	R	R	R	R	R	NA	NA	NA	NA	NA	NA	R	NA	R	R	NA	R	NA	R	NA	NA	NA	NA	NA
85	ECBN45	SRR33980314	SAMN48952986	8346	Escherichia coli	Western	CR	41-80	M	45086	icu	blood	S	S	NA	NA	NA	R	R	R	R	R	NA	R	NA	R	R	R	R	R	NA	NA	NA	NA	NA	NA	R	NA	R	R	NA	R	NA	R	NA	NA	NA	NA	NA
86	ECBN46	SRR33980313	SAMN48952987	405	Escherichia coli	Western	CR	41-80	M	45084	icu	blood	S	S	NA	NA	NA	R	R	R	R	R	NA	R	NA	R	R	R	R	R	NA	NA	NA	NA	NA	NA	R	NA	R	R	NA	R	NA	S	NA	NA	NA	NA	NA
87	ECBN47	SRR33980312	SAMN48952988	23	Escherichia coli	Western	ESBL	41-80	M	45086	non-icu	blood	S	S	NA	NA	NA	NA	S	S	S	R	NA	R	NA	R	R	R	R	R	NA	NA	NA	NA	NA	NA	I	NA	S	S	NA	S	NA	NA	NA	NA	NA	NA	NA
88	ECBN51	SRR33980311	SAMN48952989	131	Escherichia coli	Western	CR	0-10	M	45094	op	blood	R	S	NA	NA	NA	NA	R	R	R	R	NA	R	NA	R	R	R	R	R	NA	NA	NA	NA	NA	NA	R	NA	R	R	NA	R	NA	S	NA	NA	NA	NA	NA
89	ECBN52	SRR33980310	SAMN48952990	131	Escherichia coli	Western	CR	0-10	F	45094	op	blood	S	S	NA	NA	NA	NA	R	R	R	R	NA	R	NA	R	R	R	R	R	NA	NA	NA	NA	NA	NA	R	NA	R	R	NA	R	NA	S	NA	NA	NA	NA	NA
90	ECUN158	SRR33980309	SAMN48952991	405	Escherichia coli	Western	CR	41-80	F	45452	op	urine	R	R	NA	NA	NA	NA	R	R	R	R	NA	R	NA	R	R	R	R	R	NA	NA	NA	NA	NA	NA	R	NA	R	R	NA	R	NA	NA	NA	NA	NA	NA	NA
91	ECUN162	SRR33980573	SAMN48952992	410	Escherichia coli	Western	CR	41-80	M	45439	op	urine	S	R	NA	NA	NA	NA	R	R	R	R	NA	R	NA	R	R	R	R	R	NA	NA	NA	NA	NA	NA	R	NA	R	R	NA	R	NA	NA	NA	NA	NA	NA	NA
92	ECUN68	SRR33980572	SAMN48952993	405	Escherichia coli	Western	CR	41-80	F	45105	icu	urine	S	S	NA	NA	NA	NA	R	R	R	R	NA	R	NA	R	R	R	R	R	NA	NA	NA	NA	NA	NA	R	NA	R	R	NA	NA	NA	NA	NA	NA	NA	NA	NA
93	ECUN70	SRR33980571	SAMN48952994	410	Escherichia coli	Western	CR	41-80	M	45110	icu	urine	R	R	NA	NA	NA	NA	R	R	R	R	NA	R	NA	R	R	R	R	R	NA	NA	NA	NA	NA	NA	R	NA	R	R	NA	R	NA	NA	NA	NA	NA	NA	NA
94	ECUN72	SRR33980570	SAMN48952995	167	Escherichia coli	Western	CR	41-80	F	45112	icu	urine	R	R	NA	NA	NA	NA	R	R	R	R	NA	R	NA	R	R	R	R	R	NA	NA	NA	NA	NA	NA	R	NA	R	R	NA	R	NA	NA	NA	NA	NA	NA	NA
95	ECUN76	SRR33980569	SAMN48952996	405	Escherichia coli	Western	CR	81+	M	45111	icu	urine	R	R	NA	NA	NA	NA	R	R	R	R	NA	R	NA	R	R	R	R	R	NA	NA	NA	NA	NA	NA	R	NA	R	R	NA	R	NA	NA	NA	NA	NA	NA	NA
96	ECUN78	SRR33980568	SAMN48952997	410	Escherichia coli	Western	CR	41-80	M	45125	non-icu	urine	S	S	NA	NA	NA	NA	R	R	R	R	NA	R	NA	R	R	R	R	R	NA	NA	NA	NA	NA	NA	R	NA	R	R	NA	R	NA	NA	NA	NA	NA	NA	NA
97	ECUN98	SRR33980567	SAMN48952998	1702	Escherichia coli	Western	CR	41-80	F	45257	op	urine	R	R	NA	NA	NA	NA	R	R	R	R	NA	R	NA	R	R	R	R	S	NA	NA	NA	NA	NA	NA	R	NA	R	R	NA	R	NA	NA	NA	NA	NA	NA	NA
98	ECUN99	SRR33980566	SAMN48952999	648	Escherichia coli	Western	CR	41-80	M	45255	op	urine	I	R	NA	NA	NA	NA	R	R	R	R	NA	R	NA	R	R	R	R	R	NA	NA	NA	NA	NA	NA	R	NA	R	R	NA	R	NA	NA	NA	NA	NA	NA	NA
99	EFM048	SRR33980565	SAMN48953000	1886	Enterococci	Northern	VR	81+	F	44825	icu	urine	NA	NA	NA	NA	NA	NA	NA	NA	NA	NA	NA	NA	NA	NA	NA	NA	NA	NA	NA	R	R	NA	NA	NA	R	R	NA	NA	NA	R	NA	NA	R	R	NA	SDD	NA
100	EFM065	SRR33980564	SAMN48953001	1380	Enterococci	Northern	VR	41-80	F	45134	icu	blood	NA	NA	NA	NA	NA	NA	NA	NA	NA	NA	NA	NA	NA	NA	NA	NA	NA	NA	NA	R	R	NA	NA	NA	R	R	NA	NA	NA	R	NA	NA	R	R	NA	I	NA
101	EFM066	SRR33980488	SAMN48953002	80	Enterococci	Northern	VR	41-80	F	45179	icu	blood	NA	NA	NA	NA	NA	NA	NA	NA	NA	NA	NA	NA	NA	NA	NA	NA	NA	NA	NA	R	R	NA	NA	NA	R	R	NA	NA	NA	R	NA	NA	R	R	NA	I	NA
102	EFM069	SRR33980487	SAMN48953003	80	Enterococci	Northern	VR	41-80	M	45197	icu	blood	NA	NA	NA	NA	NA	NA	NA	NA	NA	NA	NA	NA	NA	NA	NA	NA	NA	NA	NA	R	R	NA	NA	NA	R	R	NA	NA	NA	R	NA	NA	R	R	NA	S	NA
103	EFM100	SRR33980486	SAMN48953004	80	Enterococci	Northern	VR	11-40	M	45260	icu	blood	NA	NA	NA	NA	NA	NA	NA	NA	NA	NA	NA	NA	NA	NA	NA	NA	NA	NA	R	R	R	NA	NA	NA	R	R	NA	NA	NA	R	NA	NA	R	R	NA	S	NA
104	EFM101	SRR33980485	SAMN48953005	761	Enterococci	Northern	VR	11-40	M	45258	icu	blood	NA	NA	NA	NA	NA	NA	NA	NA	NA	NA	NA	NA	NA	NA	NA	NA	NA	NA	R	R	R	NA	NA	NA	R	R	NA	NA	NA	R	NA	NA	R	R	NA	I	NA
105	EFM104	SRR33980484	SAMN48953006	80	Enterococci	Northern	VR	41-80	M	45268	icu	blood	NA	NA	NA	NA	NA	NA	NA	NA	NA	NA	NA	NA	NA	NA	NA	NA	NA	NA	R	R	R	NA	NA	NA	R	NA	NA	NA	NA	R	NA	NA	R	R	NA	I	NA
106	EFM125	SRR33980483	SAMN48953007	80	Enterococci	Northern	VR	11-40	M	45309	icu	blood	NA	NA	NA	NA	NA	NA	NA	NA	NA	NA	NA	NA	NA	NA	NA	NA	NA	NA	R	R	R	NA	NA	NA	R	R	NA	NA	NA	R	NA	NA	R	R	NA	I	NA
107	EFM126	SRR33980482	SAMN48953008	80	Enterococci	Northern	VR	11-40	F	45322	icu	blood	NA	NA	NA	NA	NA	NA	NA	NA	NA	NA	NA	NA	NA	NA	NA	NA	NA	NA	R	R	R	NA	NA	NA	NA	R	NA	NA	NA	R	NA	NA	R	R	NA	I	NA
108	EFM159	SRR33980481	SAMN48953009	80	Enterococci	Northern	VR	41-80	F	45306	icu	blood	NA	NA	NA	NA	NA	NA	NA	NA	NA	NA	NA	NA	NA	NA	NA	NA	NA	NA	R	R	R	NA	NA	NA	R	R	NA	NA	NA	R	NA	NA	R	R	NA	S	NA
109	EFM173	SRR33980480	SAMN48953010	761	Enterococci	Northern	VR	11-40	M	45409	icu	blood	NA	NA	NA	NA	NA	NA	NA	NA	NA	NA	NA	NA	NA	NA	NA	NA	NA	NA	R	R	R	NA	NA	NA	NA	R	NA	NA	NA	R	NA	NA	R	R	NA	S	NA
110	EFM174	SRR33980479	SAMN48953011	117	Enterococci	Northern	VR	41-80	M	45409	icu	blood	NA	NA	NA	NA	NA	NA	NA	NA	NA	NA	NA	NA	NA	NA	NA	NA	NA	NA	R	R	R	NA	NA	NA	NA	R	NA	NA	NA	R	NA	NA	R	R	NA	I	NA
111	EFP1	SRR33980477	SAMN48953012	761	Enterococci	Western	VR	41-80	F	44770	icu	blood	NA	NA	NA	NA	NA	NA	NA	NA	NA	NA	NA	NA	NA	NA	NA	NA	NA	NA	R	R	R	NA	NA	NA	R	R	NA	NA	NA	R	NA	NA	R	R	NA	NA	NA
112	EFP4	SRR33980476	SAMN48953013	761	Enterococci	Western	VR	41-80	F	44777	non-icu	blood	NA	NA	NA	NA	NA	NA	NA	NA	NA	NA	NA	NA	NA	NA	NA	NA	NA	NA	R	R	R	NA	NA	NA	R	R	NA	NA	NA	R	NA	NA	R	R	NA	R	NA
113	EFP5	SRR33980475	SAMN48953014	80	Enterococci	Western	VR	41-80	M	44778	non-icu	blood	NA	NA	NA	NA	NA	NA	NA	NA	NA	NA	NA	NA	NA	NA	NA	NA	NA	NA	R	R	R	NA	NA	NA	R	R	NA	NA	NA	R	NA	NA	R	R	NA	I	NA
114	EFP6	SRR33980474	SAMN48953015	80	Enterococci	Western	VR	41-80	M	44779	non-icu	other	NA	NA	NA	NA	NA	NA	NA	NA	NA	NA	NA	NA	NA	NA	NA	NA	NA	NA	R	R	R	NA	NA	NA	R	R	NA	NA	NA	R	NA	NA	R	R	NA	I	NA
115	EFUP119	SRR33980473	SAMN48953016	817	Enterococci	Western	VR	11-40	F	45312	non-icu	urine	NA	NA	NA	NA	NA	NA	NA	NA	NA	NA	NA	NA	NA	NA	NA	NA	NA	NA	R	R	R	NA	NA	NA	R	R	NA	NA	NA	R	NA	NA	R	R	NA	NA	NA
116	ESPUP117	SRR33980472	SAMN48953017	80	Enterococci	Western	VR	11-40	F	45298	non-icu	urine	NA	NA	NA	NA	NA	NA	NA	NA	NA	NA	NA	NA	NA	NA	NA	NA	NA	NA	R	R	R	NA	NA	NA	R	R	NA	NA	NA	R	NA	NA	R	R	NA	NA	NA
117	ESPUP118	SRR33980471	SAMN48953018	817	Enterococci	Western	VR	41-80	M	45313	non-icu	urine	NA	NA	NA	NA	NA	NA	NA	NA	NA	NA	NA	NA	NA	NA	NA	NA	NA	NA	R	R	R	NA	NA	NA	R	R	NA	NA	NA	R	NA	NA	R	R	NA	NA	NA
118	KP005	SRR33980470	SAMN48953019	231	Klebsiella pneumoniae	Northern	ESBL	41-80	M	45064	op	blood	R	R	NA	R	NA	NA	S	S	S	NA	NA	R	R	R	R	R	R	R	NA	NA	NA	NA	NA	NA	I	I	S	S	NA	R	I	S	NA	NA	NA	NA	NA
119	KP009	SRR33980469	SAMN48953020	147	Klebsiella pneumoniae	Northern	CR	11-40	M	45063	icu	blood	R	R	R	R	NA	NA	R	R	R	NA	NA	R	R	R	R	R	R	R	NA	NA	NA	NA	NA	NA	R	R	R	R	R	R	R	R	NA	NA	NA	NA	NA
120	KP018	SRR33980468	SAMN48953021	231	Klebsiella pneumoniae	Northern	CR	41-80	M	45061	icu	blood	R	R	NA	R	NA	NA	R	R	R	NA	NA	R	R	R	R	R	R	R	NA	NA	NA	NA	NA	NA	R	R	R	R	R	R	R	R	NA	NA	NA	NA	NA
121	KP021	SRR33980466	SAMN48953022	395	Klebsiella pneumoniae	Northern	CR_col	41-80	M	44899	icu	urine	R	R	R	R	NA	R	R	R	R	NA	NA	R	R	R	R	R	R	R	NA	NA	NA	NA	NA	NA	R	R	R	R	R	R	R	NA	NA	NA	NA	NA	NA
122	KP022	SRR33980465	SAMN48953023	43	Klebsiella pneumoniae	Northern	CR_col	11-40	M	45071	op	blood	R	R	NA	R	NA	NA	R	R	R	NA	NA	R	R	R	R	R	R	R	NA	NA	NA	NA	NA	NA	R	R	R	R	S	R	R	S	NA	NA	NA	NA	NA
123	KP023	SRR33980560	SAMN48953024	147	Klebsiella pneumoniae	Northern	CR_col	41-80	M	45075	icu	blood	R	R	NA	R	NA	NA	R	R	R	NA	NA	R	R	R	R	R	R	R	NA	NA	NA	NA	NA	NA	R	R	R	R	R	R	R	R	NA	NA	NA	NA	NA
124	KP024	SRR33980559	SAMN48953025	395	Klebsiella pneumoniae	Northern	CR	41-80	M	45072	icu	blood	R	R	NA	R	NA	NA	R	R	R	NA	NA	R	R	R	R	R	R	R	NA	NA	NA	NA	NA	NA	R	R	R	R	R	R	R	R	NA	NA	NA	NA	NA
125	KP025	SRR33980558	SAMN48953026	395	Klebsiella pneumoniae	Northern	CR	41-80	F	45072	icu	blood	R	R	NA	R	NA	NA	R	R	R	NA	NA	R	R	R	R	R	R	R	NA	NA	NA	NA	NA	NA	R	R	R	R	R	R	R	R	NA	NA	NA	NA	NA
126	KP029	SRR33980557	SAMN48953027	231	Klebsiella pneumoniae	Northern	CR	41-80	M	45080	icu	blood	R	R	NA	R	NA	NA	R	R	R	NA	NA	R	R	R	R	R	R	R	NA	NA	NA	NA	NA	NA	R	R	R	R	R	R	R	R	NA	NA	NA	NA	NA
127	KP030	SRR33980556	SAMN48953028	231	Klebsiella pneumoniae	Northern	CR	0-10	F	45080	icu	blood	R	R	NA	R	NA	NA	R	R	R	NA	NA	R	R	R	R	R	R	R	NA	NA	NA	NA	NA	NA	R	R	R	R	S	R	R	R	NA	NA	NA	NA	NA
128	KP033	SRR33980555	SAMN48953029	2096	Klebsiella pneumoniae	Northern	CR	41-80	M	45079	icu	blood	R	R	NA	R	NA	NA	R	R	R	NA	NA	R	R	R	R	R	R	R	NA	NA	NA	NA	NA	NA	R	R	R	R	NA	R	R	R	NA	NA	NA	NA	NA
129	KP034	SRR33980554	SAMN48953030	-	Klebsiella pneumoniae	Northern	CR	41-80	M	45080	icu	blood	R	R	NA	R	NA	NA	R	R	R	NA	NA	R	R	R	R	R	R	R	NA	NA	NA	NA	NA	NA	R	R	R	R	R	R	R	R	NA	NA	NA	NA	NA
130	KP037	SRR33980553	SAMN48953031	147	Klebsiella pneumoniae	Northern	CR_col	41-80	M	45083	icu	blood	R	R	R	R	NA	NA	R	R	R	NA	NA	R	R	R	R	R	R	R	NA	NA	NA	NA	NA	NA	R	R	R	R	R	R	R	NA	NA	NA	NA	NA	NA
131	KP039	SRR33980551	SAMN48953032	437	Klebsiella pneumoniae	Northern	CR_col	81+	M	45174	non-icu	blood	R	R	R	R	NA	NA	R	R	R	NA	NA	R	R	R	R	R	R	R	NA	NA	NA	NA	NA	NA	R	R	R	R	R	R	R	S	NA	NA	NA	NA	NA
132	KP047	SRR33980550	SAMN48953033	15	Klebsiella pneumoniae	Northern	CR_col	41-80	M	44774	icu	respiratory	I	R	NA	I	R	NA	R	R	R	NA	NA	R	R	R	R	R	R	R	NA	NA	NA	NA	NA	NA	R	R	R	R	R	R	R	R	NA	NA	NA	NA	NA
133	KP049	SRR33980549	SAMN48953034	395	Klebsiella pneumoniae	Northern	CR_col	41-80	M	45180	icu	blood	R	R	R	R	NA	NA	R	R	R	NA	NA	R	R	R	R	R	R	R	NA	NA	NA	NA	NA	NA	R	R	R	R	R	R	R	S	NA	NA	NA	NA	NA
134	KP050	SRR33980548	SAMN48953035	483	Klebsiella pneumoniae	Northern	CR	41-80	F	45189	icu	blood	R	R	R	R	NA	NA	R	R	R	NA	NA	R	R	R	R	R	R	R	NA	NA	NA	NA	NA	NA	R	R	R	R	R	R	R	R	NA	NA	NA	NA	NA
135	KP051	SRR33980547	SAMN48953036	340	Klebsiella pneumoniae	Northern	CR	41-80	M	45192	icu	blood	R	R	NA	R	NA	NA	R	R	R	NA	NA	R	R	R	R	R	SDD	R	NA	NA	NA	NA	NA	NA	R	R	R	R	R	R	R	S	NA	NA	NA	NA	NA
136	KP052	SRR33980546	SAMN48953037	147	Klebsiella pneumoniae	Northern	CR_col	0-10	F	45085	icu	blood	R	R	R	R	NA	NA	R	R	R	NA	NA	R	R	R	R	R	R	R	NA	NA	NA	NA	NA	NA	R	R	R	R	R	R	R	R	NA	NA	NA	NA	NA
137	KP053	SRR33980545	SAMN48953038	147	Klebsiella pneumoniae	Northern	CR_col	81+	F	45085	icu	blood	S	S	S	S	NA	NA	R	R	R	NA	NA	R	R	R	R	R	R	R	NA	NA	NA	NA	NA	NA	R	R	R	R	R	R	R	R	NA	NA	NA	NA	NA
138	KP054	SRR33980544	SAMN48953039	-	Klebsiella pneumoniae	Northern	CR_col	41-80	F	45196	icu	blood	S	S	S	S	NA	NA	R	R	R	NA	NA	R	R	R	R	R	R	R	NA	NA	NA	NA	NA	NA	R	R	R	R	R	R	R	S	NA	NA	NA	NA	NA
139	KP055	SRR33980543	SAMN48953040	437	Klebsiella pneumoniae	Northern	CR_col	81+	F	45189	icu	blood	R	R	R	R	NA	NA	R	R	R	NA	NA	R	R	R	R	R	R	R	NA	NA	NA	NA	NA	NA	R	R	R	R	R	R	R	S	NA	NA	NA	NA	NA
140	KP062	SRR33980542	SAMN48953041	340	Klebsiella pneumoniae	Northern	CR_col	81+	M	45201	icu	blood	R	R	NA	R	NA	NA	R	R	R	NA	NA	R	R	R	R	R	R	R	NA	NA	NA	NA	NA	NA	R	R	R	R	R	R	R	S	NA	NA	NA	NA	NA
141	KP079	SRR33980540	SAMN48953042	147	Klebsiella pneumoniae	Northern	CR	41-80	M	45214	icu	blood	R	R	NA	R	NA	NA	R	R	R	NA	NA	R	R	R	R	R	R	R	NA	NA	NA	NA	NA	NA	R	R	R	R	R	R	R	R	NA	NA	NA	NA	NA
142	KP080	SRR33980539	SAMN48953043	395	Klebsiella pneumoniae	Northern	CR_col	41-80	F	45221	icu	blood	R	R	R	R	NA	NA	R	R	R	NA	NA	R	R	R	R	R	R	R	NA	NA	NA	NA	NA	NA	R	R	R	R	R	R	R	R	NA	NA	NA	NA	NA
143	KP081	SRR33980538	SAMN48953044	219	Klebsiella pneumoniae	Northern	CR	0-10	M	45220	non-icu	blood	R	S	NA	R	NA	NA	R	R	R	NA	NA	R	R	R	R	R	R	R	NA	NA	NA	NA	NA	NA	R	R	R	R	I	R	NA	R	NA	NA	NA	NA	NA
144	KP085	SRR33980537	SAMN48953045	395	Klebsiella pneumoniae	Northern	CR	41-80	M	45217	icu	blood	R	R	R	R	NA	NA	R	R	R	NA	NA	R	R	R	R	R	R	R	NA	NA	NA	NA	NA	NA	R	R	R	R	R	R	R	R	NA	NA	NA	NA	NA
145	KP086	SRR33980536	SAMN48953046	231	Klebsiella pneumoniae	Northern	CR	41-80	M	45219	icu	blood	R	R	R	R	NA	NA	R	R	R	NA	NA	R	R	R	R	R	R	R	NA	NA	NA	NA	NA	NA	R	R	R	R	R	R	R	R	NA	NA	NA	NA	NA
146	KP087	SRR33980535	SAMN48953047	16	Klebsiella pneumoniae	Northern	CR	0-10	F	45132	icu	blood	R	R	R	R	NA	NA	R	R	R	NA	NA	R	R	I	R	R	R	R	NA	NA	NA	NA	NA	NA	R	R	R	R	R	R	R	R	NA	NA	NA	NA	NA
147	KP088	SRR33980534	SAMN48953048	147	Klebsiella pneumoniae	Northern	CR	41-80	F	45134	icu	blood	R	R	NA	R	NA	NA	R	R	R	NA	NA	R	R	R	R	R	R	R	NA	NA	NA	NA	NA	NA	R	R	R	R	R	R	R	R	NA	NA	NA	NA	NA
148	KP089	SRR33980533	SAMN48953049	147	Klebsiella pneumoniae	Northern	CR	41-80	F	45138	icu	blood	R	R	NA	R	NA	NA	R	R	R	NA	NA	R	R	R	R	R	R	R	NA	NA	NA	NA	NA	NA	R	R	R	R	R	R	R	R	NA	NA	NA	NA	NA
149	KP090	SRR33980532	SAMN48953050	219	Klebsiella pneumoniae	Northern	CR	0-10	F	45219	non-icu	blood	R	S	S	R	NA	NA	R	R	R	NA	NA	R	R	R	R	R	R	R	NA	NA	NA	NA	NA	NA	R	R	R	R	R	R	R	R	NA	NA	NA	NA	NA
150	KP091	SRR33980531	SAMN48953051	395	Klebsiella pneumoniae	Northern	CR	41-80	M	45223	icu	blood	R	R	NA	R	NA	NA	R	R	R	NA	NA	R	R	R	R	R	R	R	NA	NA	NA	NA	NA	NA	R	R	R	R	R	R	R	R	NA	NA	NA	NA	NA
151	KP093	SRR33980529	SAMN48953052	231	Klebsiella pneumoniae	Northern	CR	41-80	M	45227	icu	blood	R	R	R	R	NA	NA	R	R	R	NA	NA	R	R	R	R	R	R	R	NA	NA	NA	NA	NA	NA	R	R	R	R	S	R	R	R	NA	NA	NA	NA	NA
152	KP169	SRR33980528	SAMN48953053	3086	Klebsiella pneumoniae	Northern	CR	41-80	F	45405	non-icu	other	R	R	R	R	NA	NA	R	R	R	NA	NA	R	R	R	R	R	R	R	NA	NA	NA	NA	NA	NA	NA	R	R	R	R	R	R	R	NA	NA	NA	NA	NA
153	KP201	SRR33980527	SAMN48953054	231	Klebsiella pneumoniae	Northern	CR	41-80	F	45442	icu	respiratory	R	R	NA	NA	NA	NA	R	R	R	NA	NA	R	R	R	R	R	R	R	NA	NA	NA	NA	NA	NA	R	R	R	R	S	R	R	R	NA	NA	NA	NA	NA
154	KP208	SRR33980526	SAMN48953055	2096	Klebsiella pneumoniae	Northern	CR	41-80	M	45429	non-icu	blood	S	S	S	S	NA	NA	R	R	R	NA	NA	R	R	R	R	R	R	R	NA	NA	NA	NA	NA	NA	R	R	R	R	S	R	R	R	NA	NA	NA	NA	NA
155	KP210	SRR33980525	SAMN48953056	231	Klebsiella pneumoniae	Northern	CR	41-80	M	45478	icu	blood	R	R	NA	R	NA	NA	R	R	R	NA	NA	R	R	R	R	R	R	R	NA	NA	NA	NA	NA	NA	R	R	R	NA	S	R	R	R	NA	NA	NA	NA	NA
156	KPBN17	SRR33980524	SAMN48953057	147	Klebsiella pneumoniae	Western	CR	41-80	M	44977	icu	blood	I	R	NA	NA	NA	R	R	R	R	R	NA	R	NA	R	R	R	R	R	NA	NA	NA	NA	NA	NA	R	NA	R	R	NA	R	NA	S	NA	NA	NA	NA	NA
157	KPBN19	SRR33980523	SAMN48953058	231	Klebsiella pneumoniae	Western	CR	11-40	M	44977	op	blood	I	R	NA	NA	NA	R	R	R	R	R	NA	R	NA	R	R	R	R	R	NA	NA	NA	NA	NA	NA	R	NA	R	R	NA	R	NA	R	NA	NA	NA	NA	NA
158	KPBN20	SRR33980522	SAMN48953059	147	Klebsiella pneumoniae	Western	CR	41-80	M	44976	icu	blood	I	R	NA	NA	NA	R	R	R	R	R	NA	R	NA	R	R	R	R	R	NA	NA	NA	NA	NA	NA	R	NA	R	R	NA	R	NA	S	NA	NA	NA	NA	NA
159	KPBN21	SRR33980521	SAMN48953060	147	Klebsiella pneumoniae	Western	CR	41-80	M	44972	icu	blood	I	I	NA	NA	NA	R	R	R	R	R	NA	R	NA	R	R	R	R	R	NA	NA	NA	NA	NA	NA	R	NA	R	R	NA	R	NA	S	NA	NA	NA	NA	NA
160	KPBN22	SRR33980520	SAMN48953061	147	Klebsiella pneumoniae	Western	CR	11-40	M	44973	icu	blood	I	I	NA	NA	NA	R	R	R	R	R	NA	R	NA	R	R	R	R	R	NA	NA	NA	NA	NA	NA	R	NA	R	R	NA	R	NA	S	NA	NA	NA	NA	NA
161	KPBN24	SRR33980518	SAMN48953062	15	Klebsiella pneumoniae	Western	CR	41-80	M	44969	op	blood	I	R	NA	NA	NA	R	R	R	R	R	NA	R	NA	R	R	R	R	R	NA	NA	NA	NA	NA	NA	R	NA	R	R	NA	R	NA	S	NA	NA	NA	NA	NA
162	KPBN30	SRR33980517	SAMN48953063	147	Klebsiella pneumoniae	Western	CR	41-80	M	44988	icu	blood	I	R	NA	NA	NA	R	R	R	R	R	NA	R	NA	R	R	R	R	R	NA	NA	NA	NA	NA	NA	R	NA	R	R	NA	R	NA	I	NA	NA	NA	NA	NA
163	KPBN35	SRR33980516	SAMN48953064	2096	Klebsiella pneumoniae	Western	CR	11-40	F	45046	non-icu	blood	S	S	NA	NA	NA	R	R	R	R	R	NA	R	NA	R	R	R	R	R	NA	NA	NA	NA	NA	NA	R	NA	R	R	NA	R	NA	R	NA	NA	NA	NA	NA
164	KPBN37	SRR33980515	SAMN48953065	232	Klebsiella pneumoniae	Western	CR	41-80	F	45053	icu	blood	S	S	NA	NA	NA	R	R	R	R	R	NA	R	NA	R	R	R	R	R	NA	NA	NA	NA	NA	NA	R	NA	R	R	NA	R	NA	R	NA	NA	NA	NA	NA
165	KPBN38	SRR33980514	SAMN48953066	147	Klebsiella pneumoniae	Western	CR	41-80	M	45047	non-icu	blood	R	R	NA	NA	NA	R	R	R	R	R	NA	R	NA	R	R	R	R	R	NA	NA	NA	NA	NA	NA	R	NA	R	R	NA	R	NA	I	NA	NA	NA	NA	NA
166	KPBN40	SRR33980513	SAMN48953067	16	Klebsiella pneumoniae	Western	CR	41-80	M	45080	icu	blood	R	R	NA	NA	NA	NA	R	R	R	R	NA	R	NA	R	R	R	R	R	NA	NA	NA	NA	NA	NA	R	NA	R	R	NA	R	NA	S	NA	NA	NA	NA	NA
167	KPBN41	SRR33980416	SAMN48953068	16	Klebsiella pneumoniae	Western	CR	41-80	M	45077	icu	blood	R	R	NA	NA	NA	NA	R	R	R	R	NA	R	NA	R	R	R	R	R	NA	NA	NA	NA	NA	NA	R	NA	R	R	NA	R	NA	S	NA	NA	NA	NA	NA
168	KPBN42	SRR33980415	SAMN48953069	16	Klebsiella pneumoniae	Western	CR	11-40	M	45081	non-icu	blood	S	R	NA	NA	S	R	R	R	R	R	NA	R	NA	R	R	R	R	R	NA	NA	NA	NA	NA	NA	R	R	R	R	NA	R	R	R	NA	NA	NA	NA	NA
169	KPBN71	SRR33980414	SAMN48953070	437	Klebsiella pneumoniae	Western	CR_col	41-80	F	45109	non-icu	other	R	R	NA	NA	NA	R	R	R	R	R	NA	R	NA	R	R	R	R	R	NA	NA	NA	NA	NA	NA	R	NA	R	R	NA	R	NA	S	NA	NA	NA	NA	NA
170	KPBN77	SRR33980413	SAMN48953071	45	Klebsiella pneumoniae	Western	ESBL	11-40	M	45106	icu	blood	S	S	NA	NA	NA	S	S	S	S	R	NA	R	NA	R	R	R	R	R	NA	NA	NA	NA	NA	NA	I	NA	S	S	NA	S	NA	S	NA	NA	NA	NA	NA
171	KPN24	SRR33980411	SAMN48953072	2096	Klebsiella pneumoniae	Western	CR_col	41-80	F	44791	icu	respiratory	I	S	NA	NA	NA	R	R	R	R	R	NA	R	NA	R	R	R	R	R	NA	NA	NA	NA	NA	NA	R	NA	R	R	NA	R	NA	R	NA	NA	NA	NA	NA
172	KPN27	SRR33980410	SAMN48953073	437	Klebsiella pneumoniae	Western	CR_col	41-80	F	44792	icu	urine	I	R	NA	NA	NA	R	R	R	R	R	NA	R	NA	R	R	R	R	R	NA	NA	NA	NA	NA	NA	R	NA	R	R	NA	R	NA	NA	NA	NA	NA	NA	NA
173	KPN34	SRR33980409	SAMN48953074	2096	Klebsiella pneumoniae	Western	CR_col	41-80	M	44802	icu	respiratory	S	S	NA	NA	NA	R	R	R	R	R	NA	R	NA	R	R	R	R	R	NA	NA	NA	NA	NA	NA	R	R	R	R	NA	R	NA	R	NA	NA	NA	NA	NA
174	KPN9	SRR33980408	SAMN48953075	437	Klebsiella pneumoniae	Western	CR_col	41-80	M	44779	op	urine	I	R	NA	NA	NA	NA	R	R	R	R	NA	R	NA	R	R	R	R	R	NA	NA	NA	NA	NA	NA	R	NA	R	R	NA	R	NA	NA	NA	NA	NA	NA	NA
175	KPUN101	SRR33980407	SAMN48953076	16	Klebsiella pneumoniae	Western	CR	11-40	F	45254	op	urine	R	R	NA	NA	NA	NA	R	R	R	R	NA	R	NA	R	R	R	R	R	NA	NA	NA	NA	NA	NA	R	NA	R	R	NA	R	NA	NA	NA	NA	NA	NA	NA
176	KPUN104	SRR33980406	SAMN48953077	437	Klebsiella pneumoniae	Western	CR	41-80	M	45259	non-icu	urine	R	S	NA	NA	NA	NA	R	R	R	R	NA	R	NA	R	R	R	R	R	NA	NA	NA	NA	NA	NA	R	NA	R	R	NA	R	NA	NA	NA	NA	NA	NA	NA
177	KPUN131	SRR33980405	SAMN48953078	147	Klebsiella pneumoniae	Western	CR	41-80	M	45421	icu	urine	R	R	NA	NA	NA	NA	R	R	R	R	NA	R	NA	R	R	R	R	R	NA	NA	NA	NA	NA	NA	R	NA	R	R	NA	R	NA	NA	NA	NA	NA	NA	NA
178	KPUN154	SRR33980404	SAMN48953079	16	Klebsiella pneumoniae	Western	CR	41-80	M	45440	op	urine	R	R	NA	NA	NA	NA	R	R	R	R	NA	R	NA	R	R	R	R	R	NA	NA	NA	NA	NA	NA	R	NA	R	R	NA	R	NA	NA	NA	NA	NA	NA	NA
179	KPUN55	SRR33980403	SAMN48953080	147	Klebsiella pneumoniae	Western	CR	41-80	M	45094	non-icu	urine	S	R	NA	NA	NA	NA	R	R	R	R	NA	R	NA	R	R	R	R	R	NA	NA	NA	NA	NA	NA	R	NA	R	R	NA	R	NA	NA	NA	NA	NA	NA	NA
180	KPUN62	SRR33980402	SAMN48953081	16	Klebsiella pneumoniae	Western	CR	11-40	M	45093	non-icu	urine	R	R	NA	NA	NA	NA	R	R	R	R	NA	R	NA	R	R	R	R	R	NA	NA	NA	NA	NA	NA	R	NA	R	R	NA	NA	NA	NA	NA	NA	NA	NA	NA
181	KPUN63	SRR33980400	SAMN48953082	147	Klebsiella pneumoniae	Western	CR	41-80	M	45093	op	urine	R	S	NA	NA	NA	NA	R	R	R	R	NA	R	NA	R	R	R	R	R	NA	NA	NA	NA	NA	NA	R	NA	R	R	NA	NA	NA	NA	NA	NA	NA	NA	NA
182	KPUN74	SRR33980399	SAMN48953083	147	Klebsiella pneumoniae	Western	CR	41-80	F	45120	non-icu	urine	R	R	NA	NA	NA	NA	R	R	R	R	NA	R	NA	R	R	R	R	R	NA	NA	NA	NA	NA	NA	R	NA	R	R	NA	R	NA	NA	NA	NA	NA	NA	NA
183	KPUN75	SRR33980398	SAMN48953084	147	Klebsiella pneumoniae	Western	CR	41-80	M	45112	op	urine	R	R	NA	NA	NA	NA	R	R	R	R	NA	R	NA	R	R	R	R	R	NA	NA	NA	NA	NA	NA	R	NA	R	R	NA	R	NA	NA	NA	NA	NA	NA	NA
184	KPUN80	SRR33980397	SAMN48953085	11	Klebsiella pneumoniae	Western	CR	81+	M	45125	icu	urine	R	R	NA	NA	NA	NA	R	R	R	R	NA	R	NA	R	R	R	R	R	NA	NA	NA	NA	NA	NA	R	NA	R	R	NA	R	NA	NA	NA	NA	NA	NA	NA
185	KPUN81	SRR33980396	SAMN48953086	11	Klebsiella pneumoniae	Western	CR	41-80	F	45126	op	urine	R	R	NA	NA	NA	NA	R	R	R	R	NA	R	NA	R	R	R	R	R	NA	NA	NA	NA	NA	NA	R	NA	R	R	NA	R	NA	NA	NA	NA	NA	NA	NA
186	KPUN82	SRR33980395	SAMN48953087	437	Klebsiella pneumoniae	Western	CR	41-80	M	45135	icu	urine	R	R	NA	NA	NA	NA	R	R	R	R	NA	R	NA	R	R	R	R	R	NA	NA	NA	NA	NA	NA	R	NA	R	R	NA	R	NA	NA	NA	NA	NA	NA	NA
187	PA011	SRR33980394	SAMN48953088	308	Pseudomonas aeruginosa	Northern	CR	41-80	M	45067	icu	other	NA	NA	NA	NA	NA	NA	NA	R	R	NA	NA	NA	NA	NA	R	NA	R	R	NA	NA	NA	NA	NA	NA	NA	NA	R	R	R	R	NA	NA	NA	NA	NA	NA	NA
188	PA041	SRR33980393	SAMN48953089	357	Pseudomonas aeruginosa	Northern	CR	41-80	M	44895	icu	respiratory	NA	NA	NA	R	I	NA	NA	R	R	NA	NA	NA	NA	NA	R	NA	R	R	NA	NA	NA	NA	NA	NA	NA	NA	R	R	NA	R	R	NA	NA	NA	NA	NA	NA
189	PA042	SRR33980368	SAMN48953090	773	Pseudomonas aeruginosa	Northern	CR	11-40	M	44895	icu	respiratory	NA	NA	NA	R	R	NA	NA	R	R	NA	NA	NA	NA	NA	R	NA	R	I	NA	NA	NA	NA	NA	NA	NA	NA	R	R	R	R	R	NA	NA	NA	NA	NA	NA
190	PA043	SRR33980367	SAMN48953091	-	Pseudomonas aeruginosa	Northern	CR	41-80	M	44808	non-icu	respiratory	NA	NA	NA	R	R	NA	NA	R	R	NA	NA	NA	NA	NA	R	NA	R	R	NA	NA	NA	NA	NA	NA	NA	NA	R	R	NA	R	R	NA	NA	NA	NA	NA	NA
191	PA045	SRR33980365	SAMN48953092	-	Pseudomonas aeruginosa	Northern	CR	41-80	M	44822	icu	respiratory	NA	NA	NA	R	R	NA	NA	R	R	NA	NA	NA	NA	NA	R	NA	R	R	NA	NA	NA	NA	NA	NA	NA	NA	R	R	R	R	R	NA	NA	NA	NA	NA	NA
192	PA046	SRR33980364	SAMN48953093	308	Pseudomonas aeruginosa	Northern	CR	41-80	M	44824	icu	respiratory	NA	NA	NA	R	NA	NA	NA	R	R	NA	NA	NA	NA	NA	R	NA	R	R	NA	NA	NA	NA	NA	NA	NA	NA	R	R	R	R	R	NA	NA	NA	NA	NA	NA
193	PA057	SRR33980363	SAMN48953094	-	Pseudomonas aeruginosa	Northern	CR	41-80	F	45174	non-icu	blood	NA	NA	NA	R	NA	NA	NA	R	R	NA	NA	NA	NA	NA	R	NA	R	R	NA	NA	NA	NA	NA	NA	NA	NA	R	R	NA	R	R	NA	NA	NA	NA	NA	NA
194	PA058	SRR33980362	SAMN48953095	357	Pseudomonas aeruginosa	Northern	CR	41-80	M	45181	icu	blood	NA	NA	NA	R	NA	NA	NA	R	R	NA	NA	NA	NA	NA	R	NA	R	R	NA	NA	NA	NA	NA	NA	NA	NA	R	R	NA	R	R	NA	NA	NA	NA	NA	NA
195	PA059	SRR33980361	SAMN48953096	357	Pseudomonas aeruginosa	Northern	CR	41-80	M	45187	icu	blood	NA	NA	NA	R	NA	NA	NA	R	R	NA	NA	NA	NA	NA	R	NA	R	NA	NA	NA	NA	NA	NA	NA	NA	NA	R	NA	NA	R	R	NA	NA	NA	NA	NA	NA
196	PA060	SRR33980360	SAMN48953097	308	Pseudomonas aeruginosa	Northern	CR	41-80	F	44771	icu	urine	R	NA	NA	R	NA	R	NA	R	R	NA	NA	NA	NA	NA	R	NA	R	R	NA	NA	NA	NA	NA	NA	NA	NA	R	R	R	R	R	NA	NA	NA	NA	NA	NA
197	PA077	SRR33980359	SAMN48953098	357	Pseudomonas aeruginosa	Northern	CR	41-80	M	45205	icu	blood	NA	NA	NA	R	NA	NA	NA	R	R	NA	NA	NA	NA	NA	R	NA	R	R	NA	NA	NA	NA	NA	NA	NA	NA	R	R	R	R	R	NA	NA	NA	NA	NA	NA
198	PA082	SRR33980358	SAMN48953099	357	Pseudomonas aeruginosa	Northern	CR	41-80	M	45221	icu	respiratory	NA	NA	NA	R	NA	NA	NA	R	R	NA	NA	NA	NA	NA	R	NA	R	R	NA	NA	NA	NA	NA	NA	NA	NA	R	R	S	R	R	NA	NA	NA	NA	NA	NA
199	PA083	SRR33980357	SAMN48953100	111	Pseudomonas aeruginosa	Northern	CR	41-80	M	45221	icu	respiratory	NA	NA	NA	R	NA	NA	NA	R	R	NA	NA	NA	NA	NA	R	NA	R	R	NA	NA	NA	NA	NA	NA	NA	NA	R	R	NA	R	R	NA	NA	NA	NA	NA	NA
200	PA096	SRR33980356	SAMN48953101	654	Pseudomonas aeruginosa	Northern	CR	41-80	M	44897	non-icu	urine	R	NA	NA	NA	NA	NA	NA	R	R	NA	NA	NA	NA	NA	R	NA	R	I	NA	NA	NA	NA	NA	NA	NA	NA	NA	R	NA	NA	NA	NA	NA	NA	NA	NA	NA
201	PA108	SRR33980353	SAMN48953102	308	Pseudomonas aeruginosa	Northern	CR	11-40	M	45289	icu	blood	NA	NA	NA	NA	NA	NA	NA	NA	R	NA	NA	NA	NA	NA	R	NA	R	R	NA	NA	NA	NA	NA	NA	NA	NA	R	R	R	R	R	NA	NA	NA	NA	NA	NA
202	PA109	SRR33980352	SAMN48953103	654	Pseudomonas aeruginosa	Northern	CR	41-80	M	44928	icu	blood	NA	NA	NA	R	NA	NA	NA	NA	R	NA	NA	NA	NA	NA	R	NA	R	R	NA	NA	NA	NA	NA	NA	NA	NA	R	R	R	R	R	NA	NA	NA	NA	NA	NA
203	PA118	SRR33980351	SAMN48953104	357	Pseudomonas aeruginosa	Northern	CR	41-80	F	45285	icu	blood	NA	NA	NA	NA	NA	NA	NA	NA	R	NA	NA	NA	NA	NA	R	NA	R	R	NA	NA	NA	NA	NA	NA	NA	NA	R	R	R	R	R	NA	NA	NA	NA	NA	NA
204	PA120	SRR33980350	SAMN48953105	357	Pseudomonas aeruginosa	Northern	CR	41-80	M	45293	icu	blood	NA	NA	NA	NA	NA	NA	NA	NA	R	NA	NA	NA	NA	NA	R	NA	R	R	NA	NA	NA	NA	NA	NA	NA	NA	R	R	NA	R	R	NA	NA	NA	NA	NA	NA
205	PA129	SRR33980349	SAMN48953106	773	Pseudomonas aeruginosa	Northern	CR	41-80	F	45311	icu	blood	NA	NA	NA	R	NA	NA	NA	NA	R	NA	NA	NA	NA	NA	R	NA	R	S	NA	NA	NA	NA	NA	NA	NA	NA	R	R	R	R	NA	NA	NA	NA	NA	NA	NA
206	PA133	SRR33980348	SAMN48953107	308	Pseudomonas aeruginosa	Northern	CR	41-80	M	45310	icu	blood	NA	NA	NA	NA	NA	NA	NA	NA	R	NA	NA	NA	NA	NA	R	NA	R	I	NA	NA	NA	NA	NA	NA	NA	NA	R	R	NA	R	R	NA	NA	NA	NA	NA	NA
207	PA152	SRR33980347	SAMN48953108	308	Pseudomonas aeruginosa	Northern	CR	41-80	M	45341	icu	blood	NA	NA	NA	R	NA	NA	NA	R	R	NA	NA	NA	NA	NA	NA	NA	R	R	NA	NA	NA	NA	NA	NA	NA	NA	R	NA	R	R	NA	NA	NA	NA	NA	NA	NA
208	PA170	SRR33980346	SAMN48953109	357	Pseudomonas aeruginosa	Northern	CR	11-40	F	45405	icu	blood	NA	NA	NA	NA	NA	NA	NA	R	R	NA	NA	NA	NA	NA	R	NA	R	R	NA	NA	NA	NA	NA	NA	NA	NA	R	R	R	R	R	NA	NA	NA	NA	NA	NA
209	PA171	SRR33980345	SAMN48953110	-	Pseudomonas aeruginosa	Northern	CR	41-80	F	45405	icu	blood	NA	NA	NA	S	NA	NA	NA	R	R	NA	NA	NA	NA	NA	I	NA	I	I	NA	NA	NA	NA	NA	NA	NA	NA	R	R	NA	R	R	NA	NA	NA	NA	NA	NA
210	PA172	SRR33980512	SAMN48953111	1203	Pseudomonas aeruginosa	Northern	CR	41-80	F	45405	non-icu	blood	NA	NA	NA	NA	NA	NA	NA	R	R	NA	NA	NA	NA	NA	R	NA	R	R	NA	NA	NA	NA	NA	NA	NA	NA	R	R	NA	R	R	NA	NA	NA	NA	NA	NA
211	PA188	SRR33980510	SAMN48953112	357	Pseudomonas aeruginosa	Northern	CR	81+	M	45424	icu	urine	R	NA	NA	R	NA	NA	NA	R	R	NA	NA	NA	NA	NA	R	NA	R	R	NA	NA	NA	NA	NA	NA	NA	NA	R	R	R	R	R	NA	NA	NA	NA	NA	NA
212	PA189	SRR33980509	SAMN48953113	357	Pseudomonas aeruginosa	Northern	CR	41-80	F	45419	icu	respiratory	NA	NA	NA	NA	NA	NA	NA	R	R	NA	NA	NA	NA	NA	R	NA	R	R	NA	NA	NA	NA	NA	NA	NA	NA	R	R	R	R	R	NA	NA	NA	NA	NA	NA
213	PA193	SRR33980508	SAMN48953114	773	Pseudomonas aeruginosa	Northern	CR	41-80	M	45413	non-icu	urine	R	NA	NA	R	NA	NA	NA	R	R	NA	NA	NA	NA	NA	R	NA	R	I	NA	NA	NA	NA	NA	NA	NA	NA	R	R	R	R	R	NA	NA	NA	NA	NA	NA
214	PA194	SRR33980507	SAMN48953115	357	Pseudomonas aeruginosa	Northern	CR	81+	M	45411	non-icu	urine	R	NA	NA	R	NA	NA	NA	R	R	NA	NA	NA	NA	NA	R	NA	R	R	NA	NA	NA	NA	NA	NA	NA	NA	NA	R	R	R	R	NA	NA	NA	NA	NA	NA
215	PA195	SRR33980506	SAMN48953116	357	Pseudomonas aeruginosa	Northern	CR	41-80	M	45413	non-icu	urine	R	NA	NA	R	NA	NA	NA	R	R	NA	NA	NA	NA	NA	R	NA	R	R	NA	NA	NA	NA	NA	NA	NA	NA	R	R	R	R	R	NA	NA	NA	NA	NA	NA
216	PA204	SRR33980505	SAMN48953117	357	Pseudomonas aeruginosa	Northern	CR	81+	M	45443	icu	respiratory	NA	NA	NA	R	NA	NA	NA	R	R	NA	NA	NA	NA	NA	R	NA	R	R	NA	NA	NA	NA	NA	NA	NA	NA	R	R	R	R	R	NA	NA	NA	NA	NA	NA
217	PA207	SRR33980504	SAMN48953118	308	Pseudomonas aeruginosa	Northern	CR	11-40	M	45478	icu	blood	NA	NA	NA	NA	NA	NA	NA	R	R	NA	NA	NA	NA	NA	R	NA	R	R	NA	NA	NA	NA	NA	NA	NA	NA	R	R	NA	R	R	NA	NA	NA	NA	NA	NA
218	PABN43	SRR33980503	SAMN48953119	357	Pseudomonas aeruginosa	Western	CR	41-80	M	45070	icu	blood	NA	NA	NA	NA	NA	R	NA	R	R	NA	NA	NA	NA	NA	R	NA	R	R	NA	NA	NA	NA	NA	NA	NA	NA	R	R	NA	R	NA	NA	NA	NA	NA	NA	NA
219	PAN30	SRR33980502	SAMN48953120	823	Pseudomonas aeruginosa	Western	CR	41-80	M	44791	op	urine	R	NA	NA	NA	NA	R	NA	R	R	NA	NA	NA	NA	NA	R	NA	R	R	NA	NA	NA	NA	NA	NA	NA	NA	R	R	NA	R	NA	NA	NA	NA	NA	NA	NA
220	PAN35	SRR33980501	SAMN48953121	357	Pseudomonas aeruginosa	Western	CR	41-80	F	44793	non-icu	urine	R	NA	NA	NA	NA	R	NA	R	R	NA	NA	NA	NA	NA	R	NA	R	R	NA	NA	NA	NA	NA	NA	NA	NA	R	R	NA	R	R	NA	NA	NA	NA	NA	NA
221	PAN5	SRR33980499	SAMN48953122	234	Pseudomonas aeruginosa	Western	CR	41-80	M	44772	non-icu	urine	R	NA	NA	NA	NA	R	NA	R	R	NA	NA	NA	NA	NA	R	NA	R	R	NA	NA	NA	NA	NA	NA	NA	NA	R	R	NA	R	R	NA	NA	NA	NA	NA	NA
222	PAUN135	SRR33980498	SAMN48953123	308	Pseudomonas aeruginosa	Western	CR	41-80	M	45430	op	urine	R	NA	NA	NA	NA	NA	NA	R	R	NA	NA	NA	NA	NA	R	NA	R	R	NA	NA	NA	NA	NA	NA	NA	NA	R	R	NA	R	NA	NA	NA	NA	NA	NA	NA
223	PAUN165	SRR33980497	SAMN48953124	-	Pseudomonas aeruginosa	Western	CR	41-80	F	45460	op	urine	R	NA	NA	NA	NA	NA	NA	R	R	NA	NA	NA	NA	NA	R	NA	R	R	NA	NA	NA	NA	NA	NA	NA	NA	R	R	NA	R	NA	NA	NA	NA	NA	NA	NA
224	PAUN178	SRR33980496	SAMN48953125	308	Pseudomonas aeruginosa	Western	CR	41-80	M	45465	op	urine	R	NA	NA	NA	NA	NA	NA	R	R	NA	NA	NA	NA	NA	R	NA	R	R	NA	NA	NA	NA	NA	NA	NA	NA	R	R	NA	R	NA	NA	NA	NA	NA	NA	NA
225	PAUN179	SRR33980495	SAMN48953126	357	Pseudomonas aeruginosa	Western	CR	41-80	F	45464	op	urine	R	NA	NA	NA	NA	NA	NA	R	R	NA	NA	NA	NA	NA	R	NA	R	R	NA	NA	NA	NA	NA	NA	NA	NA	R	R	NA	R	NA	NA	NA	NA	NA	NA	NA
226	PAUN192	SRR33980494	SAMN48953127	357	Pseudomonas aeruginosa	Western	CR	41-80	F	45489	op	urine	R	NA	NA	NA	NA	NA	NA	R	R	NA	NA	NA	NA	NA	R	NA	R	R	NA	NA	NA	NA	NA	NA	NA	NA	R	R	NA	R	NA	NA	NA	NA	NA	NA	NA
227	PAUN193	SRR33980493	SAMN48953128	357	Pseudomonas aeruginosa	Western	CR	41-80	M	45489	op	urine	R	NA	NA	NA	NA	NA	NA	R	R	NA	NA	NA	NA	NA	R	NA	R	R	NA	NA	NA	NA	NA	NA	NA	NA	R	R	NA	R	NA	NA	NA	NA	NA	NA	NA
228	PM131	SRR33980492	SAMN48953129	-	Proteus mirabilis	Northern	ESBL	81+	F	45300	icu	urine	R	R	NA	R	NA	S	S	NA	S	NA	NA	R	R	R	R	R	SDD	R	NA	NA	NA	NA	NA	NA	R	R	S	S	NA	S	R	NA	NA	NA	NA	NA	NA
229	PM141	SRR33980491	SAMN48953130	-	Proteus mirabilis	Northern	ESBL	11-40	M	45341	op	other	R	R	NA	R	NA	NA	S	NA	S	NA	NA	R	R	R	R	R	R	R	NA	NA	NA	NA	NA	NA	R	S	S	S	NA	S	S	R	NA	NA	NA	NA	NA
230	PM151	SRR33980490	SAMN48953131	-	Proteus mirabilis	Northern	ESBL	41-80	F	45252	non-icu	urine	R	R	NA	R	NA	S	S	S	S	NA	NA	R	R	R	R	R	R	R	NA	NA	NA	NA	NA	NA	I	I	S	S	NA	S	S	NA	NA	NA	NA	NA	NA
231	PM154	SRR33980392	SAMN48953132	-	Proteus mirabilis	Northern	CR	11-40	M	45252	op	urine	R	R	NA	R	NA	S	S	R	S	NA	NA	R	R	R	R	R	R	R	NA	NA	NA	NA	NA	NA	S	S	S	S	NA	S	S	NA	NA	NA	NA	NA	NA
232	PM182	SRR33980391	SAMN48953133	-	Proteus mirabilis	Northern	CR	41-80	M	45399	icu	blood	R	R	NA	R	NA	NA	S	R	S	NA	NA	R	S	S	S	S	S	S	NA	NA	NA	NA	NA	NA	NA	R	S	S	NA	S	R	R	NA	NA	NA	NA	NA
233	PM183	SRR33980390	SAMN48953134	-	Proteus mirabilis	Northern	CR	11-40	M	45409	non-icu	blood	R	R	R	R	NA	NA	S	R	S	NA	NA	R	R	R	R	R	R	R	NA	NA	NA	NA	NA	NA	NA	R	R	R	R	S	S	R	NA	NA	NA	NA	NA
234	PM185	SRR33980389	SAMN48953135	-	Proteus mirabilis	Northern	ESBL	11-40	F	45392	non-icu	other	R	I	NA	R	NA	NA	S	S	S	NA	NA	R	R	R	R	R	SDD	R	NA	NA	NA	NA	NA	NA	NA	S	S	S	NA	S	S	R	NA	NA	NA	NA	NA
235	PR130	SRR33980388	SAMN48953136	-	Providencia rettgeri	Northern	CR	41-80	F	45300	non-icu	urine	R	R	NA	R	NA	R	R	NA	R	NA	NA	R	R	R	R	R	R	R	NA	NA	NA	NA	NA	NA	R	R	R	R	R	R	R	NA	NA	NA	NA	NA	NA
236	PR184	SRR33980387	SAMN48953137	-	Providencia rettgeri	Northern	CR	11-40	M	45398	icu	respiratory	R	R	NA	R	NA	NA	R	R	R	NA	NA	R	R	R	R	R	R	R	NA	NA	NA	NA	NA	NA	NA	R	R	R	R	R	R	R	NA	NA	NA	NA	NA
237	PR186	SRR33980386	SAMN48953138	-	Providencia rettgeri	Northern	CR	41-80	M	45409	icu	other	R	R	R	R	NA	NA	R	R	R	NA	NA	R	R	R	R	R	R	R	NA	NA	NA	NA	NA	NA	NA	R	R	R	R	R	R	R	NA	NA	NA	NA	NA
238	SA064	SRR33980385	SAMN48953139	30	Staphylococcus aureus	Northern	MR	41-80	M	45167	non-icu	blood	NA	R	NA	NA	NA	NA	NA	NA	NA	NA	R	NA	NA	NA	NA	NA	NA	NA	NA	NA	R	NA	R	NA	NA	NA	NA	NA	NA	NA	NA	NA	S	S	NA	S	NA
239	SA067	SRR33980384	SAMN48953140	22	Staphylococcus aureus	Northern	MR	11-40	F	45187	icu	blood	NA	I	NA	NA	NA	NA	NA	NA	NA	NA	R	NA	NA	NA	NA	NA	NA	NA	NA	NA	R	NA	R	NA	NA	NA	NA	NA	NA	NA	NA	NA	S	S	R	S	NA
240	SA068	SRR33980383	SAMN48953141	672	Staphylococcus aureus	Northern	MR	11-40	M	45205	icu	blood	NA	R	NA	NA	NA	NA	NA	NA	NA	NA	R	NA	NA	NA	NA	NA	NA	NA	NA	NA	R	NA	R	NA	NA	NA	NA	NA	NA	NA	NA	NA	S	S	S	S	NA
241	SA102	SRR33980381	SAMN48953142	-	Staphylococcus aureus	Northern	MR	41-80	F	45258	icu	blood	NA	S	NA	NA	NA	NA	NA	NA	NA	NA	R	NA	NA	NA	NA	NA	NA	NA	NA	NA	R	NA	R	NA	NA	NA	NA	NA	NA	NA	NA	NA	S	S	R	S	NA
242	SA103	SRR33980380	SAMN48953143	672	Staphylococcus aureus	Northern	MR	41-80	F	45253	op	other	NA	R	NA	NA	NA	NA	NA	NA	NA	NA	R	NA	NA	NA	NA	NA	NA	NA	NA	NA	R	NA	R	NA	NA	NA	NA	NA	NA	NA	NA	NA	S	S	S	S	NA
243	SA105	SRR33980379	SAMN48953144	22	Staphylococcus aureus	Northern	MR	81+	M	45267	icu	respiratory	NA	S	NA	NA	NA	NA	NA	NA	NA	NA	R	NA	NA	NA	NA	NA	NA	NA	NA	NA	R	NA	R	NA	NA	NA	NA	NA	NA	NA	NA	NA	S	S	R	NA	NA
244	SA106	SRR33980378	SAMN48953145	-	Staphylococcus aureus	Northern	MR	41-80	F	45260	icu	blood	NA	S	NA	NA	NA	NA	NA	NA	NA	NA	R	NA	NA	NA	NA	NA	NA	NA	NA	NA	R	NA	R	NA	NA	NA	NA	NA	NA	NA	NA	NA	S	S	R	S	NA
245	SA107	SRR33980377	SAMN48953146	-	Staphylococcus aureus	Northern	MR	41-80	F	45262	icu	blood	NA	I	NA	NA	NA	NA	NA	NA	NA	NA	R	NA	NA	NA	NA	NA	NA	NA	NA	NA	R	NA	R	NA	NA	NA	NA	NA	NA	NA	NA	NA	S	S	R	S	NA
246	SA121	SRR33980376	SAMN48953147	22	Staphylococcus aureus	Northern	MR	41-80	F	45300	icu	blood	NA	I	NA	NA	NA	NA	NA	NA	NA	NA	R	NA	NA	NA	NA	NA	NA	NA	NA	NA	R	NA	R	NA	NA	NA	NA	NA	NA	NA	NA	NA	S	S	R	S	NA
247	SA122	SRR33980375	SAMN48953148	22	Staphylococcus aureus	Northern	MR	41-80	F	45310	icu	blood	NA	I	NA	NA	NA	NA	NA	NA	NA	NA	R	NA	NA	NA	NA	NA	NA	NA	NA	NA	R	NA	R	NA	NA	NA	NA	NA	NA	NA	NA	NA	S	S	S	S	NA
248	SA123	SRR33980374	SAMN48953149	5	Staphylococcus aureus	Northern	MR	41-80	F	45278	icu	blood	NA	R	NA	NA	NA	NA	NA	NA	NA	NA	R	NA	NA	NA	NA	NA	NA	NA	NA	NA	R	NA	R	NA	NA	NA	NA	NA	NA	NA	NA	NA	S	S	S	S	NA
249	SA124	SRR33980373	SAMN48953150	30	Staphylococcus aureus	Northern	MR	41-80	F	45289	icu	blood	NA	S	NA	NA	NA	NA	NA	NA	NA	NA	NA	NA	NA	NA	NA	NA	NA	NA	NA	NA	R	NA	R	NA	NA	NA	NA	NA	NA	NA	NA	NA	S	S	S	S	NA
250	SA127	SRR33980372	SAMN48953151	239	Staphylococcus aureus	Northern	MR	41-80	F	45324	icu	blood	NA	R	NA	NA	NA	NA	NA	NA	NA	NA	R	NA	NA	NA	NA	NA	NA	NA	NA	NA	R	NA	R	NA	NA	NA	NA	NA	NA	NA	NA	NA	S	S	S	S	NA
251	SA158	SRR33980370	SAMN48953152	22	Staphylococcus aureus	Northern	MR	41-80	F	45334	icu	other	NA	S	NA	NA	NA	NA	NA	NA	NA	NA	R	NA	NA	NA	NA	NA	NA	NA	NA	NA	R	NA	R	NA	NA	NA	NA	NA	NA	NA	NA	NA	S	S	R	S	NA
252	SA160	SRR33980369	SAMN48953153	22	Staphylococcus aureus	Northern	MR	41-80	F	45363	non-icu	blood	NA	R	NA	NA	NA	NA	NA	NA	NA	NA	R	NA	NA	NA	NA	NA	NA	NA	NA	NA	R	NA	R	NA	NA	NA	NA	NA	NA	NA	NA	NA	S	S	S	S	NA
253	SA161	SRR33980464	SAMN48953154	88	Staphylococcus aureus	Northern	MR	41-80	M	45362	icu	blood	NA	I	NA	NA	NA	NA	NA	NA	NA	NA	R	NA	NA	NA	NA	NA	NA	NA	NA	NA	R	NA	R	NA	NA	NA	NA	NA	NA	NA	NA	NA	S	S	R	S	NA
254	SA175	SRR33980463	SAMN48953155	6	Staphylococcus aureus	Northern	MR	11-40	M	45409	non-icu	blood	NA	S	NA	NA	NA	NA	NA	NA	NA	NA	NA	NA	NA	NA	NA	NA	NA	NA	NA	NA	R	NA	R	NA	NA	NA	NA	NA	NA	NA	NA	NA	S	S	S	S	NA
255	SA196	SRR33980462	SAMN48953156	22	Staphylococcus aureus	Northern	MR	41-80	F	45412	icu	blood	NA	I	NA	NA	NA	NA	NA	NA	NA	NA	R	NA	NA	NA	NA	NA	NA	NA	NA	NA	R	NA	R	NA	NA	NA	NA	NA	NA	NA	NA	NA	S	S	R	S	NA
256	SA197	SRR33980461	SAMN48953157	6	Staphylococcus aureus	Northern	MR	41-80	F	45412	non-icu	blood	NA	S	NA	NA	NA	NA	NA	NA	NA	NA	R	NA	NA	NA	NA	NA	NA	NA	NA	NA	R	NA	R	NA	NA	NA	NA	NA	NA	NA	NA	NA	S	S	R	S	NA
257	SABP186	SRR33980460	SAMN48953158	22	Staphylococcus aureus	Western	MR	41-80	F	45430	non-icu	blood	NA	S	NA	NA	NA	NA	NA	NA	NA	NA	R	NA	NA	NA	NA	NA	NA	NA	NA	NA	R	NA	NA	NA	NA	NA	NA	NA	NA	NA	NA	NA	S	S	S	S	NA
258	SAPP121	SRR33980459	SAMN48953159	22	Staphylococcus aureus	Western	MR	0-10	M	45320	icu	other	NA	I	NA	NA	NA	NA	NA	NA	NA	NA	R	NA	NA	NA	NA	NA	NA	NA	NA	NA	R	NA	NA	NA	NA	NA	NA	NA	NA	NA	NA	S	S	S	S	S	S
259	SAPP138	SRR33980458	SAMN48953160	22	Staphylococcus aureus	Western	MR	11-40	F	45431	op	other	NA	S	NA	NA	NA	NA	NA	NA	NA	NA	R	NA	NA	NA	NA	NA	NA	NA	NA	NA	R	NA	NA	NA	NA	NA	NA	NA	NA	NA	NA	S	S	S	R	S	R
260	SAPP139	SRR33980457	SAMN48953161	22	Staphylococcus aureus	Western	MR	11-40	F	45430	op	other	NA	S	NA	NA	NA	NA	NA	NA	NA	NA	R	NA	NA	NA	NA	NA	NA	NA	NA	NA	R	NA	NA	NA	NA	NA	NA	NA	NA	NA	NA	S	S	S	S	S	S
261	SAPP140	SRR33980455	SAMN48953162	239	Staphylococcus aureus	Western	MR	41-80	M	45430	op	other	NA	R	NA	NA	NA	NA	NA	NA	NA	NA	R	NA	NA	NA	NA	NA	NA	NA	NA	NA	R	NA	NA	NA	NA	NA	NA	NA	NA	NA	NA	S	S	S	R	S	R
262	SAPP171	SRR33980454	SAMN48953163	22	Staphylococcus aureus	Western	MR	41-80	M	45453	icu	other	NA	S	NA	NA	NA	NA	NA	NA	NA	NA	R	NA	NA	NA	NA	NA	NA	NA	NA	NA	R	NA	NA	NA	NA	NA	NA	NA	NA	NA	NA	S	S	S	R	S	R
263	SAPP172	SRR33980453	SAMN48953164	1	Staphylococcus aureus	Western	MR	11-40	F	45461	non-icu	other	NA	R	NA	NA	NA	NA	NA	NA	NA	NA	R	NA	NA	NA	NA	NA	NA	NA	NA	NA	R	NA	NA	NA	NA	NA	NA	NA	NA	NA	NA	S	S	S	R	S	R
264	SAPP174	SRR33980452	SAMN48953165	772	Staphylococcus aureus	Western	MR	11-40	M	45463	non-icu	other	NA	R	NA	NA	NA	NA	NA	NA	NA	NA	R	NA	NA	NA	NA	NA	NA	NA	NA	NA	R	NA	NA	NA	NA	NA	NA	NA	NA	NA	NA	S	S	S	S	S	S
265	SAUP169	SRR33980451	SAMN48953166	22	Staphylococcus aureus	Western	MR	11-40	F	45455	op	urine	NA	I	NA	NA	NA	NA	NA	NA	NA	NA	R	NA	NA	NA	NA	NA	NA	NA	NA	NA	R	NA	NA	NA	NA	NA	NA	NA	NA	NA	NA	NA	S	S	NA	NA	NA
266	SP128	SRR33980450	SAMN48953167	271	Streptococcus pneumoniae	Northern	Unassigned	41-80	M	45313	non-icu	respiratory	NA	NA	NA	NA	NA	NA	NA	NA	NA	NA	NA	NA	NA	S	NA	S	NA	NA	S	S	S	NA	NA	NA	S	S	NA	NA	NA	S	S	NA	NA	S	NA	NA	NA
Key for AST results:
R = Resistant, S = Sensitive, I = Intermediate, SDD = Susceptible Dose Dependent, NA - Not applicable / Not tested
[truncated: 19 more columns]
