# Supplementary material for: Genomic landscape of antimicrobial resistance in India: findings from a multi-species surveillance study
Source: NPJ Antimicrob Resist. 2026 Feb 16;4:13. doi: 10.1038/s44259-026-00185-9 (PMC12910060; doi:10.1038/s44259-026-00185-9)
Supplement: Supplementary file 3 — S data 2 [file 44259_2026_185_MOESM3_ESM.xlsx]

## Sheet: S data 2
Supplementary data 2: List of major and very major discrepancies seen in each isolate.
Isolate Id	Organism	Antibiotic	Antibiotic Class	Discrepancy Type
AB026	A. baumannii	Minocycline	Tetracycline	Major
AB056	A. baumannii	Tigecycline	Tetracycline	Major
AB061	A. baumannii	Minocycline	Tetracycline	Major
AB072	A. baumannii	Trimethoprim - Sulfamethoxazole	Sulfonamide	Very Major
AB073	A. baumannii	Minocycline	Tetracycline	Major
AB076	A. baumannii	Tigecycline	Tetracycline	Major
AB099	A. baumannii	Tigecycline	Tetracycline	Major
AB112	A. baumannii	Doxycycline	Tetracycline	Major
AB112	A. baumannii	Minocycline	Tetracycline	Major
AB114	A. baumannii	Minocycline	Tetracycline	Major
AB116	A. baumannii	Doxycycline	Tetracycline	Major
AB116	A. baumannii	Minocycline	Tetracycline	Major
AB117	A. baumannii	Minocycline	Tetracycline	Major
AB144	A. baumannii	Ceftriaxone	Beta-Lactam	Major
AB145	A. baumannii	Doxycycline	Tetracycline	Major
AB145	A. baumannii	Minocycline	Tetracycline	Major
AB146	A. baumannii	Minocycline	Tetracycline	Major
AB147	A. baumannii	Doxycycline	Tetracycline	Major
AB147	A. baumannii	Minocycline	Tetracycline	Major
AB150	A. baumannii	Tigecycline	Tetracycline	Major
AB165	A. baumannii	Tigecycline	Tetracycline	Major
AB167	A. baumannii	Tigecycline	Tetracycline	Major
AB176	A. baumannii	Minocycline	Tetracycline	Major
AB177	A. baumannii	Minocycline	Tetracycline	Major
AB178	A. baumannii	Tigecycline	Tetracycline	Major
AB190	A. baumannii	Minocycline	Tetracycline	Major
AB190	A. baumannii	Tigecycline	Tetracycline	Major
AB191	A. baumannii	Minocycline	Tetracycline	Major
AB191	A. baumannii	Tigecycline	Tetracycline	Major
AB200	A. baumannii	Doxycycline	Tetracycline	Major
AB200	A. baumannii	Minocycline	Tetracycline	Major
AB200	A. baumannii	Tigecycline	Tetracycline	Major
AB203	A. baumannii	Minocycline	Tetracycline	Major
AB205	A. baumannii	Doxycycline	Tetracycline	Major
AB205	A. baumannii	Minocycline	Tetracycline	Major
ABBN49	A. baumannii	Doxycycline	Tetracycline	Major
ABBN49	A. baumannii	Minocycline	Tetracycline	Major
ABEN183	A. baumannii	Doxycycline	Tetracycline	Major
ABEN183	A. baumannii	Minocycline	Tetracycline	Major
ABN1	A. baumannii	Doxycycline	Tetracycline	Major
ABN1	A. baumannii	Minocycline	Tetracycline	Major
ABN1	A. baumannii	Tigecycline	Tetracycline	Major
ABN28	A. baumannii	Minocycline	Tetracycline	Major
BC135	B. cepacia	Ticarcillin - Clavulanic Acid	bl/bli	Very Major
BC137	B. cepacia	Chloramphenicol	Chloramphenicol	Very Major
BC138	B. cepacia	Ceftazidime	Beta-Lactam	Very Major
BC138	B. cepacia	Meropenem	Beta-Lactam	Very Major
BC138	B. cepacia	Ticarcillin - Clavulanic Acid	bl/bli	Very Major
EBC139	E. cloacae	Chloramphenicol	Chloramphenicol	Major
EBC139	E. cloacae	Minocycline	Tetracycline	Major
EBC140	E. cloacae	Chloramphenicol	Chloramphenicol	Major
EBC140	E. cloacae	Minocycline	Tetracycline	Major
EC001	E. coli	Minocycline	Tetracycline	Major
EC001	E. coli	Netilmicin	Aminoglycoside	Major
EC003	E. coli	Amikacin	Aminoglycoside	Major
EC003	E. coli	Chloramphenicol	Chloramphenicol	Major
EC003	E. coli	Ertapenem	Beta-Lactam	Major
EC003	E. coli	Imipenem	Beta-Lactam	Major
EC003	E. coli	Meropenem	Beta-Lactam	Major
EC003	E. coli	Minocycline	Tetracycline	Major
EC003	E. coli	Netilmicin	Aminoglycoside	Major
EC004	E. coli	Cefotaxime	Beta-Lactam	Major
EC004	E. coli	Chloramphenicol	Chloramphenicol	Major
EC004	E. coli	Doxycycline	Tetracycline	Major
EC004	E. coli	Minocycline	Tetracycline	Major
EC010	E. coli	Amikacin	Aminoglycoside	Major
EC010	E. coli	Ertapenem	Beta-Lactam	Major
EC010	E. coli	Gentamicin	Aminoglycoside	Major
EC010	E. coli	Imipenem	Beta-Lactam	Major
EC010	E. coli	Meropenem	Beta-Lactam	Major
EC010	E. coli	Minocycline	Tetracycline	Major
EC010	E. coli	Netilmicin	Aminoglycoside	Major
EC020	E. coli	Trimethoprim - Sulfamethoxazole	Sulfonamide	Very Major
EC020	E. coli	Amikacin	Aminoglycoside	Major
EC020	E. coli	Cefotaxime	Beta-Lactam	Major
EC020	E. coli	Chloramphenicol	Chloramphenicol	Major
EC020	E. coli	Ertapenem	Beta-Lactam	Major
EC020	E. coli	Gentamicin	Aminoglycoside	Major
EC020	E. coli	Imipenem	Beta-Lactam	Major
EC020	E. coli	Meropenem	Beta-Lactam	Major
EC020	E. coli	Netilmicin	Aminoglycoside	Major
EC031	E. coli	Amikacin	Aminoglycoside	Major
EC031	E. coli	Chloramphenicol	Chloramphenicol	Major
EC031	E. coli	Gentamicin	Aminoglycoside	Major
EC031	E. coli	Isepamicin	Aminoglycoside	Major
EC031	E. coli	Netilmicin	Aminoglycoside	Major
EC040	E. coli	Chloramphenicol	Chloramphenicol	Major
EC063	E. coli	Amikacin	Aminoglycoside	Major
EC063	E. coli	Chloramphenicol	Chloramphenicol	Major
EC063	E. coli	Gentamicin	Aminoglycoside	Major
EC063	E. coli	Isepamicin	Aminoglycoside	Major
EC063	E. coli	Minocycline	Tetracycline	Major
EC063	E. coli	Netilmicin	Aminoglycoside	Major
EC070	E. coli	Amikacin	Aminoglycoside	Major
EC070	E. coli	Chloramphenicol	Chloramphenicol	Major
EC070	E. coli	Gentamicin	Aminoglycoside	Major
EC071	E. coli	Amikacin	Aminoglycoside	Major
EC071	E. coli	Gentamicin	Aminoglycoside	Major
EC071	E. coli	Isepamicin	Aminoglycoside	Major
EC075	E. coli	Amikacin	Aminoglycoside	Major
EC075	E. coli	Chloramphenicol	Chloramphenicol	Major
EC075	E. coli	Gentamicin	Aminoglycoside	Major
EC075	E. coli	Minocycline	Tetracycline	Major
EC075	E. coli	Netilmicin	Aminoglycoside	Major
EC084	E. coli	Amikacin	Aminoglycoside	Major
EC084	E. coli	Chloramphenicol	Chloramphenicol	Major
EC084	E. coli	Gentamicin	Aminoglycoside	Major
EC094	E. coli	Amikacin	Aminoglycoside	Major
EC094	E. coli	Chloramphenicol	Chloramphenicol	Major
EC094	E. coli	Doxycycline	Tetracycline	Major
EC094	E. coli	Gentamicin	Aminoglycoside	Major
EC094	E. coli	Minocycline	Tetracycline	Major
EC094	E. coli	Netilmicin	Aminoglycoside	Major
EC098	E. coli	Amikacin	Aminoglycoside	Major
EC098	E. coli	Chloramphenicol	Chloramphenicol	Major
EC098	E. coli	Gentamicin	Aminoglycoside	Major
EC098	E. coli	Netilmicin	Aminoglycoside	Major
EC113	E. coli	Chloramphenicol	Chloramphenicol	Major
EC113	E. coli	Doxycycline	Tetracycline	Major
EC113	E. coli	Minocycline	Tetracycline	Major
EC119	E. coli	Chloramphenicol	Chloramphenicol	Major
EC119	E. coli	Minocycline	Tetracycline	Major
EC155	E. coli	Chloramphenicol	Chloramphenicol	Major
EC155	E. coli	Gentamicin	Aminoglycoside	Major
EC155	E. coli	Isepamicin	Aminoglycoside	Major
EC156	E. coli	Amikacin	Aminoglycoside	Major
EC156	E. coli	Chloramphenicol	Chloramphenicol	Major
EC156	E. coli	Gentamicin	Aminoglycoside	Major
EC156	E. coli	Isepamicin	Aminoglycoside	Major
EC156	E. coli	Minocycline	Tetracycline	Major
EC163	E. coli	Amikacin	Aminoglycoside	Major
EC163	E. coli	Chloramphenicol	Chloramphenicol	Major
EC163	E. coli	Doxycycline	Tetracycline	Major
EC163	E. coli	Gentamicin	Aminoglycoside	Major
EC163	E. coli	Netilmicin	Aminoglycoside	Major
EC168	E. coli	Amikacin	Aminoglycoside	Major
EC168	E. coli	Gentamicin	Aminoglycoside	Major
EC168	E. coli	Netilmicin	Aminoglycoside	Major
EC180	E. coli	Nitrofurantoin	Nitrofuran	Very Major
EC180	E. coli	Fosfomycin	Phosphonic Acid	Major
EC180	E. coli	Minocycline	Tetracycline	Major
EC181	E. coli	Amikacin	Aminoglycoside	Major
EC181	E. coli	Chloramphenicol	Chloramphenicol	Major
EC181	E. coli	Netilmicin	Aminoglycoside	Major
EC202	E. coli	Nitrofurantoin	Nitrofuran	Very Major
EC202	E. coli	Amikacin	Aminoglycoside	Major
EC202	E. coli	Fosfomycin	Phosphonic Acid	Major
EC202	E. coli	Netilmicin	Aminoglycoside	Major
EC209	E. coli	Chloramphenicol	Chloramphenicol	Major
ECBN188	E. coli	Chloramphenicol	Chloramphenicol	Major
ECBN188	E. coli	Colistin	Polymyxin	Major
ECBN188	E. coli	Doxycycline	Tetracycline	Major
ECBN2	E. coli	Amikacin	Aminoglycoside	Major
ECBN2	E. coli	Chloramphenicol	Chloramphenicol	Major
ECBN2	E. coli	Colistin	Polymyxin	Major
ECBN2	E. coli	Doxycycline	Tetracycline	Major
ECBN26	E. coli	Amikacin	Aminoglycoside	Major
ECBN26	E. coli	Chloramphenicol	Chloramphenicol	Major
ECBN26	E. coli	Colistin	Polymyxin	Major
ECBN26	E. coli	Doxycycline	Tetracycline	Major
ECBN26	E. coli	Gentamicin	Aminoglycoside	Major
ECBN29	E. coli	Chloramphenicol	Chloramphenicol	Major
ECBN29	E. coli	Colistin	Polymyxin	Major
ECBN29	E. coli	Doxycycline	Tetracycline	Major
ECBN29	E. coli	Tetracycline	Tetracycline	Major
ECBN3	E. coli	Chloramphenicol	Chloramphenicol	Major
ECBN3	E. coli	Colistin	Polymyxin	Major
ECBN3	E. coli	Doxycycline	Tetracycline	Major
ECBN31	E. coli	Amikacin	Aminoglycoside	Major
ECBN31	E. coli	Chloramphenicol	Chloramphenicol	Major
ECBN31	E. coli	Colistin	Polymyxin	Major
ECBN31	E. coli	Gentamicin	Aminoglycoside	Major
ECBN32	E. coli	Chloramphenicol	Chloramphenicol	Major
ECBN32	E. coli	Colistin	Polymyxin	Major
ECBN32	E. coli	Doxycycline	Tetracycline	Major
ECBN32	E. coli	Tetracycline	Tetracycline	Major
ECBN36	E. coli	Amikacin	Aminoglycoside	Major
ECBN36	E. coli	Chloramphenicol	Chloramphenicol	Major
ECBN36	E. coli	Colistin	Polymyxin	Major
ECBN36	E. coli	Doxycycline	Tetracycline	Major
ECBN39	E. coli	Colistin	Polymyxin	Major
ECBN39	E. coli	Gentamicin	Aminoglycoside	Major
ECBN45	E. coli	Amikacin	Aminoglycoside	Major
ECBN45	E. coli	Colistin	Polymyxin	Major
ECBN45	E. coli	Doxycycline	Tetracycline	Major
ECBN45	E. coli	Gentamicin	Aminoglycoside	Major
ECBN46	E. coli	Amikacin	Aminoglycoside	Major
ECBN46	E. coli	Chloramphenicol	Chloramphenicol	Major
ECBN46	E. coli	Colistin	Polymyxin	Major
ECBN46	E. coli	Gentamicin	Aminoglycoside	Major
ECBN47	E. coli	Amikacin	Aminoglycoside	Major
ECBN47	E. coli	Colistin	Polymyxin	Major
ECBN47	E. coli	Doxycycline	Tetracycline	Major
ECBN47	E. coli	Ertapenem	Beta-Lactam	Major
ECBN47	E. coli	Gentamicin	Aminoglycoside	Major
ECBN47	E. coli	Imipenem	Beta-Lactam	Major
ECBN47	E. coli	Meropenem	Beta-Lactam	Major
ECBN51	E. coli	Doxycycline	Tetracycline	Major
ECBN51	E. coli	Gentamicin	Aminoglycoside	Major
ECBN52	E. coli	Amikacin	Aminoglycoside	Major
ECBN52	E. coli	Doxycycline	Tetracycline	Major
ECBN52	E. coli	Gentamicin	Aminoglycoside	Major
ECUN158	E. coli	Nitrofurantoin	Nitrofuran	Very Major
ECUN158	E. coli	Fosfomycin	Phosphonic Acid	Major
ECUN162	E. coli	Amikacin	Aminoglycoside	Major
ECUN162	E. coli	Colistin	Polymyxin	Major
ECUN162	E. coli	Fosfomycin	Phosphonic Acid	Major
ECUN68	E. coli	Amikacin	Aminoglycoside	Major
ECUN68	E. coli	Colistin	Polymyxin	Major
ECUN68	E. coli	Fosfomycin	Phosphonic Acid	Major
ECUN68	E. coli	Gentamicin	Aminoglycoside	Major
ECUN70	E. coli	Colistin	Polymyxin	Major
ECUN70	E. coli	Fosfomycin	Phosphonic Acid	Major
ECUN72	E. coli	Colistin	Polymyxin	Major
ECUN72	E. coli	Fosfomycin	Phosphonic Acid	Major
ECUN76	E. coli	Colistin	Polymyxin	Major
ECUN76	E. coli	Fosfomycin	Phosphonic Acid	Major
ECUN78	E. coli	Amikacin	Aminoglycoside	Major
ECUN78	E. coli	Colistin	Polymyxin	Major
ECUN78	E. coli	Fosfomycin	Phosphonic Acid	Major
ECUN78	E. coli	Gentamicin	Aminoglycoside	Major
ECUN98	E. coli	Nitrofurantoin	Nitrofuran	Very Major
ECUN98	E. coli	Aztreonam	Beta-Lactam	Major
ECUN98	E. coli	Colistin	Polymyxin	Major
ECUN98	E. coli	Fosfomycin	Phosphonic Acid	Major
ECUN99	E. coli	Nitrofurantoin	Nitrofuran	Very Major
ECUN99	E. coli	Colistin	Polymyxin	Major
ECUN99	E. coli	Fosfomycin	Phosphonic Acid	Major
EFM048	Enterococci	Amoxicillin - Clavulanic Acid	bl/bli	Very Major
EFM048	Enterococci	Ampicillin	Beta-Lactam	Very Major
EFM048	Enterococci	Ampicillin - Sulbactam	bl/bli	Very Major
EFM048	Enterococci	Benzylpenicillin	Beta-Lactam	Very Major
EFM048	Enterococci	Nitrofurantoin	Nitrofuran	Very Major
EFM048	Enterococci	Piperacillin - Tazobactam	bl/bli	Very Major
EFM065	Enterococci	Amoxicillin - Clavulanic Acid	bl/bli	Very Major
EFM065	Enterococci	Ampicillin	Beta-Lactam	Very Major
EFM065	Enterococci	Ampicillin - Sulbactam	bl/bli	Very Major
EFM065	Enterococci	Benzylpenicillin	Beta-Lactam	Very Major
EFM065	Enterococci	Piperacillin - Tazobactam	bl/bli	Very Major
EFM066	Enterococci	Amoxicillin - Clavulanic Acid	bl/bli	Very Major
EFM066	Enterococci	Ampicillin	Beta-Lactam	Very Major
EFM066	Enterococci	Ampicillin - Sulbactam	bl/bli	Very Major
EFM066	Enterococci	Benzylpenicillin	Beta-Lactam	Very Major
EFM066	Enterococci	Piperacillin - Tazobactam	bl/bli	Very Major
EFM066	Enterococci	Linezolid	Other	Major
EFM069	Enterococci	Amoxicillin - Clavulanic Acid	bl/bli	Very Major
EFM069	Enterococci	Ampicillin	Beta-Lactam	Very Major
EFM069	Enterococci	Ampicillin - Sulbactam	bl/bli	Very Major
EFM069	Enterococci	Benzylpenicillin	Beta-Lactam	Very Major
EFM069	Enterococci	Piperacillin - Tazobactam	bl/bli	Very Major
EFM100	Enterococci	Amoxicillin	Beta-Lactam	Very Major
EFM100	Enterococci	Amoxicillin - Clavulanic Acid	bl/bli	Very Major
EFM100	Enterococci	Ampicillin	Beta-Lactam	Very Major
EFM100	Enterococci	Ampicillin - Sulbactam	bl/bli	Very Major
EFM100	Enterococci	Benzylpenicillin	Beta-Lactam	Very Major
EFM100	Enterococci	Piperacillin - Tazobactam	bl/bli	Very Major
EFM101	Enterococci	Amoxicillin	Beta-Lactam	Very Major
EFM101	Enterococci	Amoxicillin - Clavulanic Acid	bl/bli	Very Major
EFM101	Enterococci	Ampicillin	Beta-Lactam	Very Major
EFM101	Enterococci	Ampicillin - Sulbactam	bl/bli	Very Major
EFM101	Enterococci	Benzylpenicillin	Beta-Lactam	Very Major
EFM101	Enterococci	Piperacillin - Tazobactam	bl/bli	Very Major
EFM101	Enterococci	Linezolid	Other	Major
EFM104	Enterococci	Amoxicillin	Beta-Lactam	Very Major
EFM104	Enterococci	Amoxicillin - Clavulanic Acid	bl/bli	Very Major
EFM104	Enterococci	Ampicillin	Beta-Lactam	Very Major
EFM104	Enterococci	Benzylpenicillin	Beta-Lactam	Very Major
EFM104	Enterococci	Piperacillin - Tazobactam	bl/bli	Very Major
EFM125	Enterococci	Amoxicillin	Beta-Lactam	Very Major
EFM125	Enterococci	Amoxicillin - Clavulanic Acid	bl/bli	Very Major
EFM125	Enterococci	Ampicillin	Beta-Lactam	Very Major
EFM125	Enterococci	Ampicillin - Sulbactam	bl/bli	Very Major
EFM125	Enterococci	Benzylpenicillin	Beta-Lactam	Very Major
EFM125	Enterococci	Piperacillin - Tazobactam	bl/bli	Very Major
EFM125	Enterococci	Linezolid	Other	Major
EFM126	Enterococci	Amoxicillin	Beta-Lactam	Very Major
EFM126	Enterococci	Ampicillin	Beta-Lactam	Very Major
EFM126	Enterococci	Ampicillin - Sulbactam	bl/bli	Very Major
EFM126	Enterococci	Benzylpenicillin	Beta-Lactam	Very Major
EFM126	Enterococci	Piperacillin - Tazobactam	bl/bli	Very Major
EFM159	Enterococci	Amoxicillin	Beta-Lactam	Very Major
EFM159	Enterococci	Amoxicillin - Clavulanic Acid	bl/bli	Very Major
EFM159	Enterococci	Ampicillin	Beta-Lactam	Very Major
EFM159	Enterococci	Ampicillin - Sulbactam	bl/bli	Very Major
EFM159	Enterococci	Benzylpenicillin	Beta-Lactam	Very Major
EFM159	Enterococci	Piperacillin - Tazobactam	bl/bli	Very Major
EFM159	Enterococci	Linezolid	Other	Major
EFM173	Enterococci	Amoxicillin	Beta-Lactam	Very Major
EFM173	Enterococci	Ampicillin	Beta-Lactam	Very Major
EFM173	Enterococci	Ampicillin - Sulbactam	bl/bli	Very Major
EFM173	Enterococci	Benzylpenicillin	Beta-Lactam	Very Major
EFM173	Enterococci	Piperacillin - Tazobactam	bl/bli	Very Major
EFM174	Enterococci	Amoxicillin	Beta-Lactam	Very Major
EFM174	Enterococci	Ampicillin	Beta-Lactam	Very Major
EFM174	Enterococci	Ampicillin - Sulbactam	bl/bli	Very Major
EFM174	Enterococci	Benzylpenicillin	Beta-Lactam	Very Major
EFM174	Enterococci	Piperacillin - Tazobactam	bl/bli	Very Major
EFP1	Enterococci	Amoxicillin	Beta-Lactam	Very Major
EFP1	Enterococci	Amoxicillin - Clavulanic Acid	bl/bli	Very Major
EFP1	Enterococci	Ampicillin	Beta-Lactam	Very Major
EFP1	Enterococci	Ampicillin - Sulbactam	bl/bli	Very Major
EFP1	Enterococci	Benzylpenicillin	Beta-Lactam	Very Major
EFP1	Enterococci	Piperacillin - Tazobactam	bl/bli	Very Major
EFP4	Enterococci	Amoxicillin	Beta-Lactam	Very Major
EFP4	Enterococci	Amoxicillin - Clavulanic Acid	bl/bli	Very Major
EFP4	Enterococci	Ampicillin	Beta-Lactam	Very Major
EFP4	Enterococci	Ampicillin - Sulbactam	bl/bli	Very Major
EFP4	Enterococci	Benzylpenicillin	Beta-Lactam	Very Major
EFP4	Enterococci	Piperacillin - Tazobactam	bl/bli	Very Major
EFP5	Enterococci	Amoxicillin	Beta-Lactam	Very Major
EFP5	Enterococci	Amoxicillin - Clavulanic Acid	bl/bli	Very Major
EFP5	Enterococci	Ampicillin	Beta-Lactam	Very Major
EFP5	Enterococci	Ampicillin - Sulbactam	bl/bli	Very Major
EFP5	Enterococci	Benzylpenicillin	Beta-Lactam	Very Major
EFP5	Enterococci	Piperacillin - Tazobactam	bl/bli	Very Major
EFP5	Enterococci	Linezolid	Other	Major
EFP6	Enterococci	Amoxicillin	Beta-Lactam	Very Major
EFP6	Enterococci	Amoxicillin - Clavulanic Acid	bl/bli	Very Major
EFP6	Enterococci	Ampicillin	Beta-Lactam	Very Major
EFP6	Enterococci	Ampicillin - Sulbactam	bl/bli	Very Major
EFP6	Enterococci	Benzylpenicillin	Beta-Lactam	Very Major
EFP6	Enterococci	Piperacillin - Tazobactam	bl/bli	Very Major
EFUP119	Enterococci	Amoxicillin	Beta-Lactam	Very Major
EFUP119	Enterococci	Amoxicillin - Clavulanic Acid	bl/bli	Very Major
EFUP119	Enterococci	Ampicillin	Beta-Lactam	Very Major
EFUP119	Enterococci	Ampicillin - Sulbactam	bl/bli	Very Major
EFUP119	Enterococci	Benzylpenicillin	Beta-Lactam	Very Major
EFUP119	Enterococci	Piperacillin - Tazobactam	bl/bli	Very Major
ESPUP117	Enterococci	Amoxicillin	Beta-Lactam	Very Major
ESPUP117	Enterococci	Amoxicillin - Clavulanic Acid	bl/bli	Very Major
ESPUP117	Enterococci	Ampicillin	Beta-Lactam	Very Major
ESPUP117	Enterococci	Ampicillin - Sulbactam	bl/bli	Very Major
ESPUP117	Enterococci	Benzylpenicillin	Beta-Lactam	Very Major
ESPUP117	Enterococci	Piperacillin - Tazobactam	bl/bli	Very Major
ESPUP118	Enterococci	Amoxicillin	Beta-Lactam	Very Major
ESPUP118	Enterococci	Amoxicillin - Clavulanic Acid	bl/bli	Very Major
ESPUP118	Enterococci	Ampicillin	Beta-Lactam	Very Major
ESPUP118	Enterococci	Ampicillin - Sulbactam	bl/bli	Very Major
ESPUP118	Enterococci	Benzylpenicillin	Beta-Lactam	Very Major
ESPUP118	Enterococci	Piperacillin - Tazobactam	bl/bli	Very Major
KP005	K. pneumoniae	Chloramphenicol	Chloramphenicol	Major
KP005	K. pneumoniae	Doxycycline	Tetracycline	Major
KP005	K. pneumoniae	Ertapenem	Beta-Lactam	Major
KP005	K. pneumoniae	Imipenem	Beta-Lactam	Major
KP005	K. pneumoniae	Meropenem	Beta-Lactam	Major
KP005	K. pneumoniae	Minocycline	Tetracycline	Major
KP018	K. pneumoniae	Colistin	Polymyxin	Major
KP024	K. pneumoniae	Trimethoprim - Sulfamethoxazole	Sulfonamide	Very Major
KP047	K. pneumoniae	Doxycycline	Tetracycline	Major
KP047	K. pneumoniae	Minocycline	Tetracycline	Major
KP051	K. pneumoniae	Trimethoprim - Sulfamethoxazole	Sulfonamide	Very Major
KP051	K. pneumoniae	Minocycline	Tetracycline	Major
KP054	K. pneumoniae	Trimethoprim - Sulfamethoxazole	Sulfonamide	Very Major
KP055	K. pneumoniae	Minocycline	Tetracycline	Major
KP062	K. pneumoniae	Trimethoprim - Sulfamethoxazole	Sulfonamide	Very Major
KP062	K. pneumoniae	Minocycline	Tetracycline	Major
KP081	K. pneumoniae	Gentamicin	Aminoglycoside	Major
KP087	K. pneumoniae	Trimethoprim - Sulfamethoxazole	Sulfonamide	Very Major
KP090	K. pneumoniae	Gentamicin	Aminoglycoside	Major
KP090	K. pneumoniae	Isepamicin	Aminoglycoside	Major
KP169	K. pneumoniae	Trimethoprim - Sulfamethoxazole	Sulfonamide	Very Major
KP208	K. pneumoniae	Amikacin	Aminoglycoside	Major
KP208	K. pneumoniae	Gentamicin	Aminoglycoside	Major
KP208	K. pneumoniae	Isepamicin	Aminoglycoside	Major
KP208	K. pneumoniae	Netilmicin	Aminoglycoside	Major
KPBN17	K. pneumoniae	Colistin	Polymyxin	Major
KPBN19	K. pneumoniae	Colistin	Polymyxin	Major
KPBN19	K. pneumoniae	Doxycycline	Tetracycline	Major
KPBN20	K. pneumoniae	Colistin	Polymyxin	Major
KPBN20	K. pneumoniae	Doxycycline	Tetracycline	Major
KPBN21	K. pneumoniae	Colistin	Polymyxin	Major
KPBN21	K. pneumoniae	Doxycycline	Tetracycline	Major
KPBN22	K. pneumoniae	Colistin	Polymyxin	Major
KPBN22	K. pneumoniae	Doxycycline	Tetracycline	Major
KPBN24	K. pneumoniae	Colistin	Polymyxin	Major
KPBN24	K. pneumoniae	Doxycycline	Tetracycline	Major
KPBN35	K. pneumoniae	Amikacin	Aminoglycoside	Major
KPBN35	K. pneumoniae	Colistin	Polymyxin	Major
KPBN35	K. pneumoniae	Gentamicin	Aminoglycoside	Major
KPBN37	K. pneumoniae	Doxycycline	Tetracycline	Major
KPBN38	K. pneumoniae	Colistin	Polymyxin	Major
KPBN38	K. pneumoniae	Doxycycline	Tetracycline	Major
KPBN38	K. pneumoniae	Tetracycline	Tetracycline	Major
KPBN40	K. pneumoniae	Colistin	Polymyxin	Major
KPBN40	K. pneumoniae	Doxycycline	Tetracycline	Major
KPBN41	K. pneumoniae	Colistin	Polymyxin	Major
KPBN41	K. pneumoniae	Doxycycline	Tetracycline	Major
KPBN42	K. pneumoniae	Amikacin	Aminoglycoside	Major
KPBN42	K. pneumoniae	Colistin	Polymyxin	Major
KPBN42	K. pneumoniae	Doxycycline	Tetracycline	Major
KPBN42	K. pneumoniae	Tetracycline	Tetracycline	Major
KPBN42	K. pneumoniae	Tobramycin	Aminoglycoside	Major
KPBN77	K. pneumoniae	Amikacin	Aminoglycoside	Major
KPBN77	K. pneumoniae	Colistin	Polymyxin	Major
KPBN77	K. pneumoniae	Doripenem	Beta-Lactam	Major
KPBN77	K. pneumoniae	Doxycycline	Tetracycline	Major
KPBN77	K. pneumoniae	Ertapenem	Beta-Lactam	Major
KPBN77	K. pneumoniae	Gentamicin	Aminoglycoside	Major
KPBN77	K. pneumoniae	Imipenem	Beta-Lactam	Major
KPBN77	K. pneumoniae	Meropenem	Beta-Lactam	Major
KPBN77	K. pneumoniae	Tetracycline	Tetracycline	Major
KPN24	K. pneumoniae	Gentamicin	Aminoglycoside	Major
KPN34	K. pneumoniae	Amikacin	Aminoglycoside	Major
KPN34	K. pneumoniae	Gentamicin	Aminoglycoside	Major
KPUN101	K. pneumoniae	Colistin	Polymyxin	Major
KPUN104	K. pneumoniae	Colistin	Polymyxin	Major
KPUN104	K. pneumoniae	Gentamicin	Aminoglycoside	Major
KPUN154	K. pneumoniae	Colistin	Polymyxin	Major
KPUN55	K. pneumoniae	Trimethoprim - Sulfamethoxazole	Sulfonamide	Very Major
KPUN55	K. pneumoniae	Amikacin	Aminoglycoside	Major
KPUN55	K. pneumoniae	Colistin	Polymyxin	Major
KPUN62	K. pneumoniae	Colistin	Polymyxin	Major
KPUN63	K. pneumoniae	Gentamicin	Aminoglycoside	Major
KPUN80	K. pneumoniae	Colistin	Polymyxin	Major
KPUN81	K. pneumoniae	Colistin	Polymyxin	Major
KPUN82	K. pneumoniae	Colistin	Polymyxin	Major
PA129	P. aeruginosa	Aztreonam	Beta-Lactam	Major
PA171	P. aeruginosa	Netilmicin	Aminoglycoside	Major
PABN43	P. aeruginosa	Colistin	Polymyxin	Major
PAN30	P. aeruginosa	Colistin	Polymyxin	Major
PAN35	P. aeruginosa	Colistin	Polymyxin	Major
PAN5	P. aeruginosa	Colistin	Polymyxin	Major
PAUN135	P. aeruginosa	Colistin	Polymyxin	Major
PAUN165	P. aeruginosa	Colistin	Polymyxin	Major
PAUN178	P. aeruginosa	Colistin	Polymyxin	Major
PAUN179	P. aeruginosa	Colistin	Polymyxin	Major
PAUN192	P. aeruginosa	Colistin	Polymyxin	Major
PAUN193	P. aeruginosa	Colistin	Polymyxin	Major
PM131	P. mirabilis	Nitrofurantoin	Nitrofuran	Very Major
PM151	P. mirabilis	Aztreonam	Beta-Lactam	Very Major
PM151	P. mirabilis	Nitrofurantoin	Nitrofuran	Very Major
PM151	P. mirabilis	Trimethoprim - Sulfamethoxazole	Sulfonamide	Very Major
PM154	P. mirabilis	Nitrofurantoin	Nitrofuran	Very Major
PM182	P. mirabilis	Aztreonam	Beta-Lactam	Major
PM182	P. mirabilis	Cefepime	Beta-Lactam	Major
PM182	P. mirabilis	Cefixime	Beta-Lactam	Major
PM182	P. mirabilis	Cefotaxime	Beta-Lactam	Major
PM182	P. mirabilis	Ceftazidime	Beta-Lactam	Major
PM182	P. mirabilis	Ceftriaxone	Beta-Lactam	Major
PR130	P. rettgeri	Nitrofurantoin	Nitrofuran	Very Major
PR130	P. rettgeri	Trimethoprim - Sulfamethoxazole	Sulfonamide	Very Major
PR184	P. rettgeri	Aztreonam	Beta-Lactam	Very Major
PR184	P. rettgeri	Trimethoprim - Sulfamethoxazole	Sulfonamide	Very Major
PR186	P. rettgeri	Trimethoprim - Sulfamethoxazole	Sulfonamide	Very Major
SA064	S. aureus	Trimethoprim - Sulfamethoxazole	Sulfonamide	Very Major
SA064	S. aureus	Daptomycin	Lipopeptide	Major
SA064	S. aureus	Doxycycline	Tetracycline	Major
SA064	S. aureus	Levonadifloxacin	Quinolone	Major
SA064	S. aureus	Minocycline	Tetracycline	Major
SA064	S. aureus	Tetracycline	Tetracycline	Major
SA067	S. aureus	Clindamycin	Lincosamide	Very Major
SA067	S. aureus	Trimethoprim - Sulfamethoxazole	Sulfonamide	Very Major
SA067	S. aureus	Daptomycin	Lipopeptide	Major
SA067	S. aureus	Doxycycline	Tetracycline	Major
SA067	S. aureus	Levonadifloxacin	Quinolone	Major
SA067	S. aureus	Minocycline	Tetracycline	Major
SA067	S. aureus	Tetracycline	Tetracycline	Major
SA068	S. aureus	Daptomycin	Lipopeptide	Major
SA068	S. aureus	Doxycycline	Tetracycline	Major
SA068	S. aureus	Levonadifloxacin	Quinolone	Major
SA068	S. aureus	Minocycline	Tetracycline	Major
SA068	S. aureus	Tetracycline	Tetracycline	Major
SA102	S. aureus	Clindamycin	Lincosamide	Very Major
SA102	S. aureus	Trimethoprim - Sulfamethoxazole	Sulfonamide	Very Major
SA102	S. aureus	Daptomycin	Lipopeptide	Major
SA102	S. aureus	Doxycycline	Tetracycline	Major
SA102	S. aureus	Gentamicin	Aminoglycoside	Major
SA102	S. aureus	Levonadifloxacin	Quinolone	Major
SA102	S. aureus	Minocycline	Tetracycline	Major
SA102	S. aureus	Tetracycline	Tetracycline	Major
SA103	S. aureus	Daptomycin	Lipopeptide	Major
SA103	S. aureus	Doxycycline	Tetracycline	Major
SA103	S. aureus	Levonadifloxacin	Quinolone	Major
SA103	S. aureus	Minocycline	Tetracycline	Major
SA103	S. aureus	Tetracycline	Tetracycline	Major
SA103	S. aureus	Tigecycline	Tetracycline	Major
SA105	S. aureus	Trimethoprim - Sulfamethoxazole	Sulfonamide	Very Major
SA105	S. aureus	Doxycycline	Tetracycline	Major
SA105	S. aureus	Gentamicin	Aminoglycoside	Major
SA105	S. aureus	Levonadifloxacin	Quinolone	Major
SA105	S. aureus	Minocycline	Tetracycline	Major
SA105	S. aureus	Tetracycline	Tetracycline	Major
SA105	S. aureus	Tigecycline	Tetracycline	Major
SA106	S. aureus	Trimethoprim - Sulfamethoxazole	Sulfonamide	Very Major
SA106	S. aureus	Daptomycin	Lipopeptide	Major
SA106	S. aureus	Doxycycline	Tetracycline	Major
SA106	S. aureus	Gentamicin	Aminoglycoside	Major
SA106	S. aureus	Levonadifloxacin	Quinolone	Major
SA106	S. aureus	Minocycline	Tetracycline	Major
SA106	S. aureus	Tetracycline	Tetracycline	Major
SA107	S. aureus	Rifampicin	Other	Very Major
SA107	S. aureus	Trimethoprim - Sulfamethoxazole	Sulfonamide	Very Major
SA107	S. aureus	Daptomycin	Lipopeptide	Major
SA107	S. aureus	Doxycycline	Tetracycline	Major
SA107	S. aureus	Levonadifloxacin	Quinolone	Major
SA107	S. aureus	Minocycline	Tetracycline	Major
SA107	S. aureus	Tetracycline	Tetracycline	Major
SA121	S. aureus	Trimethoprim - Sulfamethoxazole	Sulfonamide	Very Major
SA121	S. aureus	Daptomycin	Lipopeptide	Major
SA121	S. aureus	Doxycycline	Tetracycline	Major
SA121	S. aureus	Levonadifloxacin	Quinolone	Major
SA121	S. aureus	Minocycline	Tetracycline	Major
SA121	S. aureus	Tetracycline	Tetracycline	Major
SA122	S. aureus	Trimethoprim - Sulfamethoxazole	Sulfonamide	Very Major
SA122	S. aureus	Daptomycin	Lipopeptide	Major
SA122	S. aureus	Doxycycline	Tetracycline	Major
SA122	S. aureus	Levonadifloxacin	Quinolone	Major
SA122	S. aureus	Minocycline	Tetracycline	Major
SA122	S. aureus	Tetracycline	Tetracycline	Major
SA123	S. aureus	Trimethoprim - Sulfamethoxazole	Sulfonamide	Very Major
SA123	S. aureus	Daptomycin	Lipopeptide	Major
SA123	S. aureus	Doxycycline	Tetracycline	Major
SA123	S. aureus	Levonadifloxacin	Quinolone	Major
SA123	S. aureus	Minocycline	Tetracycline	Major
SA123	S. aureus	Tetracycline	Tetracycline	Major
SA124	S. aureus	Trimethoprim - Sulfamethoxazole	Sulfonamide	Very Major
SA124	S. aureus	Daptomycin	Lipopeptide	Major
SA124	S. aureus	Doxycycline	Tetracycline	Major
SA124	S. aureus	Gentamicin	Aminoglycoside	Major
SA124	S. aureus	Levonadifloxacin	Quinolone	Major
SA124	S. aureus	Minocycline	Tetracycline	Major
SA124	S. aureus	Tetracycline	Tetracycline	Major
SA127	S. aureus	Daptomycin	Lipopeptide	Major
SA127	S. aureus	Linezolid	Other	Major
SA158	S. aureus	Trimethoprim - Sulfamethoxazole	Sulfonamide	Very Major
SA158	S. aureus	Daptomycin	Lipopeptide	Major
SA158	S. aureus	Doxycycline	Tetracycline	Major
SA158	S. aureus	Gentamicin	Aminoglycoside	Major
SA158	S. aureus	Levonadifloxacin	Quinolone	Major
SA158	S. aureus	Minocycline	Tetracycline	Major
SA158	S. aureus	Tetracycline	Tetracycline	Major
SA158	S. aureus	Tigecycline	Tetracycline	Major
SA160	S. aureus	Daptomycin	Lipopeptide	Major
SA160	S. aureus	Doxycycline	Tetracycline	Major
SA160	S. aureus	Levonadifloxacin	Quinolone	Major
SA160	S. aureus	Minocycline	Tetracycline	Major
SA160	S. aureus	Tetracycline	Tetracycline	Major
SA161	S. aureus	Clindamycin	Lincosamide	Very Major
SA161	S. aureus	Trimethoprim - Sulfamethoxazole	Sulfonamide	Very Major
SA161	S. aureus	Daptomycin	Lipopeptide	Major
SA161	S. aureus	Doxycycline	Tetracycline	Major
SA161	S. aureus	Levonadifloxacin	Quinolone	Major
SA161	S. aureus	Linezolid	Other	Major
SA161	S. aureus	Minocycline	Tetracycline	Major
SA161	S. aureus	Tetracycline	Tetracycline	Major
SA175	S. aureus	Daptomycin	Lipopeptide	Major
SA175	S. aureus	Doxycycline	Tetracycline	Major
SA175	S. aureus	Levonadifloxacin	Quinolone	Major
SA175	S. aureus	Minocycline	Tetracycline	Major
SA175	S. aureus	Tetracycline	Tetracycline	Major
SA196	S. aureus	Trimethoprim - Sulfamethoxazole	Sulfonamide	Very Major
SA196	S. aureus	Daptomycin	Lipopeptide	Major
SA196	S. aureus	Doxycycline	Tetracycline	Major
SA196	S. aureus	Minocycline	Tetracycline	Major
SA196	S. aureus	Tetracycline	Tetracycline	Major
SA196	S. aureus	Tigecycline	Tetracycline	Major
SA197	S. aureus	Daptomycin	Lipopeptide	Major
SA197	S. aureus	Doxycycline	Tetracycline	Major
SA197	S. aureus	Levonadifloxacin	Quinolone	Major
SA197	S. aureus	Minocycline	Tetracycline	Major
SA197	S. aureus	Tetracycline	Tetracycline	Major
SABP186	S. aureus	Daptomycin	Lipopeptide	Major
SABP186	S. aureus	Gentamicin	Aminoglycoside	Major
SABP186	S. aureus	Tetracycline	Tetracycline	Major
SAPP121	S. aureus	Trimethoprim - Sulfamethoxazole	Sulfonamide	Very Major
SAPP121	S. aureus	Daptomycin	Lipopeptide	Major
SAPP121	S. aureus	Tetracycline	Tetracycline	Major
SAPP121	S. aureus	Tigecycline	Tetracycline	Major
SAPP138	S. aureus	Daptomycin	Lipopeptide	Major
SAPP138	S. aureus	Gentamicin	Aminoglycoside	Major
SAPP138	S. aureus	Tetracycline	Tetracycline	Major
SAPP138	S. aureus	Tigecycline	Tetracycline	Major
SAPP139	S. aureus	Trimethoprim - Sulfamethoxazole	Sulfonamide	Very Major
SAPP139	S. aureus	Daptomycin	Lipopeptide	Major
SAPP139	S. aureus	Gentamicin	Aminoglycoside	Major
SAPP139	S. aureus	Tetracycline	Tetracycline	Major
SAPP139	S. aureus	Tigecycline	Tetracycline	Major
SAPP140	S. aureus	Trimethoprim - Sulfamethoxazole	Sulfonamide	Very Major
SAPP140	S. aureus	Chloramphenicol	Chloramphenicol	Major
SAPP140	S. aureus	Daptomycin	Lipopeptide	Major
SAPP140	S. aureus	Linezolid	Other	Major
SAPP140	S. aureus	Tigecycline	Tetracycline	Major
SAPP171	S. aureus	Trimethoprim - Sulfamethoxazole	Sulfonamide	Very Major
SAPP171	S. aureus	Daptomycin	Lipopeptide	Major
SAPP171	S. aureus	Tetracycline	Tetracycline	Major
SAPP172	S. aureus	Daptomycin	Lipopeptide	Major
SAPP172	S. aureus	Tetracycline	Tetracycline	Major
SAPP172	S. aureus	Tigecycline	Tetracycline	Major
SAPP174	S. aureus	Trimethoprim - Sulfamethoxazole	Sulfonamide	Very Major
SAPP174	S. aureus	Daptomycin	Lipopeptide	Major
SAPP174	S. aureus	Tigecycline	Tetracycline	Major
SP128	S. pneumoniae	Trimethoprim - Sulfamethoxazole	Sulfonamide	Very Major
