# Supplementary material for: Genomic landscape of antimicrobial resistance in India: findings from a multi-species surveillance study
Source: NPJ Antimicrob Resist. 2026 Feb 16;4:13. doi: 10.1038/s44259-026-00185-9 (PMC12910060; doi:10.1038/s44259-026-00185-9)
Supplement: Supplementary file 4 — S data 3 [file 44259_2026_185_MOESM4_ESM.xlsx]

## Sheet: S data 3
Supplementary data 3: Colistin resistance gene matrix (as detected by CARD-RGI) and colistin AST for 214 isolates
Isolate ID	Results of Colistin AST	Organism	ArmR	arnA	ArnT	basR	basS	cprR	cprS	eptA	eptB	KpnE	KpnF	KpnG	KpnH	LpsB	LptD	MCR 9.1	MexA	MexB	MexR	nalC	nalD	OmpA	OprM	PmrF	CpxR	TolC	ugd
AB026	Intermediate	A. baumannii	-	-	-	-	-	-	-	-	-	-	-	-	-	+	-	-	-	-	-	-	-	-	-	-	-	-	-
AB038	Intermediate	A. baumannii	-	-	-	-	-	-	-	-	-	-	-	-	-	+	-	-	-	-	-	-	-	-	-	-	-	-	-
AB056	Intermediate	A. baumannii	-	-	-	-	-	-	-	-	-	-	-	-	-	+	-	-	-	-	-	-	-	-	-	-	-	-	-
AB061	Intermediate	A. baumannii	-	-	-	-	-	-	-	-	-	-	-	-	-	+	-	-	-	-	-	-	-	-	-	-	-	-	-
AB072	Intermediate	A. baumannii	-	-	-	-	-	-	-	-	-	-	-	-	-	+	-	-	-	-	-	-	-	-	-	-	-	-	-
AB073	Intermediate	A. baumannii	-	-	-	-	-	-	-	-	-	-	-	-	-	+	-	-	-	-	-	-	-	-	-	-	-	-	-
AB076	Intermediate	A. baumannii	-	-	-	-	-	-	-	-	-	-	-	-	-	+	-	-	-	-	-	-	-	-	-	-	-	-	-
AB095	Intermediate	A. baumannii	-	-	-	-	-	-	-	-	-	-	-	-	-	+	-	-	-	-	-	-	-	-	-	-	-	-	-
AB099	Intermediate	A. baumannii	-	-	-	-	-	-	-	-	-	-	-	-	-	+	-	-	-	-	-	-	-	-	-	-	-	-	-
AB110	Intermediate	A. baumannii	-	-	-	-	-	-	-	-	-	-	-	-	-	+	-	-	-	-	-	-	-	-	-	-	-	-	-
AB112	Intermediate	A. baumannii	-	-	-	-	-	-	-	-	-	-	-	-	-	+	-	-	-	-	-	-	-	-	-	-	-	-	-
AB114	Intermediate	A. baumannii	-	-	-	-	-	-	-	-	-	-	-	-	-	+	-	-	-	-	-	-	-	-	-	-	-	-	-
AB115	Intermediate	A. baumannii	-	-	-	-	-	-	-	-	-	-	-	-	-	+	-	-	-	-	-	-	-	-	-	-	-	-	-
AB116	Intermediate	A. baumannii	-	-	-	-	-	-	-	-	-	-	-	-	-	+	-	-	-	-	-	-	-	-	-	-	-	-	-
AB117	Intermediate	A. baumannii	-	-	-	-	-	-	-	-	-	-	-	-	-	+	-	-	-	-	-	-	-	-	-	-	-	-	-
AB134	Intermediate	A. baumannii	-	-	-	-	-	-	-	-	-	-	-	-	-	+	-	-	-	-	-	-	-	-	-	-	-	-	-
AB144	Intermediate	A. baumannii	-	-	-	-	-	-	-	-	-	-	-	-	-	+	-	-	-	-	-	-	-	-	-	-	-	-	-
AB145	Intermediate	A. baumannii	-	-	-	-	-	-	-	-	-	-	-	-	-	+	-	-	-	-	-	-	-	-	-	-	-	-	-
AB146	Intermediate	A. baumannii	-	-	-	-	-	-	-	-	-	-	-	-	-	+	-	-	-	-	-	-	-	-	-	-	-	-	-
AB147	Intermediate	A. baumannii	-	-	-	-	-	-	-	-	-	-	-	-	-	+	-	-	-	-	-	-	-	-	-	-	-	-	-
AB148	Intermediate	A. baumannii	-	-	-	-	-	-	-	-	-	-	-	-	-	+	-	-	-	-	-	-	-	-	-	-	-	-	-
AB149	Intermediate	A. baumannii	-	-	-	-	-	-	-	-	-	-	-	-	-	+	-	-	-	-	-	-	-	-	-	-	-	-	-
AB150	Intermediate	A. baumannii	-	-	-	-	-	-	-	-	-	-	-	-	-	+	-	-	-	-	-	-	-	-	-	-	-	-	-
AB165	Intermediate	A. baumannii	-	-	-	-	-	-	-	-	-	-	-	-	-	+	-	-	-	-	-	-	-	-	-	-	-	-	-
AB166	Intermediate	A. baumannii	-	-	-	-	-	-	-	-	-	-	-	-	-	+	-	-	-	-	-	-	-	-	-	-	-	-	-
AB167	Intermediate	A. baumannii	-	-	-	-	-	-	-	-	-	-	-	-	-	+	-	-	-	-	-	-	-	-	-	-	-	-	-
AB176	Intermediate	A. baumannii	-	-	-	-	-	-	-	-	-	-	-	-	-	+	-	-	-	-	-	-	-	-	-	-	-	-	-
AB177	Intermediate	A. baumannii	-	-	-	-	-	-	-	-	-	-	-	-	-	+	-	-	-	-	-	-	-	-	-	-	-	-	-
AB178	Intermediate	A. baumannii	-	-	-	-	-	-	-	-	-	-	-	-	-	+	-	-	-	-	-	-	-	-	-	-	-	-	-
AB190	Intermediate	A. baumannii	-	-	-	-	-	-	-	-	-	-	-	-	-	+	-	-	-	-	-	-	-	-	-	-	-	-	-
AB191	Intermediate	A. baumannii	-	-	-	-	-	-	-	-	-	-	-	-	-	+	-	-	-	-	-	-	-	-	-	-	-	-	-
AB192	Intermediate	A. baumannii	-	-	-	-	-	-	-	-	-	-	-	-	-	+	-	-	-	-	-	-	-	-	-	-	-	-	-
AB200	Intermediate	A. baumannii	-	-	-	-	-	-	-	-	-	-	-	-	-	+	-	-	-	-	-	-	-	-	-	-	-	-	-
AB203	Intermediate	A. baumannii	-	-	-	-	-	-	-	-	-	-	-	-	-	+	-	-	-	-	-	-	-	-	-	-	-	-	-
AB205	Intermediate	A. baumannii	-	-	-	-	-	-	-	-	-	-	-	-	-	+	-	-	-	-	-	-	-	-	-	-	-	-	-
AB206	Intermediate	A. baumannii	-	-	-	-	-	-	-	-	-	-	-	-	-	+	-	-	-	-	-	-	-	-	-	-	-	-	-
ABBN197	Sensitive	A. baumannii	-	-	-	-	-	-	-	-	-	-	-	-	-	+	-	-	-	-	-	-	-	-	-	-	-	-	-
ABBN201	Sensitive	A. baumannii	-	-	-	-	-	-	-	-	-	-	-	-	-	+	-	-	-	-	-	-	-	-	-	-	-	-	-
ABBN23	Sensitive	A. baumannii	-	-	-	-	-	-	-	-	-	-	-	-	-	+	-	-	-	-	-	-	-	-	-	-	-	-	-
ABBN27	Sensitive	A. baumannii	-	-	-	-	-	-	-	-	-	-	-	-	-	+	-	-	-	-	-	-	-	-	-	-	-	-	-
ABBN48	Sensitive	A. baumannii	-	-	-	-	-	-	-	-	-	-	-	-	-	+	-	-	-	-	-	-	-	-	-	-	-	-	-
ABBN49	Sensitive	A. baumannii	-	-	-	-	-	-	-	-	-	-	-	-	-	+	-	-	-	-	-	-	-	-	-	-	-	-	-
ABEN183	Sensitive	A. baumannii	-	-	-	-	-	-	-	-	-	-	-	-	-	+	-	-	-	-	-	-	-	-	-	-	-	-	-
ABN1	Sensitive	A. baumannii	-	-	-	-	-	-	-	-	-	-	-	-	-	+	-	-	-	-	-	-	-	-	-	-	-	-	-
ABN28	Sensitive	A. baumannii	-	-	-	-	-	-	-	-	-	-	-	-	-	+	-	-	-	-	-	-	-	-	-	-	-	-	-
EBC139	Resistant	E. cloacae	-	-	+	-	-	-	-	-	-	+	+	-	-	-	-	+	-	-	-	-	-	-	-	+	-	-	-
EBC140	Resistant	E. cloacae	-	-	+	-	-	-	-	-	-	+	+	-	-	-	-	+	-	-	-	-	-	-	-	+	-	-	-
EC001	Intermediate	E. coli	-	-	+	-	-	-	-	+	-	+	+	-	-	-	-	-	-	-	-	-	-	-	-	+	-	+	+
EC003	Intermediate	E. coli	-	-	+	-	-	-	-	+	-	+	+	-	-	-	-	-	-	-	-	-	-	-	-	+	-	+	+
EC004	Intermediate	E. coli	-	-	+	-	-	-	-	+	-	+	+	-	-	-	-	-	-	-	-	-	-	-	-	+	-	+	+
EC010	Intermediate	E. coli	-	-	+	-	-	-	-	+	-	+	+	-	-	-	-	-	-	-	-	-	-	-	-	+	-	+	+
EC020	Intermediate	E. coli	-	-	+	-	-	-	-	+	-	+	+	-	-	-	-	-	-	-	-	-	-	-	-	+	-	+	+
EC031	Intermediate	E. coli	-	-	+	-	-	-	-	+	-	+	+	-	-	-	-	-	-	-	-	-	-	-	-	+	-	+	-
EC040	Intermediate	E. coli	-	-	+	-	-	-	-	+	-	+	+	-	-	-	-	-	-	-	-	-	-	-	-	+	-	+	-
EC063	Intermediate	E. coli	-	-	+	-	-	-	-	+	-	+	+	-	-	-	-	-	-	-	-	-	-	-	-	+	-	+	-
EC070	Intermediate	E. coli	-	-	+	-	-	-	-	+	-	+	+	-	-	-	-	-	-	-	-	-	-	-	-	+	-	+	+
EC071	Intermediate	E. coli	-	-	+	-	-	-	-	+	-	+	+	-	-	-	-	-	-	-	-	-	-	-	-	+	-	+	+
EC075	Intermediate	E. coli	-	-	+	-	-	-	-	+	-	+	+	-	-	-	-	-	-	-	-	-	-	-	-	+	-	+	-
EC084	Intermediate	E. coli	-	-	+	-	-	-	-	+	-	+	+	-	-	-	-	-	-	-	-	-	-	-	-	+	-	+	-
EC094	Intermediate	E. coli	-	-	+	-	-	-	-	+	-	+	+	-	-	-	-	-	-	-	-	-	-	-	-	+	-	+	-
EC098	Intermediate	E. coli	-	-	+	-	-	-	-	+	-	+	+	-	-	-	-	-	-	-	-	-	-	-	-	+	-	+	-
EC113	Intermediate	E. coli	-	-	+	-	-	-	-	+	-	+	+	-	-	-	-	-	-	-	-	-	-	-	-	+	-	+	+
EC119	Intermediate	E. coli	-	-	+	-	-	-	-	+	-	+	+	-	-	-	-	-	-	-	-	-	-	-	-	+	-	+	+
EC155	Intermediate	E. coli	-	-	+	-	-	-	-	+	-	+	+	-	-	-	-	-	-	-	-	-	-	-	-	+	-	+	-
EC156	Intermediate	E. coli	-	-	+	-	-	-	-	+	-	+	+	-	-	-	-	-	-	-	-	-	-	-	-	+	-	+	+
EC163	Intermediate	E. coli	-	-	+	-	-	-	-	+	-	+	+	-	-	-	-	-	-	-	-	-	-	-	-	+	-	+	+
EC168	Intermediate	E. coli	-	-	+	-	-	-	-	+	-	+	+	-	-	-	-	-	-	-	-	-	-	-	-	+	-	+	-
EC180	Intermediate	E. coli	-	-	+	-	-	-	-	+	-	+	+	-	-	-	-	-	-	-	-	-	-	-	-	+	-	+	+
EC181	Intermediate	E. coli	-	-	+	-	-	-	-	+	-	+	+	-	-	-	-	-	-	-	-	-	-	-	-	+	-	+	-
EC202	Intermediate	E. coli	-	-	+	-	-	-	-	+	-	+	+	-	-	-	-	-	-	-	-	-	-	-	-	+	-	+	+
EC209	Intermediate	E. coli	-	-	+	-	-	-	-	+	-	+	+	-	-	-	-	-	-	-	-	-	-	-	-	+	-	+	-
ECBN188	Sensitive	E. coli	-	-	+	-	-	-	-	+	-	+	+	-	-	-	-	-	-	-	-	-	-	-	-	+	-	+	-
ECBN2	Sensitive	E. coli	-	-	+	-	-	-	-	+	-	+	+	-	-	-	-	-	-	-	-	-	-	-	-	+	-	+	+
ECBN26	Sensitive	E. coli	-	-	+	-	-	-	-	+	-	+	+	-	-	-	-	-	-	-	-	-	-	-	-	+	-	+	-
ECBN29	Sensitive	E. coli	-	-	+	-	-	-	-	+	-	+	+	-	-	-	-	-	-	-	-	-	-	-	-	+	-	+	-
ECBN3	Sensitive	E. coli	-	-	+	-	-	-	-	+	-	+	+	-	-	-	-	-	-	-	-	-	-	-	-	+	-	+	-
ECBN31	Sensitive	E. coli	-	-	+	-	-	-	-	+	-	+	+	-	-	-	-	-	-	-	-	-	-	-	-	+	-	+	-
ECBN32	Sensitive	E. coli	-	-	+	-	-	-	-	+	-	+	+	-	-	-	-	-	-	-	-	-	-	-	-	+	-	+	-
ECBN36	Sensitive	E. coli	-	-	+	-	-	-	-	+	-	+	+	-	-	-	-	-	-	-	-	-	-	-	-	+	-	+	+
ECBN39	Sensitive	E. coli	-	-	+	-	-	-	-	+	-	+	+	-	-	-	-	-	-	-	-	-	-	-	-	+	-	+	+
ECBN45	Sensitive	E. coli	-	-	+	-	-	-	-	+	-	+	+	-	-	-	-	-	-	-	-	-	-	-	-	+	-	+	+
ECBN46	Sensitive	E. coli	-	-	+	-	-	-	-	+	-	+	+	-	-	-	-	-	-	-	-	-	-	-	-	+	-	+	+
ECBN47	Sensitive	E. coli	-	-	+	-	-	-	-	+	-	+	+	-	-	-	-	-	-	-	-	-	-	-	-	+	-	+	+
ECBN51	Sensitive	E. coli	-	-	+	-	-	-	-	+	-	+	+	-	-	-	-	-	-	-	-	-	-	-	-	+	-	+	+
ECBN52	Sensitive	E. coli	-	-	+	-	-	-	-	+	-	+	+	-	-	-	-	-	-	-	-	-	-	-	-	+	-	+	+
ECUN158	Sensitive	E. coli	-	-	+	-	-	-	-	+	-	+	+	-	-	-	-	-	-	-	-	-	-	-	-	+	-	+	+
ECUN162	Sensitive	E. coli	-	-	+	-	-	-	-	+	-	+	+	-	-	-	-	-	-	-	-	-	-	-	-	+	-	+	+
ECUN68	Sensitive	E. coli	-	-	+	-	-	-	-	+	-	+	+	-	-	-	-	-	-	-	-	-	-	-	-	+	-	+	+
ECUN70	Sensitive	E. coli	-	-	+	-	-	-	-	+	-	+	+	-	-	-	-	-	-	-	-	-	-	-	-	+	-	+	-
ECUN72	Sensitive	E. coli	-	-	+	-	-	-	-	+	-	+	+	-	-	-	-	-	-	-	-	-	-	-	-	+	-	+	-
ECUN76	Sensitive	E. coli	-	-	+	-	-	-	-	+	-	+	+	-	-	-	-	-	-	-	-	-	-	-	-	+	-	+	+
ECUN78	Sensitive	E. coli	-	-	+	-	-	-	-	+	-	+	+	-	-	-	-	-	-	-	-	-	-	-	-	+	-	+	+
ECUN98	Sensitive	E. coli	-	-	+	-	-	-	-	+	-	+	+	-	-	-	-	-	-	-	-	-	-	-	-	+	-	+	-
ECUN99	Sensitive	E. coli	-	-	+	-	-	-	-	+	-	+	+	-	-	-	-	-	-	-	-	-	-	-	-	+	-	+	-
KP005	Intermediate	K. pneumoniae	-	-	+	-	-	-	-	-	+	+	+	+	+	-	+	-	-	-	-	-	-	+	-	+	-	-	-
KP009	Intermediate	K. pneumoniae	-	-	+	-	-	-	-	-	+	+	+	+	+	-	+	-	-	-	-	-	-	+	-	+	-	-	-
KP018	Sensitive	K. pneumoniae	-	-	+	-	-	-	-	-	+	+	+	+	+	-	+	-	-	-	-	-	-	+	-	+	-	-	-
KP021	Resistant	K. pneumoniae	-	-	+	-	-	-	-	-	+	+	+	+	+	-	+	-	-	-	-	-	-	+	-	+	-	-	-
KP022	Resistant	K. pneumoniae	-	-	+	-	-	-	-	-	+	+	+	+	+	-	+	-	-	-	-	-	-	+	-	+	-	-	-
KP023	Resistant	K. pneumoniae	-	-	+	-	-	-	-	-	+	+	+	+	+	-	+	-	-	-	-	-	-	+	-	+	-	-	-
KP024	Intermediate	K. pneumoniae	-	-	+	-	-	-	-	-	+	+	+	+	+	-	+	-	-	-	-	-	-	+	-	+	-	-	-
KP025	Intermediate	K. pneumoniae	-	-	+	-	-	-	-	-	+	+	+	+	+	-	+	-	-	-	-	-	-	+	-	+	-	-	-
KP029	Intermediate	K. pneumoniae	-	-	+	-	-	-	-	-	+	+	+	+	+	-	+	-	-	-	-	-	-	+	-	+	-	-	-
KP030	Intermediate	K. pneumoniae	-	-	+	-	-	-	-	-	+	+	+	+	+	-	+	-	-	-	-	-	-	+	-	+	-	-	-
KP033	Intermediate	K. pneumoniae	-	-	+	-	-	-	-	-	+	+	+	+	+	-	+	-	-	-	-	-	-	+	-	+	-	-	-
KP034	Intermediate	K. pneumoniae	-	-	+	-	-	-	-	-	+	+	+	+	+	-	+	-	-	-	-	-	-	+	-	+	-	-	-
KP037	Resistant	K. pneumoniae	-	-	+	-	-	-	-	-	+	+	+	+	+	-	+	-	-	-	-	-	-	+	-	+	-	-	-
KP039	Resistant	K. pneumoniae	-	-	+	-	-	-	-	-	+	+	+	+	+	-	+	-	-	-	-	-	-	+	-	+	-	-	-
KP047	Resistant	K. pneumoniae	-	-	+	-	-	-	-	-	+	+	+	+	+	-	+	-	-	-	-	-	-	+	-	+	-	-	-
KP049	Resistant	K. pneumoniae	-	-	+	-	-	-	-	-	+	+	+	+	+	-	+	-	-	-	-	-	-	+	-	+	-	-	-
KP050	Intermediate	K. pneumoniae	-	-	+	-	-	-	-	-	+	+	+	+	+	-	+	-	-	-	-	-	-	+	-	+	-	-	-
KP051	Intermediate	K. pneumoniae	-	-	+	-	-	-	-	-	+	+	+	+	+	-	+	-	-	-	-	-	-	+	-	+	-	-	-
KP052	Resistant	K. pneumoniae	-	-	+	-	-	-	-	-	+	+	+	+	+	-	+	-	-	-	-	-	-	+	-	+	-	-	-
KP053	Resistant	K. pneumoniae	-	-	+	-	-	-	-	-	+	+	+	+	+	-	+	-	-	-	-	-	-	+	-	+	-	-	-
KP054	Resistant	K. pneumoniae	-	-	+	-	-	-	-	-	+	+	+	+	+	-	+	-	-	-	-	-	-	+	-	+	-	-	-
KP055	Resistant	K. pneumoniae	-	-	+	-	-	-	-	-	+	+	+	+	+	-	+	-	-	-	-	-	-	+	-	+	-	-	-
KP062	Resistant	K. pneumoniae	-	-	+	-	-	-	-	-	+	+	+	+	+	-	+	-	-	-	-	-	-	+	-	+	-	-	-
KP079	Intermediate	K. pneumoniae	-	-	+	-	-	-	-	-	+	+	+	+	+	-	+	-	-	-	-	-	-	+	-	+	-	-	-
KP080	Resistant	K. pneumoniae	-	-	+	-	-	-	-	-	+	+	+	+	+	-	+	-	-	-	-	-	-	+	-	+	-	-	-
KP081	Intermediate	K. pneumoniae	-	-	+	-	-	-	-	-	+	+	+	+	+	-	+	-	-	-	-	-	-	+	-	+	-	-	-
KP085	Intermediate	K. pneumoniae	-	-	+	-	-	-	-	-	+	+	+	+	+	-	+	-	-	-	-	-	-	+	-	+	-	-	-
KP086	Intermediate	K. pneumoniae	-	-	+	-	-	-	-	-	+	+	+	+	+	-	+	-	-	-	-	-	-	+	-	+	-	-	-
KP087	Intermediate	K. pneumoniae	-	-	+	-	-	-	-	-	+	+	+	+	+	-	+	-	-	-	-	-	-	+	-	+	-	-	-
KP088	Intermediate	K. pneumoniae	-	-	+	-	-	-	-	-	+	+	+	+	+	-	+	-	-	-	-	-	-	+	-	+	-	-	-
KP089	Intermediate	K. pneumoniae	-	-	+	-	-	-	-	-	+	+	+	+	+	-	+	-	-	-	-	-	-	+	-	+	-	-	-
KP090	Intermediate	K. pneumoniae	-	-	+	-	-	-	-	-	+	+	+	+	+	-	+	-	-	-	-	-	-	+	-	+	-	-	-
KP091	Intermediate	K. pneumoniae	-	-	+	-	-	-	-	-	+	+	+	+	+	-	+	-	-	-	-	-	-	+	-	+	-	-	-
KP093	Intermediate	K. pneumoniae	-	-	+	-	-	-	-	-	+	+	+	+	+	-	+	-	-	-	-	-	-	+	-	+	-	-	-
KP169	Intermediate	K. pneumoniae	-	-	+	-	-	-	-	-	+	+	+	+	+	-	+	-	-	-	-	-	-	-	-	+	-	-	-
KP201	Intermediate	K. pneumoniae	-	-	+	-	-	-	-	-	+	+	+	+	+	-	+	-	-	-	-	-	-	+	-	+	-	-	-
KP208	Intermediate	K. pneumoniae	-	-	+	-	-	-	-	-	+	+	+	+	+	-	+	-	-	-	-	-	-	+	-	+	-	-	-
KP210	Intermediate	K. pneumoniae	-	-	+	-	-	-	-	-	+	+	+	+	+	-	+	-	-	-	-	-	-	+	-	+	-	-	-
KPBN17	Sensitive	K. pneumoniae	-	-	+	-	-	-	-	-	+	+	+	+	+	-	+	-	-	-	-	-	-	+	-	+	-	-	-
KPBN19	Sensitive	K. pneumoniae	-	-	+	-	-	-	-	-	+	+	+	+	+	-	+	-	-	-	-	-	-	+	-	+	-	-	-
KPBN20	Sensitive	K. pneumoniae	-	-	+	-	-	-	-	-	+	+	+	+	+	-	+	-	-	-	-	-	-	+	-	+	-	-	-
KPBN21	Sensitive	K. pneumoniae	-	-	+	-	-	-	-	-	+	+	+	+	+	-	+	-	-	-	-	-	-	+	-	+	-	-	-
KPBN22	Sensitive	K. pneumoniae	-	-	+	-	-	-	-	-	+	+	+	+	+	-	+	-	-	-	-	-	-	+	-	+	-	-	-
KPBN24	Sensitive	K. pneumoniae	-	-	+	-	-	-	-	-	+	+	+	+	+	-	+	-	-	-	-	-	-	+	-	+	-	-	-
KPBN30	Sensitive	K. pneumoniae	-	-	+	-	-	-	-	-	+	+	+	+	+	-	+	-	-	-	-	-	-	+	-	+	-	-	-
KPBN35	Sensitive	K. pneumoniae	-	-	+	-	-	-	-	-	+	+	+	-	-	-	+	-	-	-	-	-	-	+	-	+	-	-	-
KPBN37	Sensitive	K. pneumoniae	-	-	+	-	-	-	-	-	+	+	+	+	-	-	+	-	-	-	-	-	-	+	-	+	-	-	-
KPBN38	Sensitive	K. pneumoniae	-	-	+	-	-	-	-	-	+	+	+	+	+	-	+	-	-	-	-	-	-	+	-	+	-	-	-
KPBN40	Sensitive	K. pneumoniae	-	-	+	-	-	-	-	-	+	+	+	+	+	-	+	-	-	-	-	-	-	+	-	+	-	-	-
KPBN41	Sensitive	K. pneumoniae	-	-	+	-	-	-	-	-	+	+	+	+	+	-	+	-	-	-	-	-	-	+	-	+	-	-	-
KPBN42	Sensitive	K. pneumoniae	-	-	+	-	-	-	-	-	+	+	+	+	+	-	+	-	-	-	-	-	-	+	-	+	-	-	-
KPBN71	Resistant	K. pneumoniae	-	-	+	-	-	-	-	-	+	+	+	+	+	-	+	-	-	-	-	-	-	+	-	+	-	-	-
KPBN77	Sensitive	K. pneumoniae	-	-	+	-	-	-	-	-	+	+	+	+	+	-	+	-	-	-	-	-	-	+	-	+	-	-	-
KPN24	Resistant	K. pneumoniae	-	-	+	-	-	-	-	-	+	+	+	+	+	-	+	-	-	-	-	-	-	+	-	+	-	-	-
KPN27	Resistant	K. pneumoniae	-	-	+	-	-	-	-	-	+	+	+	+	+	-	+	-	-	-	-	-	-	+	-	+	-	-	-
KPN34	Resistant	K. pneumoniae	-	-	+	-	-	-	-	-	+	+	+	+	+	-	+	-	-	-	-	-	-	+	-	+	-	-	-
KPN9	Resistant	K. pneumoniae	-	-	+	-	-	-	-	-	+	+	+	+	+	-	+	-	-	-	-	-	-	+	-	+	-	-	-
KPUN101	Sensitive	K. pneumoniae	-	-	+	-	-	-	-	-	+	+	+	+	+	-	+	-	-	-	-	-	-	+	-	+	-	-	-
KPUN104	Sensitive	K. pneumoniae	-	-	+	-	-	-	-	-	+	+	+	+	+	-	+	-	-	-	-	-	-	+	-	+	-	-	-
KPUN131	Sensitive	K. pneumoniae	-	-	+	-	-	-	-	-	+	+	+	+	+	-	+	-	-	-	-	-	-	+	-	+	-	-	-
KPUN154	Sensitive	K. pneumoniae	-	-	+	-	-	-	-	-	+	+	+	+	+	-	+	-	-	-	-	-	-	+	-	+	-	-	-
KPUN55	Sensitive	K. pneumoniae	-	-	+	-	-	-	-	-	+	+	+	+	+	-	+	-	-	-	-	-	-	+	-	+	-	-	-
KPUN62	Sensitive	K. pneumoniae	-	-	+	-	-	-	-	-	+	+	+	+	+	-	+	-	-	-	-	-	-	+	-	+	-	-	-
KPUN63	Sensitive	K. pneumoniae	-	-	+	-	-	-	-	-	+	+	+	+	+	-	+	-	-	-	-	-	-	+	-	+	-	-	-
KPUN74	Sensitive	K. pneumoniae	-	-	+	-	-	-	-	-	+	+	+	+	+	-	+	-	-	-	-	-	-	+	-	+	-	-	-
KPUN75	Sensitive	K. pneumoniae	-	-	+	-	-	-	-	-	+	+	+	+	+	-	+	-	-	-	-	-	-	+	-	+	-	-	-
KPUN80	Sensitive	K. pneumoniae	-	-	+	-	-	-	-	-	+	+	+	+	+	-	+	-	-	-	-	-	-	+	-	+	-	-	-
KPUN81	Sensitive	K. pneumoniae	-	-	+	-	-	-	-	-	+	+	+	+	+	-	+	-	-	-	-	-	-	+	-	+	-	-	-
KPUN82	Sensitive	K. pneumoniae	-	-	+	-	-	-	-	-	+	+	+	+	+	-	+	-	-	-	-	-	-	+	-	+	-	-	-
PA011	Intermediate	P. aeruginosa	-	+	+	-	+	+	+	-	-	-	-	-	-	-	-	-	+	+	+	+	-	-	+	-	+	-	-
PA041	Intermediate	P. aeruginosa	-	+	+	-	+	+	+	-	-	-	-	-	-	-	-	-	+	+	+	+	-	-	+	-	+	-	-
PA042	Intermediate	P. aeruginosa	+	+	+	-	+	+	+	-	-	-	-	-	-	-	-	-	+	+	+	+	+	-	+	-	+	-	-
PA043	Intermediate	P. aeruginosa	+	+	+	+	+	+	+	-	-	-	-	-	-	-	-	-	+	+	+	+	+	-	+	-	+	-	-
PA045	Intermediate	P. aeruginosa	+	+	+	+	+	+	-	-	-	-	-	-	-	-	-	-	+	+	+	+	-	-	+	-	+	-	-
PA046	Intermediate	P. aeruginosa	-	+	+	-	+	+	+	-	-	-	-	-	-	-	-	-	+	+	+	+	-	-	+	-	+	-	-
PA057	Intermediate	P. aeruginosa	+	+	+	+	+	+	+	-	-	-	-	-	-	-	-	-	+	+	+	+	+	-	+	-	+	-	-
PA058	Intermediate	P. aeruginosa	-	+	+	-	+	+	+	-	-	-	-	-	-	-	-	-	+	+	+	+	-	-	+	-	+	-	-
PA059	Intermediate	P. aeruginosa	-	+	+	-	+	+	+	-	-	-	-	-	-	-	-	-	+	+	+	+	-	-	+	-	+	-	-
PA060	Intermediate	P. aeruginosa	-	+	+	-	+	+	+	-	-	-	-	-	-	-	-	-	+	+	+	+	-	-	+	-	+	-	-
PA077	Intermediate	P. aeruginosa	-	+	+	-	+	+	+	-	-	-	-	-	-	-	-	-	+	+	+	+	-	-	+	-	+	-	-
PA082	Intermediate	P. aeruginosa	-	+	+	-	+	+	+	-	-	-	-	-	-	-	-	-	+	+	+	+	-	-	+	-	+	-	-
PA083	Intermediate	P. aeruginosa	+	+	+	+	+	+	+	-	-	-	-	-	-	-	-	-	+	+	+	+	+	-	+	-	+	-	-
PA096	Intermediate	P. aeruginosa	+	+	+	+	+	+	+	-	-	-	-	-	-	-	-	-	+	+	+	+	+	-	+	-	+	-	-
PA108	Intermediate	P. aeruginosa	-	+	+	-	+	+	+	-	-	-	-	-	-	-	-	-	+	+	+	+	-	-	+	-	+	-	-
PA109	Intermediate	P. aeruginosa	+	+	+	+	+	+	+	-	-	-	-	-	-	-	-	-	+	+	+	+	+	-	+	-	+	-	-
PA118	Intermediate	P. aeruginosa	-	+	+	-	+	+	+	-	-	-	-	-	-	-	-	-	+	+	+	+	-	-	+	-	+	-	-
PA120	Intermediate	P. aeruginosa	-	+	+	-	+	+	+	-	-	-	-	-	-	-	-	-	+	+	+	+	-	-	+	-	+	-	-
PA129	Intermediate	P. aeruginosa	+	+	+	-	+	+	+	-	-	-	-	-	-	-	-	-	+	+	+	+	+	-	+	-	+	-	-
PA133	Intermediate	P. aeruginosa	-	+	+	-	+	+	+	-	-	-	-	-	-	-	-	-	+	+	+	+	-	-	+	-	+	-	-
PA152	Intermediate	P. aeruginosa	-	+	+	-	+	+	+	-	-	-	-	-	-	-	-	-	+	+	+	+	-	-	+	-	+	-	-
PA170	Intermediate	P. aeruginosa	-	+	+	-	+	+	+	-	-	-	-	-	-	-	-	-	+	+	+	+	+	-	+	-	+	-	-
PA171	Intermediate	P. aeruginosa	+	+	+	+	+	+	+	-	-	-	-	-	-	-	-	-	+	+	+	+	+	-	+	-	+	-	-
PA172	Intermediate	P. aeruginosa	+	+	+	+	+	+	+	-	-	-	-	-	-	-	-	-	+	+	+	+	+	-	+	-	+	-	-
PA188	Intermediate	P. aeruginosa	-	+	+	-	+	+	+	-	-	-	-	-	-	-	-	-	+	+	+	+	-	-	+	-	+	-	-
PA189	Intermediate	P. aeruginosa	-	+	+	-	+	+	+	-	-	-	-	-	-	-	-	-	+	+	+	+	-	-	+	-	+	-	-
PA193	Intermediate	P. aeruginosa	+	+	+	-	+	+	+	-	-	-	-	-	-	-	-	-	+	+	+	-	+	-	+	-	+	-	-
PA194	Intermediate	P. aeruginosa	-	+	+	-	-	+	+	-	-	-	-	-	-	-	-	-	+	+	+	+	-	-	+	-	+	-	-
PA195	Intermediate	P. aeruginosa	-	+	+	-	+	+	+	-	-	-	-	-	-	-	-	-	+	+	+	+	-	-	+	-	+	-	-
PA204	Intermediate	P. aeruginosa	-	+	+	-	+	+	+	-	-	-	-	-	-	-	-	-	+	+	+	+	-	-	+	-	+	-	-
PA207	Intermediate	P. aeruginosa	-	+	+	-	+	+	+	-	-	-	-	-	-	-	-	-	+	+	+	+	-	-	+	-	+	-	-
PABN43	Sensitive	P. aeruginosa	-	+	+	-	+	+	+	-	-	-	-	-	-	-	-	-	+	+	+	+	-	-	+	-	+	-	-
PAN30	Sensitive	P. aeruginosa	-	+	+	-	+	+	+	-	-	-	-	-	-	-	-	-	+	+	+	+	+	-	+	-	+	-	-
PAN35	Sensitive	P. aeruginosa	-	+	+	-	+	+	+	-	-	-	-	-	-	-	-	-	+	+	+	+	-	-	+	-	+	-	-
PAN5	Sensitive	P. aeruginosa	+	+	+	+	+	+	+	-	-	-	-	-	-	-	-	-	+	+	+	+	+	-	+	-	+	-	-
PAUN135	Sensitive	P. aeruginosa	-	+	+	-	+	+	+	-	-	-	-	-	-	-	-	-	+	+	+	+	-	-	+	-	+	-	-
PAUN165	Sensitive	P. aeruginosa	+	+	+	+	+	+	-	-	-	-	-	-	-	-	-	-	+	+	+	+	-	-	+	-	+	-	-
PAUN178	Sensitive	P. aeruginosa	-	+	+	-	+	+	+	-	-	-	-	-	-	-	-	-	+	+	+	+	-	-	+	-	+	-	-
PAUN179	Sensitive	P. aeruginosa	-	+	+	-	+	+	+	-	-	-	-	-	-	-	-	-	+	+	+	+	-	-	+	-	+	-	-
PAUN192	Sensitive	P. aeruginosa	-	+	+	-	+	+	+	-	-	-	-	-	-	-	-	-	+	+	+	+	-	-	+	-	+	-	-
PAUN193	Sensitive	P. aeruginosa	-	+	+	-	+	+	+	-	-	-	-	-	-	-	-	-	+	+	+	+	-	-	+	-	+	-	-
PM131	Resistant	P. mirabilis	-	-	++	-	-	-	-	-	-	-	-	-	+	-	-	-	-	-	-	-	-	-	-	-	-	-	-
PM141	Resistant	P. mirabilis	-	-	++	-	-	-	-	-	-	-	-	-	+	-	-	-	-	-	-	-	-	-	-	-	-	-	-
PM151	Resistant	P. mirabilis	-	-	++	-	-	-	-	-	-	-	-	-	+	-	-	-	-	-	-	-	-	-	-	-	-	-	-
PM154	Resistant	P. mirabilis	-	-	++	-	-	-	-	-	-	-	-	-	+	-	-	-	-	-	-	-	-	-	-	-	-	-	-
PM182	Resistant	P. mirabilis	-	-	++	-	-	-	-	-	-	-	-	-	+	-	-	-	-	-	-	-	-	-	-	-	-	-	-
PM183	Resistant	P. mirabilis	-	-	++	-	-	-	-	-	-	-	-	-	+	-	-	-	-	-	-	-	-	-	-	-	-	-	-
PM185	Resistant	P. mirabilis	-	-	++	-	-	-	-	-	-	-	-	-	+	-	-	-	-	-	-	-	-	-	-	-	-	-	-
PR130	Resistant	P. rettgerri	-	-	++	-	-	-	-	-	-	-	-	-	+	-	-	-	-	-	-	-	-	-	-	-	-	-	-
PR184	Resistant	P. rettgerri	-	-	++	-	-	-	-	-	-	-	-	-	+	-	-	-	-	-	-	-	-	-	-	-	-	-	-
PR186	Resistant	P. rettgerri	-	-	++	-	-	-	-	-	-	-	-	-	+	-	-	-	-	-	-	-	-	-	-	-	-	-	-
Key for gene matrix:
- = Not detected, + = 1 gene copy detected, ++ = 2 gene copies detected
