# Supplementary material for: Genomic landscape of antimicrobial resistance in India: findings from a multi-species surveillance study
Source: NPJ Antimicrob Resist. 2026 Feb 16;4:13. doi: 10.1038/s44259-026-00185-9 (PMC12910060; doi:10.1038/s44259-026-00185-9)
Supplement: Supplementary file 5 — S data 4 [file 44259_2026_185_MOESM5_ESM.xlsx]

## Sheet: S. data 4
Supplementary data 4: Vancomycin resistant (glycopeptide resistant) gene matrix and vancomycin AST results.
Isolate ID	Organism	Vancomycin AST results	vanH gene in vanF cluster	vanH gene in vanO cluster	vanG	cfr(D)	vanA	vanH gene in vanA cluster	vanR gene in vanA cluster	vanS gene in vanA cluster	vanX gene in vanA cluster	vanY gene in vanA cluster	vanY gene in vanB cluster	vanZ gene in vanA cluster	YajC	vanH gene in vanB cluster	vanT gene in vanG cluster	vanW gene in vanG cluster
BC135	B. cepacia	NA	+	-	-	-	-	-	-	-	-	-	-	-	-	-	-	-
BC136	B. cepacia	NA	-	+	-	-	-	-	-	-	-	-	-	-	-	-	-	-
BC137	B. cepacia	NA	+	-	-	-	-	-	-	-	-	-	-	-	-	-	-	-
BC138	B. cepacia	NA	+	-	-	-	-	-	-	-	-	-	-	-	-	-	-	-
EBC139	E. cloacae	NA	-	-	+	-	-	-	-	-	-	-	-	-	-	-	-	-
EBC140	E. cloacae	NA	-	-	+	-	-	-	-	-	-	-	-	-	-	-	-	-
EC001	E. coli	NA	-	-	+	-	-	-	-	-	-	-	-	-	-	-	-	-
EC003	E. coli	NA	-	-	+	-	-	-	-	-	-	-	-	-	-	-	-	-
EC004	E. coli	NA	-	-	+	-	-	-	-	-	-	-	-	-	-	-	-	-
EC010	E. coli	NA	-	-	+	-	-	-	-	-	-	-	-	-	-	-	-	-
EC020	E. coli	NA	-	-	+	-	-	-	-	-	-	-	-	-	-	-	-	-
EC031	E. coli	NA	-	-	+	-	-	-	-	-	-	-	-	-	-	-	-	-
EC040	E. coli	NA	-	-	+	-	-	-	-	-	-	-	-	-	-	-	-	-
EC063	E. coli	NA	-	-	+	-	-	-	-	-	-	-	-	-	-	-	-	-
EC070	E. coli	NA	-	-	+	-	-	-	-	-	-	-	-	-	-	-	-	-
EC071	E. coli	NA	-	-	+	-	-	-	-	-	-	-	-	-	-	-	-	-
EC075	E. coli	NA	-	-	+	-	-	-	-	-	-	-	-	-	-	-	-	-
EC084	E. coli	NA	-	-	+	-	-	-	-	-	-	-	-	-	-	-	-	-
EC094	E. coli	NA	-	-	+	-	-	-	-	-	-	-	-	-	-	-	-	-
EC098	E. coli	NA	-	-	+	-	-	-	-	-	-	-	-	-	-	-	-	-
EC113	E. coli	NA	-	-	+	-	-	-	-	-	-	-	-	-	-	-	-	-
EC119	E. coli	NA	-	-	+	-	-	-	-	-	-	-	-	-	-	-	-	-
EC155	E. coli	NA	-	-	+	-	-	-	-	-	-	-	-	-	-	-	-	-
EC156	E. coli	NA	-	-	+	-	-	-	-	-	-	-	-	-	-	-	-	-
EC163	E. coli	NA	-	-	+	-	-	-	-	-	-	-	-	-	-	-	-	-
EC168	E. coli	NA	-	-	+	-	-	-	-	-	-	-	-	-	-	-	-	-
EC180	E. coli	NA	-	-	+	-	-	-	-	-	-	-	-	-	-	-	-	-
EC181	E. coli	NA	-	-	+	-	-	-	-	-	-	-	-	-	-	-	-	-
EC202	E. coli	NA	-	-	+	-	-	-	-	-	-	-	-	-	-	-	-	-
EC209	E. coli	NA	-	-	+	-	-	-	-	-	-	-	-	-	-	-	-	-
ECBN188	E. coli	NA	-	-	+	-	-	-	-	-	-	-	-	-	-	-	-	-
ECBN2	E. coli	NA	-	-	+	-	-	-	-	-	-	-	-	-	-	-	-	-
ECBN26	E. coli	NA	-	-	+	-	-	-	-	-	-	-	-	-	-	-	-	-
ECBN29	E. coli	NA	-	-	+	-	-	-	-	-	-	-	-	-	-	-	-	-
ECBN3	E. coli	NA	-	-	+	-	-	-	-	-	-	-	-	-	-	-	-	-
ECBN31	E. coli	NA	-	-	+	-	-	-	-	-	-	-	-	-	-	-	-	-
ECBN32	E. coli	NA	-	-	+	-	-	-	-	-	-	-	-	-	-	-	-	-
ECBN36	E. coli	NA	-	-	+	-	-	-	-	-	-	-	-	-	-	-	-	-
ECBN39	E. coli	NA	-	-	+	-	-	-	-	-	-	-	-	-	-	-	-	-
ECBN45	E. coli	NA	-	-	+	-	-	-	-	-	-	-	-	-	-	-	-	-
ECBN46	E. coli	NA	-	-	+	-	-	-	-	-	-	-	-	-	-	-	-	-
ECBN47	E. coli	NA	-	-	+	-	-	-	-	-	-	-	-	-	-	-	-	-
ECBN51	E. coli	NA	-	-	+	-	-	-	-	-	-	-	-	-	-	-	-	-
ECBN52	E. coli	NA	-	-	+	-	-	-	-	-	-	-	-	-	-	-	-	-
ECUN158	E. coli	NA	-	-	+	-	-	-	-	-	-	-	-	-	-	-	-	-
ECUN162	E. coli	NA	-	-	+	-	-	-	-	-	-	-	-	-	-	-	-	-
ECUN68	E. coli	Resistant	-	-	+	-	-	-	-	-	-	-	-	-	-	-	-	-
ECUN70	E. coli	NA	-	-	+	-	-	-	-	-	-	-	-	-	-	-	-	-
ECUN72	E. coli	NA	-	-	+	-	-	-	-	-	-	-	-	-	-	-	-	-
ECUN76	E. coli	NA	-	-	+	-	-	-	-	-	-	-	-	-	-	-	-	-
ECUN78	E. coli	NA	-	-	+	-	-	-	-	-	-	-	-	-	-	-	-	-
ECUN98	E. coli	NA	-	-	+	-	-	-	-	-	-	-	-	-	-	-	-	-
ECUN99	E. coli	NA	-	-	+	-	-	-	-	-	-	-	-	-	-	-	-	-
EFM048	VRE	Resistant	-	-	-	+	+	+	+	+	+	+	+	+	-	-	-	-
EFM065	VRE	Resistant	-	-	-	+	+	+	+	+	+	+	+	+	-	-	-	-
EFM066	VRE	Resistant	-	-	-	+	+	+	+	+	+	+	+	+	-	-	-	-
EFM069	VRE	Resistant	-	-	-	+	+	+	+	+	+	+	+	+	-	-	-	-
EFM100	VRE	Resistant	-	-	-	+	+	+	+	+	+	+	+	+	-	-	-	-
EFM101	VRE	Resistant	-	-	-	+	+	+	+	+	+	+	+	+	-	-	-	-
EFM104	VRE	Resistant	-	-	-	+	+	+	+	+	+	+	+	+	-	-	-	-
EFM125	VRE	Resistant	-	-	-	+	+	+	+	+	+	+	+	+	-	-	-	-
EFM126	VRE	Resistant	-	-	-	+	+	+	+	+	+	+	+	+	-	-	-	-
EFM159	VRE	Resistant	-	-	-	+	+	+	+	+	+	+	+	+	-	-	-	-
EFM173	VRE	Resistant	-	-	-	-	+	+	+	+	+	+	+	+	-	-	-	-
EFM174	VRE	Resistant	-	-	-	-	+	+	+	+	+	+	+	+	-	-	-	-
EFP1	VRE	Resistant	-	-	-	-	+	+	+	+	+	+	+	+	-	-	-	-
EFP4	VRE	Resistant	-	-	-	-	+	+	+	+	+	+	+	+	-	-	-	-
EFP5	VRE	Resistant	-	-	-	+	+	+	+	+	+	+	+	+	-	-	-	-
EFP6	VRE	Resistant	-	-	-	-	+	+	+	+	+	+	+	+	-	-	-	-
EFUP119	VRE	Resistant	-	-	-	-	+	+	+	+	+	+	+	+	-	-	-	-
ESPUP117	VRE	Resistant	-	-	-	-	+	+	+	+	+	+	+	+	-	-	-	-
ESPUP118	VRE	Resistant	-	-	-	-	+	+	+	+	+	+	+	+	-	-	-	-
KP005	K. pneumoniae	NA	-	-	+	-	-	-	-	-	-	-	-	-	-	-	-	-
KP009	K. pneumoniae	NA	-	-	+	-	-	-	-	-	-	-	-	-	-	-	-	-
KP018	K. pneumoniae	NA	-	-	+	-	-	-	-	-	-	-	-	-	-	-	-	-
KP021	K. pneumoniae	NA	-	-	+	-	-	-	-	-	-	-	-	-	-	-	-	-
KP022	K. pneumoniae	NA	-	-	+	-	-	-	-	-	-	-	-	-	-	-	-	-
KP023	K. pneumoniae	NA	-	-	+	-	-	-	-	-	-	-	-	-	-	-	-	-
KP024	K. pneumoniae	NA	-	-	+	-	-	-	-	-	-	-	-	-	-	-	-	-
KP025	K. pneumoniae	NA	-	-	+	-	-	-	-	-	-	-	-	-	-	-	-	-
KP029	K. pneumoniae	NA	-	-	+	-	-	-	-	-	-	-	-	-	-	-	-	-
KP030	K. pneumoniae	NA	-	-	+	-	-	-	-	-	-	-	-	-	-	-	-	-
KP033	K. pneumoniae	NA	-	-	+	-	-	-	-	-	-	-	-	-	-	-	-	-
KP034	K. pneumoniae	NA	-	-	+	-	-	-	-	-	-	-	-	-	-	-	-	-
KP037	K. pneumoniae	NA	-	-	+	-	-	-	-	-	-	-	-	-	-	-	-	-
KP039	K. pneumoniae	NA	-	-	+	-	-	-	-	-	-	-	-	-	-	-	-	-
KP047	K. pneumoniae	NA	-	-	+	-	-	-	-	-	-	-	-	-	-	-	-	-
KP049	K. pneumoniae	NA	-	-	+	-	-	-	-	-	-	-	-	-	-	-	-	-
KP050	K. pneumoniae	NA	-	-	+	-	-	-	-	-	-	-	-	-	-	-	-	-
KP051	K. pneumoniae	NA	-	-	+	-	-	-	-	-	-	-	-	-	-	-	-	-
KP052	K. pneumoniae	NA	-	-	+	-	-	-	-	-	-	-	-	-	-	-	-	-
KP053	K. pneumoniae	NA	-	-	+	-	-	-	-	-	-	-	-	-	-	-	-	-
KP054	K. pneumoniae	NA	-	-	+	-	-	-	-	-	-	-	-	-	-	-	-	-
KP055	K. pneumoniae	NA	-	-	+	-	-	-	-	-	-	-	-	-	-	-	-	-
KP062	K. pneumoniae	NA	-	-	+	-	-	-	-	-	-	-	-	-	-	-	-	-
KP079	K. pneumoniae	NA	-	-	+	-	-	-	-	-	-	-	-	-	-	-	-	-
KP080	K. pneumoniae	NA	-	-	+	-	-	-	-	-	-	-	-	-	-	-	-	-
KP081	K. pneumoniae	NA	-	-	+	-	-	-	-	-	-	-	-	-	-	-	-	-
KP085	K. pneumoniae	NA	-	-	+	-	-	-	-	-	-	-	-	-	-	-	-	-
KP086	K. pneumoniae	NA	-	-	+	-	-	-	-	-	-	-	-	-	-	-	-	-
KP087	K. pneumoniae	NA	-	-	+	-	-	-	-	-	-	-	-	-	-	-	-	-
KP088	K. pneumoniae	NA	-	-	+	-	-	-	-	-	-	-	-	-	-	-	-	-
KP089	K. pneumoniae	NA	-	-	+	-	-	-	-	-	-	-	-	-	-	-	-	-
KP090	K. pneumoniae	NA	-	-	+	-	-	-	-	-	-	-	-	-	-	-	-	-
KP091	K. pneumoniae	NA	-	-	+	-	-	-	-	-	-	-	-	-	-	-	-	-
KP093	K. pneumoniae	NA	-	-	+	-	-	-	-	-	-	-	-	-	-	-	-	-
KP169	K. pneumoniae	NA	-	-	+	-	-	-	-	-	-	-	-	-	-	-	-	-
KP201	K. pneumoniae	NA	-	-	+	-	-	-	-	-	-	-	-	-	-	-	-	-
KP208	K. pneumoniae	NA	-	-	+	-	-	-	-	-	-	-	-	-	-	-	-	-
KP210	K. pneumoniae	NA	-	-	+	-	-	-	-	-	-	-	-	-	-	-	-	-
KPBN17	K. pneumoniae	NA	-	-	+	-	-	-	-	-	-	-	-	-	-	-	-	-
KPBN19	K. pneumoniae	NA	-	-	+	-	-	-	-	-	-	-	-	-	-	-	-	-
KPBN20	K. pneumoniae	NA	-	-	+	-	-	-	-	-	-	-	-	-	-	-	-	-
KPBN21	K. pneumoniae	NA	-	-	+	-	-	-	-	-	-	-	-	-	-	-	-	-
KPBN22	K. pneumoniae	NA	-	-	+	-	-	-	-	-	-	-	-	-	-	-	-	-
KPBN24	K. pneumoniae	NA	-	-	+	-	-	-	-	-	-	-	-	-	-	-	-	-
KPBN30	K. pneumoniae	NA	-	-	+	-	-	-	-	-	-	-	-	-	-	-	-	-
KPBN35	K. pneumoniae	NA	-	-	+	-	-	-	-	-	-	-	-	-	-	-	-	-
KPBN37	K. pneumoniae	NA	-	-	+	-	-	-	-	-	-	-	-	-	-	-	-	-
KPBN38	K. pneumoniae	NA	-	-	+	-	-	-	-	-	-	-	-	-	-	-	-	-
KPBN40	K. pneumoniae	NA	-	-	+	-	-	-	-	-	-	-	-	-	-	-	-	-
KPBN41	K. pneumoniae	NA	-	-	+	-	-	-	-	-	-	-	-	-	-	-	-	-
KPBN42	K. pneumoniae	NA	-	-	+	-	-	-	-	-	-	-	-	-	-	-	-	-
KPBN71	K. pneumoniae	NA	-	-	+	-	-	-	-	-	-	-	-	-	-	-	-	-
KPBN77	K. pneumoniae	NA	-	-	+	-	-	-	-	-	-	-	-	-	-	-	-	-
KPN24	K. pneumoniae	NA	-	-	+	-	-	-	-	-	-	-	-	-	-	-	-	-
KPN27	K. pneumoniae	NA	-	-	+	-	-	-	-	-	-	-	-	-	-	-	-	-
KPN34	K. pneumoniae	NA	-	-	+	-	-	-	-	-	-	-	-	-	-	-	-	-
KPN9	K. pneumoniae	NA	-	-	+	-	-	-	-	-	-	-	-	-	-	-	-	-
KPUN101	K. pneumoniae	NA	-	-	+	-	-	-	-	-	-	-	-	-	-	-	-	-
KPUN104	K. pneumoniae	NA	-	-	+	-	-	-	-	-	-	-	-	-	-	-	-	-
KPUN131	K. pneumoniae	NA	-	-	+	-	-	-	-	-	-	-	-	-	-	-	-	-
KPUN154	K. pneumoniae	NA	-	-	+	-	-	-	-	-	-	-	-	-	-	-	-	-
KPUN55	K. pneumoniae	NA	-	-	+	-	-	-	-	-	-	-	-	-	-	-	-	-
KPUN62	K. pneumoniae	Resistant	-	-	+	-	-	-	-	-	-	-	-	-	-	-	-	-
KPUN63	K. pneumoniae	Resistant	-	-	+	-	-	-	-	-	-	-	-	-	-	-	-	-
KPUN74	K. pneumoniae	NA	-	-	+	-	-	-	-	-	-	-	-	-	-	-	-	-
KPUN75	K. pneumoniae	NA	-	-	+	-	-	-	-	-	-	-	-	-	-	-	-	-
KPUN80	K. pneumoniae	NA	-	-	+	-	-	-	-	-	-	-	-	-	-	-	-	-
KPUN81	K. pneumoniae	NA	-	-	+	-	-	-	-	-	-	-	-	-	-	-	-	-
KPUN82	K. pneumoniae	NA	-	-	+	-	-	-	-	-	-	-	-	-	-	-	-	-
PA011	P. aeruginosa	NA	-	-	-	-	-	-	-	-	-	-	-	-	+	+	+	+
PA041	P. aeruginosa	NA	-	-	-	-	-	-	-	-	-	-	-	-	+	+	-	+
PA042	P. aeruginosa	NA	-	-	-	-	-	-	-	-	-	-	-	-	+	+	-	+
PA043	P. aeruginosa	NA	-	-	-	-	-	-	-	-	-	-	-	-	+	+	-	+
PA045	P. aeruginosa	NA	-	-	-	-	-	-	-	-	-	-	-	-	+	+	-	+
PA046	P. aeruginosa	NA	-	-	-	-	-	-	-	-	-	-	-	-	+	+	+	+
PA057	P. aeruginosa	NA	-	-	-	-	-	-	-	-	-	-	-	-	+	+	-	+
PA058	P. aeruginosa	NA	-	-	-	-	-	-	-	-	-	-	-	-	+	+	-	+
PA059	P. aeruginosa	NA	-	-	-	-	-	-	-	-	-	-	-	-	+	+	-	+
PA060	P. aeruginosa	NA	-	-	-	-	-	-	-	-	-	-	-	-	+	+	+	+
PA077	P. aeruginosa	NA	-	-	-	-	-	-	-	-	-	-	-	-	+	+	-	+
PA082	P. aeruginosa	NA	-	-	-	-	-	-	-	-	-	-	-	-	+	+	-	+
PA083	P. aeruginosa	NA	-	-	-	-	-	-	-	-	-	-	-	-	+	+	-	+
PA096	P. aeruginosa	NA	-	-	-	-	-	-	-	-	-	-	-	-	+	+	-	+
PA108	P. aeruginosa	NA	-	-	-	-	-	-	-	-	-	-	-	-	+	+	+	+
PA109	P. aeruginosa	NA	-	-	-	-	-	-	-	-	-	-	-	-	+	+	-	+
PA118	P. aeruginosa	NA	-	-	-	-	-	-	-	-	-	-	-	-	+	+	-	+
PA120	P. aeruginosa	NA	-	-	-	-	-	-	-	-	-	-	-	-	+	+	-	+
PA129	P. aeruginosa	NA	-	-	-	-	-	-	-	-	-	-	-	-	+	+	-	+
PA133	P. aeruginosa	NA	-	-	-	-	-	-	-	-	-	-	-	-	+	+	+	+
PA152	P. aeruginosa	NA	-	-	-	-	-	-	-	-	-	-	-	-	+	+	+	+
PA170	P. aeruginosa	NA	-	-	-	-	-	-	-	-	-	-	-	-	+	+	-	+
PA171	P. aeruginosa	NA	-	-	-	-	-	-	-	-	-	-	-	-	+	+	-	+
PA172	P. aeruginosa	NA	-	-	-	-	-	-	-	-	-	-	-	-	+	+	+	+
PA188	P. aeruginosa	NA	-	-	-	-	-	-	-	-	-	-	-	-	+	+	-	+
PA189	P. aeruginosa	NA	-	-	-	-	-	-	-	-	-	-	-	-	+	+	-	+
PA193	P. aeruginosa	NA	-	-	-	-	-	-	-	-	-	-	-	-	+	+	-	+
PA194	P. aeruginosa	NA	-	-	-	-	-	-	-	-	-	-	-	-	+	+	-	+
PA195	P. aeruginosa	NA	-	-	-	-	-	-	-	-	-	-	-	-	+	+	-	+
PA204	P. aeruginosa	NA	-	-	-	-	-	-	-	-	-	-	-	-	+	+	-	+
PA207	P. aeruginosa	NA	-	-	-	-	-	-	-	-	-	-	-	-	+	+	+	+
PABN43	P. aeruginosa	NA	-	-	-	-	-	-	-	-	-	-	-	-	+	+	-	+
PAN30	P. aeruginosa	NA	-	-	-	-	-	-	-	-	-	-	-	-	+	+	-	+
PAN35	P. aeruginosa	NA	-	-	-	-	-	-	-	-	-	-	-	-	+	+	-	+
PAN5	P. aeruginosa	NA	-	-	-	-	-	-	-	-	-	-	-	-	+	+	-	+
PAUN135	P. aeruginosa	NA	-	-	-	-	-	-	-	-	-	-	-	-	+	+	+	+
PAUN165	P. aeruginosa	NA	-	-	-	-	-	-	-	-	-	-	-	-	+	+	-	+
PAUN178	P. aeruginosa	NA	-	-	-	-	-	-	-	-	-	-	-	-	+	+	+	+
PAUN179	P. aeruginosa	NA	-	-	-	-	-	-	-	-	-	-	-	-	+	+	-	+
PAUN192	P. aeruginosa	NA	-	-	-	-	-	-	-	-	-	-	-	-	+	+	-	+
PAUN193	P. aeruginosa	NA	-	-	-	-	-	-	-	-	-	-	-	-	+	+	-	+
PM131	P. mirabilis	NA	-	-	+	-	-	-	-	-	-	-	-	-	-	-	-	-
PM141	P. mirabilis	NA	-	-	+	-	-	-	-	-	-	-	-	-	-	-	-	-
PM151	P. mirabilis	NA	-	-	+	-	-	-	-	-	-	-	-	-	-	-	-	-
PM154	P. mirabilis	NA	-	-	+	-	-	-	-	-	-	-	-	-	-	-	-	-
PM182	P. mirabilis	NA	-	-	+	-	-	-	-	-	-	-	-	-	-	-	-	-
PM183	P. mirabilis	NA	-	-	+	-	-	-	-	-	-	-	-	-	-	-	-	-
PM185	P. mirabilis	NA	-	-	+	-	-	-	-	-	-	-	-	-	-	-	-	-
PR130	P. rettgeri	NA	-	-	+	-	-	-	-	-	-	-	-	-	-	-	+	-
PR184	P. rettgeri	NA	-	-	+	-	-	-	-	-	-	-	-	-	-	-	-	+
PR186	P. rettgeri	NA	-	-	+	-	-	-	-	-	-	-	-	-	-	-	+	-
SA064	S. aureus	Sensitive	-	-	-	-	-	-	-	-	-	-	-	-	-	-	+	-
SA067	S. aureus	Sensitive	-	-	-	-	-	-	-	-	-	-	-	-	-	-	+	-
SA068	S. aureus	Sensitive	-	-	-	-	-	-	-	-	-	-	-	-	-	-	+	-
SA102	S. aureus	Sensitive	-	-	-	-	-	-	-	-	-	-	-	-	-	-	+	-
SA103	S. aureus	Sensitive	-	-	-	-	-	-	-	-	-	-	-	-	-	-	+	-
SA105	S. aureus	Sensitive	-	-	-	-	-	-	-	-	-	-	-	-	-	-	+	-
SA106	S. aureus	Sensitive	-	-	-	-	-	-	-	-	-	-	-	-	-	-	+	-
SA107	S. aureus	Sensitive	-	-	-	-	-	-	-	-	-	-	-	-	-	-	+	-
SA121	S. aureus	Sensitive	-	-	-	-	-	-	-	-	-	-	-	-	-	-	+	-
SA122	S. aureus	Sensitive	-	-	-	-	-	-	-	-	-	-	-	-	-	-	+	-
SA123	S. aureus	Sensitive	-	-	-	-	-	-	-	-	-	-	-	-	-	-	+	-
SA124	S. aureus	Sensitive	-	-	-	-	-	-	-	-	-	-	-	-	-	-	+	-
SA127	S. aureus	Sensitive	-	-	-	-	-	-	-	-	-	-	-	-	-	-	+	-
SA158	S. aureus	Sensitive	-	-	-	-	-	-	-	-	-	-	-	-	-	-	+	-
SA160	S. aureus	Sensitive	-	-	-	-	-	-	-	-	-	-	-	-	-	-	+	-
SA161	S. aureus	Sensitive	-	-	-	-	-	-	-	-	-	-	-	-	-	-	+	-
SA175	S. aureus	Sensitive	-	-	-	-	-	-	-	-	-	-	-	-	-	-	+	-
SA196	S. aureus	Sensitive	-	-	-	-	-	-	-	-	-	-	-	-	-	-	+	-
SA197	S. aureus	Sensitive	-	-	-	-	-	-	-	-	-	-	-	-	-	-	+	-
SABP186	S. aureus	Sensitive	-	-	-	-	-	-	-	-	-	-	-	-	-	-	+	-
SAPP121	S. aureus	Sensitive	-	-	-	-	-	-	-	-	-	-	-	-	-	-	+	-
SAPP138	S. aureus	Sensitive	-	-	-	-	-	-	-	-	-	-	-	-	-	-	+	-
SAPP139	S. aureus	Sensitive	-	-	-	-	-	-	-	-	-	-	-	-	-	-	+	-
SAPP140	S. aureus	Sensitive	-	-	-	-	-	-	-	-	-	-	-	-	-	-	+	-
SAPP171	S. aureus	Sensitive	-	-	-	-	-	-	-	-	-	-	-	-	-	-	+	-
SAPP172	S. aureus	Sensitive	-	-	-	-	-	-	-	-	-	-	-	-	-	-	+	-
SAPP174	S. aureus	Sensitive	-	-	-	-	-	-	-	-	-	-	-	-	-	-	+	-
SAUP169	S. aureus	Sensitive	-	-	-	-	-	-	-	-	-	-	-	-	-	-	+	-
SP128	S. pneumoniae	Sensitive	-	-	-	-	-	-	-	-	-	-	+	-	-	-	-	-
