# Supplementary material for: Genomic landscape of antimicrobial resistance in India: findings from a multi-species surveillance study
Source: NPJ Antimicrob Resist. 2026 Feb 16;4:13. doi: 10.1038/s44259-026-00185-9 (PMC12910060; doi:10.1038/s44259-026-00185-9)
Supplement: Supplementary file 6 — S data 5 [file 44259_2026_185_MOESM6_ESM.xlsx]

## Sheet: S. data 5
Supplementary data 5: Plasmid & chromosome associated AMR genes.
AMR Gene	Drug Class	AMR Gene Family	Plasmid Count	Chromosome Count	Plasmid Isolates	Chromosome Isolates	Total Count	Rep Type	Organism
mphE	macrolide antibiotic	macrolide phosphotransferase (MPH)	33	11	AB150, AB146, AB026, ABEN183, AB144, AB203, ABBN49, AB145, AB176, AB147, AB165, AB110, AB116, AB205, AB148, AB099, AB061, AB149, AB114, AB190, AB117, AB177, ABBN197, AB134, AB200, AB056, ABBN27, ABN28, AB112, AB191, AB178, AB192, AB095	AB167, ABBN23, ABBN48, AB038, ABBN201, AB206, AB076, AB115, ABN1, AB166, AB072	44	rep_cluster_1254, Unassigned, rep_cluster_1282, rep_cluster_1172	A. baumannii
msrE	macrolide antibiotic	msr-type ABC-F protein	33	11	AB150, AB146, AB026, ABEN183, AB144, AB203, ABBN49, AB145, AB176, AB147, AB165, AB110, AB116, AB205, AB148, AB099, AB061, AB149, AB114, AB190, AB117, AB177, ABBN197, AB134, AB200, AB056, ABBN27, ABN28, AB112, AB191, AB178, AB192, AB095	AB167, ABBN23, ABBN48, AB038, ABBN201, AB206, AB076, AB115, ABN1, AB166, AB072	44	rep_cluster_1254, Unassigned, rep_cluster_1282, rep_cluster_1172	A. baumannii
armA	aminoglycoside antibiotic	16S rRNA methyltransferase (G1405)	25	17	AB150, AB146, AB026, AB144, ABBN49, AB165, AB110, AB116, AB205, AB148, AB099, AB061, AB149, AB114, AB190, AB117, AB177, AB134, AB056, ABBN27, ABN28, AB112, AB178, AB192, AB095	AB167, ABBN23, AB191, AB038, ABBN48, ABBN201, AB206, ABEN183, AB076, AB115, AB203, ABN1, ABBN197, AB200, AB166, AB072, AB176	42	rep_cluster_1254, Unassigned	A. baumannii
sul2	sulfonamide antibiotic	sulfonamide resistant sul	20	13	AB150, AB026, ABEN183, AB144, AB176, AB110, AB116, AB205, AB099, AB114, AB190, AB117, AB177, AB200, ABBN27, ABN28, AB112, AB191, AB178, AB192	AB061, AB147, AB146, AB165, AB073, AB115, AB203, ABBN49, ABN1, AB145, AB056, ABBN48, AB095	33	rep_cluster_1254, Unassigned	A. baumannii
PER-7	monobactam	PER beta-lactamase	14	0	AB112, AB191, AB200, AB026, AB190, AB205, AB117, AB203, AB177, AB099, AB145, AB176, AB192, AB095		14	rep_cluster_1254, Unassigned	A. baumannii
OXA-23	carbapenem	OXA beta-lactamase	26	19	ABBN23, AB146, AB203, AB145, ABBN48, AB176, AB038, AB147, ABBN201, AB206, AB205, AB148, AB167, AB149, AB073, AB117, AB177, ABBN197, AB200, AB166, AB072, ABN28, AB112, AB191, ABN1, AB192	AB150, AB026, ABEN183, AB144, AB076, ABBN49, AB165, AB110, AB116, AB115, AB099, AB061, AB114, AB190, AB134, AB056, ABBN27, AB178, AB095	45	rep_cluster_734, Unassigned, rep_cluster_1172	A. baumannii
tet(B)	tetracycline antibiotic	major facilitator superfamily (MFS) antibiotic efflux pump	10	17	AB061, AB114, AB026, AB110, AB144, AB117, ABBN27, AB178, AB056, AB192	AB167, ABBN23, ABBN48, AB038, AB149, AB150, AB165, AB206, ABBN201, AB076, AB115, AB148, ABN1, ABBN197, AB134, AB166, AB072	27	Unassigned, rep_cluster_1254	A. baumannii
AAC(6')-Ib9	aminoglycoside antibiotic	AAC(6')	14	1	AB061, AB114, AB165, AB026, AB110, AB144, AB116, AB117, ABBN49, AB148, AB178, AB134, AB056, AB192	AB099	15	rep_cluster_1254, Unassigned	A. baumannii
catB8	phenicol antibiotic	chloramphenicol acetyltransferase (CAT)	11	4	AB061, AB114, AB165, AB110, AB144, AB116, ABBN49, AB148, AB178, AB134, AB192	AB056, AB099, AB117, AB026	15	rep_cluster_1254	A. baumannii
aadA	aminoglycoside antibiotic	ANT(3'')	14	12	AB061, AB114, AB165, AB026, AB110, AB144, AB116, AB117, ABBN49, AB148, AB178, AB134, AB056, AB192	AB191, AB146, AB190, ABEN183, AB205, AB203, AB177, AB099, AB200, AB176, AB095, ABN28	26	rep_cluster_1254, Unassigned	A. baumannii
arr-2	rifamycin antibiotic	rifampin ADP-ribosyltransferase (Arr)	18	7	AB112, AB061, AB150, AB114, AB026, ABEN183, AB110, AB144, AB116, AB117, ABBN27, AB177, AB099, AB178, AB056, AB192, AB095, ABN28	AB191, AB146, AB190, AB205, AB203, AB200, AB176	25	rep_cluster_1254, Unassigned, rep_cluster_734	A. baumannii
cmlA5	phenicol antibiotic	major facilitator superfamily (MFS) antibiotic efflux pump	18	7	AB112, AB061, AB150, AB114, AB026, ABEN183, AB110, AB144, AB116, AB117, ABBN27, AB177, AB099, AB178, AB056, AB192, AB095, ABN28	AB191, AB146, AB190, AB205, AB203, AB200, AB176	25	rep_cluster_1254, Unassigned, rep_cluster_734	A. baumannii
rsmA	fluoroquinolone antibiotic	resistance-nodulation-cell division (RND) antibiotic efflux pump	0	45		ABBN23, AB150, AB146, AB026, ABEN183, AB144, AB076, AB203, ABBN49, AB145, ABBN48, AB176, AB038, AB147, AB165, ABBN201, AB206, AB110, AB116, AB115, AB205, AB148, AB099, AB167, AB061, AB149, AB114, AB073, AB190, AB117, AB177, ABBN197, AB134, AB166, AB056, AB200, AB072, ABBN27, ABN28, AB112, AB191, ABN1, AB178, AB192, AB095	45	Chromosomal	A. baumannii
adeN	macrolide antibiotic	resistance-nodulation-cell division (RND) antibiotic efflux pump	22	3	ABBN23, AB150, AB026, AB144, AB076, ABBN49, AB147, AB165, AB110, AB116, AB148, AB061, AB114, AB073, AB117, AB134, AB166, AB056, ABBN27, ABN1, AB178, AB192	ABBN48, AB072, ABN28	25	Unassigned	A. baumannii
ADC-30	cephalosporin	ADC beta-lactamase without carbapenemase activity	0	25		AB150, AB146, AB026, ABEN183, AB144, AB203, AB176, AB165, AB110, AB116, AB205, AB148, AB099, AB114, AB190, AB117, AB177, AB134, AB200, AB056, AB191, ABN1, AB178, AB192, AB095	25	Chromosomal	A. baumannii
Acinetobacter baumannii AmvA	macrolide antibiotic	major facilitator superfamily (MFS) antibiotic efflux pump	5	40	AB061, AB165, ABBN49, AB148, AB099	ABBN23, AB150, AB146, AB026, ABEN183, AB144, AB076, AB203, AB145, ABBN48, AB176, AB038, AB147, ABBN201, AB206, AB110, AB116, AB115, AB205, AB167, AB149, AB114, AB073, AB190, AB117, AB177, ABBN197, AB134, AB166, AB056, AB200, AB072, ABBN27, ABN28, AB112, AB191, ABN1, AB178, AB192, AB095	45	Unassigned	A. baumannii
APH(3')-Ia	aminoglycoside antibiotic	APH(3')	0	22		ABBN23, AB150, AB026, AB144, AB076, ABBN48, AB165, AB110, AB116, AB148, AB099, AB061, AB114, AB117, AB134, AB166, AB056, AB072, ABN28, ABN1, AB178, AB192	22	Chromosomal	A. baumannii
ANT(3'')-IIa	aminoglycoside antibiotic	ANT(3'')	4	43	AB147, AB073	ABBN23, AB150, AB146, AB026, ABEN183, AB144, AB076, AB203, ABBN49, AB145, ABBN48, AB176, AB038, AB165, ABBN201, AB206, AB110, AB116, AB115, AB205, AB148, AB099, AB167, AB061, AB149, AB114, AB190, AB117, AB177, ABBN197, AB134, AB166, AB056, AB200, AB072, ABBN27, ABN28, AB112, AB191, ABN1, AB178, AB192, AB095	47	Unassigned	A. baumannii
Acinetobacter baumannii AbaQ	fluoroquinolone antibiotic	major facilitator superfamily (MFS) antibiotic efflux pump	0	39		ABBN23, AB150, AB146, AB026, ABEN183, AB144, AB076, AB203, ABBN49, AB145, ABBN48, AB176, AB147, AB165, AB110, AB116, AB115, AB205, AB148, AB099, AB061, AB114, AB073, AB190, AB117, AB177, AB134, AB166, AB056, AB200, AB072, ABBN27, ABN28, AB112, AB191, ABN1, AB178, AB192, AB095	39	Chromosomal	A. baumannii
adeS	glycylcycline	resistance-nodulation-cell division (RND) antibiotic efflux pump	0	43		ABBN23, AB150, AB146, AB026, ABEN183, AB144, AB076, AB203, ABBN49, ABBN48, AB176, AB038, AB147, AB165, ABBN201, AB206, AB110, AB116, AB115, AB205, AB148, AB099, AB167, AB061, AB149, AB114, AB073, AB190, AB117, AB177, ABBN197, AB134, AB166, AB056, AB200, AB072, ABBN27, ABN28, AB191, ABN1, AB178, AB192, AB095	43	Chromosomal	A. baumannii
adeR	glycylcycline	resistance-nodulation-cell division (RND) antibiotic efflux pump	0	43		ABBN23, AB150, AB146, AB026, ABEN183, AB144, AB076, AB203, ABBN49, ABBN48, AB176, AB038, AB147, AB165, ABBN201, AB206, AB110, AB116, AB115, AB205, AB148, AB099, AB167, AB061, AB149, AB114, AB073, AB190, AB117, AB177, ABBN197, AB134, AB166, AB056, AB200, AB072, ABBN27, ABN28, AB191, ABN1, AB178, AB192, AB095	43	Chromosomal	A. baumannii
adeA	glycylcycline	resistance-nodulation-cell division (RND) antibiotic efflux pump	0	43		ABBN23, AB150, AB146, AB026, ABEN183, AB144, AB076, AB203, ABBN49, ABBN48, AB176, AB038, AB147, AB165, ABBN201, AB206, AB110, AB116, AB115, AB205, AB148, AB099, AB167, AB061, AB149, AB114, AB073, AB190, AB117, AB177, ABBN197, AB134, AB166, AB056, AB200, AB072, ABBN27, ABN28, AB191, ABN1, AB178, AB192, AB095	43	Chromosomal	A. baumannii
adeB	glycylcycline	resistance-nodulation-cell division (RND) antibiotic efflux pump	0	45		ABBN23, AB150, AB146, AB026, ABEN183, AB144, AB076, AB203, ABBN49, AB145, ABBN48, AB176, AB038, AB147, AB165, ABBN201, AB206, AB110, AB116, AB115, AB205, AB148, AB099, AB167, AB061, AB149, AB114, AB073, AB190, AB117, AB177, ABBN197, AB134, AB166, AB056, AB200, AB072, ABBN27, ABN28, AB112, AB191, ABN1, AB178, AB192, AB095	45	Chromosomal	A. baumannii
adeC	glycylcycline	resistance-nodulation-cell division (RND) antibiotic efflux pump	0	45		ABBN23, AB150, AB146, AB026, ABEN183, AB144, AB076, AB203, ABBN49, AB145, ABBN48, AB176, AB038, AB147, AB165, ABBN201, AB206, AB110, AB116, AB115, AB205, AB148, AB099, AB167, AB061, AB149, AB114, AB073, AB190, AB117, AB177, ABBN197, AB134, AB166, AB056, AB200, AB072, ABBN27, ABN28, AB112, AB191, ABN1, AB178, AB192, AB095	45	Chromosomal	A. baumannii
APH(6)-Id	aminoglycoside antibiotic	APH(6)	3	41	AB145, AB147, AB073	ABBN23, AB150, AB146, AB026, ABEN183, AB144, AB076, AB203, ABBN49, ABBN48, AB176, AB038, AB165, ABBN201, AB206, AB110, AB116, AB115, AB205, AB148, AB099, AB167, AB061, AB149, AB114, AB190, AB117, AB177, ABBN197, AB134, AB166, AB056, AB200, AB072, ABBN27, AB112, AB191, ABN1, AB178, AB192, AB095	44	Unassigned	A. baumannii
APH(3'')-Ib	aminoglycoside antibiotic	APH(3'')	3	42	AB145, AB147, AB073	ABBN23, AB150, AB146, AB026, ABEN183, AB144, AB076, AB203, ABBN49, ABBN48, AB176, AB038, AB165, ABBN201, AB206, AB110, AB116, AB115, AB205, AB148, AB099, AB167, AB061, AB149, AB114, AB190, AB117, AB177, ABBN197, AB134, AB166, AB056, AB200, AB072, ABBN27, ABN28, AB112, AB191, ABN1, AB178, AB192, AB095	45	Unassigned	A. baumannii
abeM	fluoroquinolone antibiotic	multidrug and toxic compound extrusion (MATE) transporter	0	44		ABBN23, AB150, AB146, AB026, ABEN183, AB144, AB076, AB203, ABBN49, AB145, ABBN48, AB176, AB038, AB147, AB165, ABBN201, AB206, AB110, AB116, AB115, AB205, AB148, AB099, AB167, AB061, AB149, AB114, AB073, AB190, AB177, ABBN197, AB134, AB166, AB056, AB200, AB072, ABBN27, ABN28, AB112, AB191, ABN1, AB178, AB192, AB095	44	Chromosomal	A. baumannii
LpsB	peptide antibiotic	Intrinsic peptide antibiotic resistant Lps	0	45		ABBN23, AB150, AB146, AB026, ABEN183, AB144, AB076, AB203, ABBN49, AB145, ABBN48, AB176, AB038, AB147, AB165, ABBN201, AB206, AB110, AB116, AB115, AB205, AB148, AB099, AB167, AB061, AB149, AB114, AB073, AB190, AB117, AB177, ABBN197, AB134, AB166, AB056, AB200, AB072, ABBN27, ABN28, AB112, AB191, ABN1, AB178, AB192, AB095	45	Chromosomal	A. baumannii
OXA-66	carbapenem	OXA beta-lactamase	8	32	ABBN23, AB061, ABBN48, AB076, AB115, ABBN49, AB166, AB072	AB150, AB146, AB026, ABEN183, AB144, AB203, AB176, AB038, AB165, ABBN201, AB206, AB110, AB116, AB205, AB148, AB099, AB167, AB149, AB114, AB190, AB117, AB177, ABBN197, AB134, AB200, AB056, ABBN27, AB191, ABN1, AB178, AB192, AB095	40	Unassigned	A. baumannii
adeK	macrolide antibiotic	resistance-nodulation-cell division (RND) antibiotic efflux pump	0	45		ABBN23, AB150, AB146, AB026, ABEN183, AB144, AB076, AB203, ABBN49, AB145, ABBN48, AB176, AB038, AB147, AB165, ABBN201, AB206, AB110, AB116, AB115, AB205, AB148, AB099, AB167, AB061, AB149, AB114, AB073, AB190, AB117, AB177, ABBN197, AB134, AB166, AB056, AB200, AB072, ABBN27, ABN28, AB112, AB191, ABN1, AB178, AB192, AB095	45	Chromosomal	A. baumannii
adeJ	macrolide antibiotic	resistance-nodulation-cell division (RND) antibiotic efflux pump	0	45		ABBN23, AB150, AB146, AB026, ABEN183, AB144, AB076, AB203, ABBN49, AB145, ABBN48, AB176, AB038, AB147, AB165, ABBN201, AB206, AB110, AB116, AB115, AB205, AB148, AB099, AB167, AB061, AB149, AB114, AB073, AB190, AB117, AB177, ABBN197, AB134, AB166, AB056, AB200, AB072, ABBN27, ABN28, AB112, AB191, ABN1, AB178, AB192, AB095	45	Chromosomal	A. baumannii
adeI	macrolide antibiotic	resistance-nodulation-cell division (RND) antibiotic efflux pump	0	45		ABBN23, AB150, AB146, AB026, ABEN183, AB144, AB076, AB203, ABBN49, AB145, ABBN48, AB176, AB038, AB147, AB165, ABBN201, AB206, AB110, AB116, AB115, AB205, AB148, AB099, AB167, AB061, AB149, AB114, AB073, AB190, AB117, AB177, ABBN197, AB134, AB166, AB056, AB200, AB072, ABBN27, ABN28, AB112, AB191, ABN1, AB178, AB192, AB095	45	Chromosomal	A. baumannii
Acinetobacter baumannii AbaF	phosphonic acid antibiotic	major facilitator superfamily (MFS) antibiotic efflux pump	0	42		ABBN23, AB150, AB146, AB026, ABEN183, AB144, AB203, ABBN49, AB145, ABBN48, AB176, AB038, AB147, ABBN201, AB206, AB110, AB116, AB115, AB205, AB148, AB099, AB167, AB061, AB149, AB114, AB073, AB190, AB117, AB177, ABBN197, AB134, AB166, AB056, AB200, AB072, ABBN27, ABN28, AB191, ABN1, AB178, AB192, AB095	42	Chromosomal	A. baumannii
adeH	fluoroquinolone antibiotic	resistance-nodulation-cell division (RND) antibiotic efflux pump	0	45		ABBN23, AB150, AB146, AB026, ABEN183, AB144, AB076, AB203, ABBN49, AB145, ABBN48, AB176, AB038, AB147, AB165, ABBN201, AB206, AB110, AB116, AB115, AB205, AB148, AB099, AB167, AB061, AB149, AB114, AB073, AB190, AB117, AB177, ABBN197, AB134, AB166, AB056, AB200, AB072, ABBN27, ABN28, AB112, AB191, ABN1, AB178, AB192, AB095	45	Chromosomal	A. baumannii
adeF	fluoroquinolone antibiotic	resistance-nodulation-cell division (RND) antibiotic efflux pump	0	45		ABBN23, AB150, AB146, AB026, ABEN183, AB144, AB076, AB203, ABBN49, AB145, ABBN48, AB176, AB038, AB147, AB165, ABBN201, AB206, AB110, AB116, AB115, AB205, AB148, AB099, AB167, AB061, AB149, AB114, AB073, AB190, AB117, AB177, ABBN197, AB134, AB166, AB056, AB200, AB072, ABBN27, ABN28, AB112, AB191, ABN1, AB178, AB192, AB095	45	Chromosomal	A. baumannii
adeG	fluoroquinolone antibiotic	resistance-nodulation-cell division (RND) antibiotic efflux pump	0	45		ABBN23, AB150, AB146, AB026, ABEN183, AB144, AB076, AB203, ABBN49, AB145, ABBN48, AB176, AB038, AB147, AB165, ABBN201, AB206, AB110, AB116, AB115, AB205, AB148, AB099, AB167, AB061, AB149, AB114, AB073, AB190, AB117, AB177, ABBN197, AB134, AB166, AB056, AB200, AB072, ABBN27, ABN28, AB112, AB191, ABN1, AB178, AB192, AB095	45	Chromosomal	A. baumannii
adeL	fluoroquinolone antibiotic	resistance-nodulation-cell division (RND) antibiotic efflux pump	0	44		ABBN23, AB150, AB146, AB026, ABEN183, AB144, AB076, AB203, ABBN49, AB145, ABBN48, AB176, AB038, AB147, AB165, ABBN201, AB206, AB110, AB116, AB115, AB205, AB148, AB099, AB167, AB061, AB149, AB114, AB073, AB190, AB117, AB177, ABBN197, AB134, AB166, AB056, AB200, AB072, ABBN27, ABN28, AB112, ABN1, AB178, AB192, AB095	44	Chromosomal	A. baumannii
abeS	macrolide antibiotic	small multidrug resistance (SMR) antibiotic efflux pump	0	45		ABBN23, AB150, AB146, AB026, ABEN183, AB144, AB076, AB203, ABBN49, AB145, ABBN48, AB176, AB038, AB147, AB165, ABBN201, AB206, AB110, AB116, AB115, AB205, AB148, AB099, AB167, AB061, AB149, AB114, AB073, AB190, AB117, AB177, ABBN197, AB134, AB166, AB056, AB200, AB072, ABBN27, ABN28, AB112, AB191, ABN1, AB178, AB192, AB095	45	Chromosomal	A. baumannii
Acinetobacter baumannii parC conferring resistance to fluoroquinolones	fluoroquinolone antibiotic	fluoroquinolone resistant parC	0	45		ABBN23, AB150, AB146, AB026, ABEN183, AB144, AB076, AB203, ABBN49, AB145, ABBN48, AB176, AB038, AB147, AB165, ABBN201, AB206, AB110, AB116, AB115, AB205, AB148, AB099, AB167, AB061, AB149, AB114, AB073, AB190, AB117, AB177, ABBN197, AB134, AB166, AB056, AB200, AB072, ABBN27, ABN28, AB112, AB191, ABN1, AB178, AB192, AB095	45	Chromosomal	A. baumannii
Acinetobacter baumannii gyrA conferring resistance to fluoroquinolones	fluoroquinolone antibiotic	fluoroquinolone resistant gyrA	0	45		ABBN23, AB150, AB146, AB026, ABEN183, AB144, AB076, AB203, ABBN49, AB145, ABBN48, AB176, AB038, AB147, AB165, ABBN201, AB206, AB110, AB116, AB115, AB205, AB148, AB099, AB167, AB061, AB149, AB114, AB073, AB190, AB117, AB177, ABBN197, AB134, AB166, AB056, AB200, AB072, ABBN27, ABN28, AB112, AB191, ABN1, AB178, AB192, AB095	45	Chromosomal	A. baumannii
tetR	tetracycline antibiotic	major facilitator superfamily (MFS) antibiotic efflux pump	11	16	AB061, AB150, AB114, AB026, AB110, AB144, AB117, ABBN27, AB178, AB056, AB192	AB167, ABBN23, ABBN48, AB038, AB149, AB165, ABBN201, AB206, AB076, AB115, AB148, ABN1, ABBN197, AB134, AB166, AB072	27	Unassigned, rep_cluster_1254	A. baumannii
APH(3')-VIa	aminoglycoside antibiotic	APH(3')	4	19	ABBN48, AB076, AB115, AB117	AB146, ABEN183, AB203, AB145, AB176, AB038, ABBN201, AB206, AB205, AB148, AB167, AB149, AB190, ABBN197, AB200, ABN28, AB112, AB191, AB095	23	rep_cluster_734, rep_cluster_1172	A. baumannii
ADC-73	cephalosporin	ADC beta-lactamase without carbapenemase activity	0	13		AB167, ABBN23, ABBN48, AB038, AB149, ABBN201, AB206, AB076, AB115, ABBN27, ABBN197, AB166, AB072	13	Chromosomal	A. baumannii
NDM-1	carbapenem	NDM beta-lactamase	11	10	AB191, AB146, AB190, ABEN183, AB205, AB203, ABN1, AB177, AB200, AB176, AB095	AB150, AB165, AB110, AB144, ABBN49, ABBN27, AB178, AB134, AB056, AB192	21	Unassigned	A. baumannii
BRP(MBL)	glycopeptide antibiotic	Bleomycin resistant protein	10	14	AB191, AB146, AB190, ABEN183, AB205, AB203, AB177, AB200, AB176, AB095	AB150, AB147, AB165, AB073, AB110, AB144, ABBN49, AB148, ABBN27, AB178, AB134, AB056, AB192, ABN28	24	Unassigned	A. baumannii
sul1	sulfonamide antibiotic	sulfonamide resistant sul	26	1	AB150, AB146, ABEN183, AB144, AB203, ABBN49, AB145, AB176, AB165, AB110, AB205, AB148, AB061, AB114, AB190, AB177, AB134, AB200, AB056, ABBN27, ABN28, AB112, AB191, AB178, AB192, AB095	ABN1	27	rep_cluster_1254, Unassigned	A. baumannii
qacEdelta1	disinfecting agents and antiseptics	major facilitator superfamily (MFS) antibiotic efflux pump	15	1	AB061, AB150, AB114, AB146, AB165, ABEN183, AB110, AB144, ABBN49, AB148, AB178, AB134, AB056, ABBN27, ABN28	AB116	16	rep_cluster_1254	A. baumannii
ADC-80	cephalosporin	ADC beta-lactamase without carbapenemase activity	0	2		AB061, ABBN49	2	Chromosomal	A. baumannii
NDM-40	carbapenem	NDM beta-lactamase	0	4		AB148, ABN28, AB147, AB073	4	Chromosomal	A. baumannii
OXA-371	carbapenem	OXA beta-lactamase	2	0	AB147, AB073		2	Unassigned	A. baumannii
ADC-186	cephalosporin	ADC beta-lactamases pending classification for carbapenemase activity	0	2		AB147, AB073	2	Chromosomal	A. baumannii
TEM-1	monobactam	TEM beta-lactamase	0	5		ABBN23, AB076, ABN1, AB166, ABBN48	5	Chromosomal	A. baumannii
AAC(3)-Ia	aminoglycoside antibiotic	AAC(3)	0	13		AB191, AB146, AB190, ABEN183, AB205, AB203, ABN1, AB177, AB099, AB200, AB176, AB095, ABN28	13	Chromosomal	A. baumannii
ADC-76	cephalosporin	ADC beta-lactamase without carbapenemase activity	0	2		AB112, AB145	2	Chromosomal	A. baumannii
OXA-68	carbapenem	OXA beta-lactamase	0	2		AB112, AB145	2	Chromosomal	A. baumannii
OXA-420	carbapenem	OXA beta-lactamase	1	0	AB145		1	Unassigned	A. baumannii
ANT(2'')-Ia	aminoglycoside antibiotic	ANT(2'')	1	0	AB145		1	Unassigned	A. baumannii
CARB-3	penam	CARB beta-lactamase	1	0	AB145		1	Unassigned	A. baumannii
AAC(6')-Iaf	aminoglycoside antibiotic	AAC(6')	0	1		ABN1	1	Chromosomal	A. baumannii
dfrA1	diaminopyrimidine antibiotic	trimethoprim resistant dihydrofolate reductase dfr	0	1		ABN28	1	Chromosomal	A. baumannii
SAT-2	nucleoside antibiotic	streptothricin acetyltransferase (SAT)	0	1		ABN28	1	Chromosomal	A. baumannii
OXA-69	carbapenem	OXA beta-lactamase	0	1		ABN28	1	Chromosomal	A. baumannii
ADC-191	cephalosporin	ADC beta-lactamases pending classification for carbapenemase activity	0	1		ABN28	1	Chromosomal	A. baumannii
adeF	fluoroquinolone antibiotic	resistance-nodulation-cell division (RND) antibiotic efflux pump	0	6		BC137, BC136, BC135	6	Chromosomal	B. cepacia
vanH gene in vanF cluster	glycopeptide antibiotic	vanH	0	2		BC137, BC135	2	Chromosomal	B. cepacia
qacG	disinfecting agents and antiseptics	small multidrug resistance (SMR) antibiotic efflux pump	0	3		BC137, BC136, BC135	3	Chromosomal	B. cepacia
amrA	macrolide antibiotic	resistance-nodulation-cell division (RND) antibiotic efflux pump	0	3		BC137, BC136, BC135	3	Chromosomal	B. cepacia
amrB	macrolide antibiotic	resistance-nodulation-cell division (RND) antibiotic efflux pump	0	3		BC137, BC136, BC135	3	Chromosomal	B. cepacia
ceoB	fluoroquinolone antibiotic	resistance-nodulation-cell division (RND) antibiotic efflux pump	0	3		BC137, BC136, BC135	3	Chromosomal	B. cepacia
sul1	sulfonamide antibiotic	sulfonamide resistant sul	0	1		BC136	1	Chromosomal	B. cepacia
rmtB	aminoglycoside antibiotic	16S rRNA methyltransferase (G1405)	0	1		BC136	1	Chromosomal	B. cepacia
aadA	aminoglycoside antibiotic	ANT(3'')	0	1		BC136	1	Chromosomal	B. cepacia
OXA-10	cephalosporin	OXA beta-lactamase	0	1		BC136	1	Chromosomal	B. cepacia
AAC(6')-Ib4	aminoglycoside antibiotic	AAC(6')	0	1		BC136	1	Chromosomal	B. cepacia
VIM-73	carbapenem	VIM beta-lactamase	0	1		BC136	1	Chromosomal	B. cepacia
ANT(2'')-Ia	aminoglycoside antibiotic	ANT(2'')	0	1		BC136	1	Chromosomal	B. cepacia
APH(3')-VIa	aminoglycoside antibiotic	APH(3')	0	1		BC136	1	Chromosomal	B. cepacia
cmlA9	phenicol antibiotic	major facilitator superfamily (MFS) antibiotic efflux pump	0	1		BC136	1	Chromosomal	B. cepacia
vanH gene in vanO cluster	glycopeptide antibiotic	vanH	0	1		BC136	1	Chromosomal	B. cepacia
sul1	sulfonamide antibiotic	sulfonamide resistant sul	2	0	EBC139, EBC140		2	rep_cluster_1254, rep_cluster_1088, IncHI2A	E. cloacae
dfrA14	diaminopyrimidine antibiotic	trimethoprim resistant dihydrofolate reductase dfr	0	2		EBC139, EBC140	2	Chromosomal	E. cloacae
rmtC	aminoglycoside antibiotic	16S rRNA methyltransferase (G1405)	0	1		EBC139	1	Chromosomal	E. cloacae
arr-2	rifamycin antibiotic	rifampin ADP-ribosyltransferase (Arr)	1	1	EBC139	EBC140	2	Unassigned	E. cloacae
cmlA5	phenicol antibiotic	major facilitator superfamily (MFS) antibiotic efflux pump	1	1	EBC139	EBC140	2	Unassigned	E. cloacae
AAC(6')-Ib-cr6	fluoroquinolone antibiotic	AAC(6')	2	0	EBC139, EBC140		2	IncHI2A, rep_cluster_1088, rep_cluster_1254	E. cloacae
OXA-1	cephalosporin	OXA beta-lactamase	2	0	EBC139, EBC140		2	rep_cluster_1088, IncHI2A, rep_cluster_1254	E. cloacae
QnrB1	fluoroquinolone antibiotic	quinolone resistance protein (qnr)	2	0	EBC139, EBC140		2	IncHI2A, rep_cluster_1088, rep_cluster_1254	E. cloacae
MCR-9.1	peptide antibiotic	MCR phosphoethanolamine transferase	2	0	EBC139, EBC140		2	IncHI2A, rep_cluster_1088, rep_cluster_1254	E. cloacae
CTX-M-15	cephalosporin	CTX-M beta-lactamase	2	0	EBC139, EBC140		2	rep_cluster_1254, rep_cluster_1088, IncHI2A	E. cloacae
TEM-1	monobactam	TEM beta-lactamase	2	0	EBC139, EBC140		2	IncHI2A, rep_cluster_1088, rep_cluster_1254	E. cloacae
APH(6)-Id	aminoglycoside antibiotic	APH(6)	2	0	EBC139, EBC140		2	IncHI2A, rep_cluster_1088, rep_cluster_1254	E. cloacae
APH(3'')-Ib	aminoglycoside antibiotic	APH(3'')	2	0	EBC139, EBC140		2	IncHI2A, rep_cluster_1088, rep_cluster_1254	E. cloacae
sul2	sulfonamide antibiotic	sulfonamide resistant sul	2	0	EBC139, EBC140		2	IncHI2A, rep_cluster_1088, rep_cluster_1254	E. cloacae
mphE	macrolide antibiotic	macrolide phosphotransferase (MPH)	2	0	EBC139, EBC140		2	IncHI2A, rep_cluster_1088, rep_cluster_1254	E. cloacae
msrE	macrolide antibiotic	msr-type ABC-F protein	2	0	EBC139, EBC140		2	IncHI2A, rep_cluster_1088, rep_cluster_1254	E. cloacae
dfrA23	diaminopyrimidine antibiotic	trimethoprim resistant dihydrofolate reductase dfr	0	2		EBC139, EBC140	2	Chromosomal	E. cloacae
NDM-1	carbapenem	NDM beta-lactamase	2	0	EBC139, EBC140		2	Unassigned	E. cloacae
tet(C)	tetracycline antibiotic	major facilitator superfamily (MFS) antibiotic efflux pump	1	1	EBC139	EBC140	2	Unassigned	E. cloacae
CRP	macrolide antibiotic	resistance-nodulation-cell division (RND) antibiotic efflux pump	0	2		EBC139, EBC140	2	Chromosomal	E. cloacae
tet(A)	tetracycline antibiotic	major facilitator superfamily (MFS) antibiotic efflux pump	2	0	EBC139, EBC140		2	IncHI2A, rep_cluster_1088, rep_cluster_1254	E. cloacae
acrD	aminoglycoside antibiotic	resistance-nodulation-cell division (RND) antibiotic efflux pump	0	2		EBC139, EBC140	2	Chromosomal	E. cloacae
ramA	fluoroquinolone antibiotic	resistance-nodulation-cell division (RND) antibiotic efflux pump	0	2		EBC139, EBC140	2	Chromosomal	E. cloacae
cpxA	aminoglycoside antibiotic	resistance-nodulation-cell division (RND) antibiotic efflux pump	0	2		EBC139, EBC140	2	Chromosomal	E. cloacae
CMH-6	cephalosporin	CMH beta-lactamase	0	2		EBC139, EBC140	2	Chromosomal	E. cloacae
acrB	fluoroquinolone antibiotic	resistance-nodulation-cell division (RND) antibiotic efflux pump	0	2		EBC139, EBC140	2	Chromosomal	E. cloacae
Enterobacter cloacae acrA	fluoroquinolone antibiotic	resistance-nodulation-cell division (RND) antibiotic efflux pump	0	2		EBC139, EBC140	2	Chromosomal	E. cloacae
vanG	glycopeptide antibiotic	glycopeptide resistance gene cluster	0	2		EBC139, EBC140	2	Chromosomal	E. cloacae
msbA	nitroimidazole antibiotic	ATP-binding cassette (ABC) antibiotic efflux pump	0	4		EBC139, EBC140	4	Chromosomal	E. cloacae
Escherichia coli mdfA	tetracycline antibiotic	major facilitator superfamily (MFS) antibiotic efflux pump	0	2		EBC139, EBC140	2	Chromosomal	E. cloacae
FosA2	phosphonic acid antibiotic	fosfomycin thiol transferase	0	2		EBC139, EBC140	2	Chromosomal	E. cloacae
leuO	nucleoside antibiotic	major facilitator superfamily (MFS) antibiotic efflux pump	0	2		EBC139, EBC140	2	Chromosomal	E. cloacae
bacA	peptide antibiotic	undecaprenyl pyrophosphate related proteins	0	2		EBC139, EBC140	2	Chromosomal	E. cloacae
adeF	fluoroquinolone antibiotic	resistance-nodulation-cell division (RND) antibiotic efflux pump	0	2		EBC139, EBC140	2	Chromosomal	E. cloacae
rsmA	fluoroquinolone antibiotic	resistance-nodulation-cell division (RND) antibiotic efflux pump	0	2		EBC139, EBC140	2	Chromosomal	E. cloacae
emrB	fluoroquinolone antibiotic	major facilitator superfamily (MFS) antibiotic efflux pump	0	2		EBC139, EBC140	2	Chromosomal	E. cloacae
emrA	fluoroquinolone antibiotic	major facilitator superfamily (MFS) antibiotic efflux pump	0	2		EBC139, EBC140	2	Chromosomal	E. cloacae
emrR	fluoroquinolone antibiotic	major facilitator superfamily (MFS) antibiotic efflux pump	0	2		EBC139, EBC140	2	Chromosomal	E. cloacae
oqxA	fluoroquinolone antibiotic	resistance-nodulation-cell division (RND) antibiotic efflux pump	0	2		EBC139, EBC140	2	Chromosomal	E. cloacae
oqxB	fluoroquinolone antibiotic	resistance-nodulation-cell division (RND) antibiotic efflux pump	0	2		EBC139, EBC140	2	Chromosomal	E. cloacae
Klebsiella pneumoniae KpnF	macrolide antibiotic	small multidrug resistance (SMR) antibiotic efflux pump	0	2		EBC139, EBC140	2	Chromosomal	E. cloacae
Klebsiella pneumoniae KpnE	macrolide antibiotic	small multidrug resistance (SMR) antibiotic efflux pump	0	2		EBC139, EBC140	2	Chromosomal	E. cloacae
ArnT	peptide antibiotic	pmr phosphoethanolamine transferase	0	2		EBC139, EBC140	2	Chromosomal	E. cloacae
PmrF	peptide antibiotic	pmr phosphoethanolamine transferase	0	2		EBC139, EBC140	2	Chromosomal	E. cloacae
marA	fluoroquinolone antibiotic	resistance-nodulation-cell division (RND) antibiotic efflux pump	0	2		EBC139, EBC140	2	Chromosomal	E. cloacae
mdtB	aminocoumarin antibiotic	resistance-nodulation-cell division (RND) antibiotic efflux pump	0	2		EBC139, EBC140	2	Chromosomal	E. cloacae
mdtC	aminocoumarin antibiotic	resistance-nodulation-cell division (RND) antibiotic efflux pump	0	2		EBC139, EBC140	2	Chromosomal	E. cloacae
Escherichia coli UhpT with mutation conferring resistance to fosfomycin	phosphonic acid antibiotic	antibiotic-resistant UhpT	0	2		EBC139, EBC140	2	Chromosomal	E. cloacae
Haemophilus influenzae PBP3 conferring resistance to beta-lactam antibiotics	cephalosporin	Penicillin-binding protein mutations conferring resistance to beta-lactam antibiotics	0	2		EBC139, EBC140	2	Chromosomal	E. cloacae
Escherichia coli parC conferring resistance to fluoroquinolones	fluoroquinolone antibiotic	fluoroquinolone resistant parC	0	2		EBC139, EBC140	2	Chromosomal	E. cloacae
Escherichia coli soxS with mutation conferring antibiotic resistance	fluoroquinolone antibiotic	ATP-binding cassette (ABC) antibiotic efflux pump	0	2		EBC139, EBC140	2	Chromosomal	E. cloacae
Escherichia coli AcrAB-TolC with MarR mutations conferring resistance to ciprofloxacin and tetracycline	fluoroquinolone antibiotic	resistance-nodulation-cell division (RND) antibiotic efflux pump	0	2		EBC139, EBC140	2	Chromosomal	E. cloacae
baeS	aminoglycoside antibiotic	resistance-nodulation-cell division (RND) antibiotic efflux pump	0	2		EBC139, EBC140	2	Chromosomal	E. cloacae
baeR	aminoglycoside antibiotic	resistance-nodulation-cell division (RND) antibiotic efflux pump	0	2		EBC139, EBC140	2	Chromosomal	E. cloacae
TEM-1	monobactam	TEM beta-lactamase	17	5	EC119, ECBN29, EC031, ECUN70, EC181, EC075, ECBN32, EC113, EC003, EC040, EC063, EC001, ECBN3, ECUN158, ECUN162, EC202, EC020	ECUN98, EC180, EC209, ECUN99, ECUN72	22	IncFIA, Unassigned, IncFIB, IncFII, IncFIC, IncI-gamma/K1, rep_cluster_488, rep_cluster_2131	E. coli
OXA-1	cephalosporin	OXA beta-lactamase	6	11	ECUN76, ECBN26, EC094, EC168, EC155, ECBN2	EC119, ECBN52, EC181, ECBN36, ECBN51, ECUN162, EC001, ECBN39, EC209, ECUN99, ECBN46	17	IncFIA, rep_cluster_2232, IncFIB, IncFIC	E. coli
AAC(6')-Ib-cr6	fluoroquinolone antibiotic	AAC(6')	5	12	ECUN76, ECBN26, EC094, EC155, ECBN2	EC119, ECBN52, EC181, ECBN36, ECBN51, ECUN162, EC001, ECBN39, EC209, ECUN99, EC202, ECBN46	17	IncFIA, rep_cluster_2232, IncFIB	E. coli
AAC(3)-IId	aminoglycoside antibiotic	AAC(3)	5	0	ECBN29, EC003, ECUN162, EC001, EC202		5	IncFIB, IncFII, IncFIA, IncQ1, rep_cluster_2131	E. coli
CTX-M-15	cephalosporin	CTX-M beta-lactamase	18	10	EC119, ECUN76, EC163, ECBN26, EC031, EC075, ECBN46, EC113, EC094, EC001, ECBN39, ECUN78, ECUN70, EC155, ECBN36, EC020, ECBN2, ECUN99	EC084, ECBN52, EC004, EC181, EC003, ECBN51, ECUN158, EC209, ECUN68, ECUN72	28	IncFIA, IncFIB, rep_cluster_2232, Unassigned, IncFII, rep_cluster_488, IncI-gamma/K1, IncFIC, rep_cluster_2131	E. coli
mphA	macrolide antibiotic	macrolide phosphotransferase (MPH)	35	9	ECBN29, EC163, ECBN26, EC070, EC075, EC010, EC003, EC094, EC071, ECUN162, ECUN99, ECBN2, EC119, ECBN52, EC113, ECBN39, EC155, ECBN36, ECUN76, EC031, ECBN32, EC168, EC040, EC063, EC001, ECBN188, ECBN31, ECUN158, ECUN70, EC202, ECUN78, ECBN46, EC181, ECBN51, EC209	EC098, EC084, EC156, ECUN98, EC180, ECBN45, ECBN3, ECUN68, ECUN72	44	IncFIA, IncFIB, Unassigned, IncFII, rep_cluster_2232, IncFIC, rep_cluster_2131, rep_cluster_1195, IncI1/B/O, IncX3	E. coli
Mrx	macrolide antibiotic	macrolide phosphotransferase (MPH)	38	6	ECBN29, EC163, ECBN26, EC070, EC075, EC180, EC010, EC003, EC094, EC071, ECUN162, ECUN99, ECBN2, EC119, ECBN52, EC113, ECBN39, EC155, ECBN36, ECUN76, EC031, EC156, ECBN32, EC168, EC040, EC063, EC001, ECBN188, ECBN31, ECUN158, ECUN70, EC202, ECUN78, ECBN46, EC084, EC181, ECBN51, EC209	EC098, ECUN98, ECBN45, ECBN3, ECUN68, ECUN72	44	IncFIA, IncFIB, Unassigned, IncFII, rep_cluster_2232, IncFIC, rep_cluster_2131, IncI1/B/O, IncX3, rep_cluster_1195	E. coli
sul1	sulfonamide antibiotic	sulfonamide resistant sul	34	6	EC163, ECBN26, EC070, EC075, EC180, EC010, EC003, EC094, EC071, ECUN162, ECUN99, ECBN2, EC119, ECBN52, EC113, ECBN39, EC155, ECBN36, ECUN76, EC031, EC156, ECBN32, EC168, EC040, EC063, EC001, ECBN188, ECUN158, ECUN70, ECUN78, ECBN46, EC084, ECBN51, EC209	EC098, ECUN98, ECBN45, ECBN31, ECBN3, ECUN72	40	IncFIA, IncFIB, IncFII, Unassigned, rep_cluster_2232, IncFIC, rep_cluster_2131	E. coli
qacEdelta1	disinfecting agents and antiseptics	major facilitator superfamily (MFS) antibiotic efflux pump	34	5	ECBN29, EC163, ECBN26, EC070, EC075, EC010, EC003, EC094, EC071, ECUN99, ECBN2, EC119, ECBN52, EC113, ECBN39, EC155, ECBN36, ECUN76, EC031, EC156, ECBN32, EC168, EC040, EC063, EC001, ECBN188, ECUN158, ECUN70, ECUN78, EC202, ECBN46, EC084, ECBN51, EC209	EC098, ECUN98, ECBN31, ECBN3, ECUN72	39	IncFIA, IncFIB, IncFII, Unassigned, rep_cluster_2232, IncFIC, rep_cluster_2131	E. coli
aadA5	aminoglycoside antibiotic	ANT(3'')	13	0	EC119, ECBN29, ECUN76, ECBN46, EC010, EC003, ECUN162, EC001, ECBN39, ECUN70, EC202, ECUN99, ECBN2		13	IncFIA, IncFIB, IncFII, rep_cluster_2232, rep_cluster_2131	E. coli
dfrA17	diaminopyrimidine antibiotic	trimethoprim resistant dihydrofolate reductase dfr	10	0	ECBN29, ECUN76, EC010, EC003, ECUN162, EC001, ECUN70, EC202, ECUN99, ECBN2		10	IncFIB, IncFIA, IncFII, rep_cluster_2232, rep_cluster_2131	E. coli
sul2	sulfonamide antibiotic	sulfonamide resistant sul	9	0	EC119, ECBN29, EC084, EC075, EC010, ECBN36, EC003, EC001, EC202		9	IncFIA, IncFIB, rep_cluster_2131, IncQ1, Unassigned, IncFII, rep_cluster_2335	E. coli
APH(3'')-Ib	aminoglycoside antibiotic	APH(3'')	6	0	EC119, EC084, EC075, EC010, EC003, EC001		6	IncFIA, IncFIB, rep_cluster_2131, IncFII, rep_cluster_2335, -	E. coli
APH(6)-Id	aminoglycoside antibiotic	APH(6)	9	0	EC119, ECBN29, EC084, EC075, EC010, ECBN36, EC003, EC001, EC202		9	IncFIA, IncFIB, rep_cluster_2131, IncQ1, IncFII, Unassigned, rep_cluster_2335	E. coli
tet(A)	tetracycline antibiotic	major facilitator superfamily (MFS) antibiotic efflux pump	19	1	ECBN26, EC070, EC010, EC003, EC071, EC119, ECBN36, ECBN47, EC031, EC156, EC168, ECBN188, ECBN31, EC001, ECUN78, ECUN70, EC084, EC209, EC020	EC075	20	IncFIA, IncFIB, IncFII, IncFIC, Unassigned, rep_cluster_2232, rep_cluster_2131, rep_cluster_488	E. coli
cpxA	aminoglycoside antibiotic	resistance-nodulation-cell division (RND) antibiotic efflux pump	0	47		ECBN29, EC163, ECBN26, EC070, EC075, EC180, EC010, EC003, EC094, EC071, ECUN162, ECUN99, ECUN68, ECBN2, EC119, ECBN52, EC113, ECBN39, EC155, ECBN36, ECUN72, ECBN47, ECUN76, EC031, EC156, EC004, ECUN98, ECBN32, EC168, EC040, EC063, EC001, ECBN188, ECBN31, ECUN158, ECUN70, EC202, ECUN78, ECBN46, EC098, EC084, EC181, ECBN51, ECBN45, ECBN3, EC209, EC020	47	Chromosomal	E. coli
H-NS	macrolide antibiotic	major facilitator superfamily (MFS) antibiotic efflux pump	0	47		ECBN29, EC163, ECBN26, EC070, EC075, EC180, EC010, EC003, EC094, EC071, ECUN162, ECUN99, ECUN68, ECBN2, EC119, ECBN52, EC113, ECBN39, EC155, ECBN36, ECUN72, ECBN47, ECUN76, EC031, EC156, EC004, ECUN98, ECBN32, EC168, EC040, EC063, EC001, ECBN188, ECBN31, ECUN158, ECUN70, EC202, ECUN78, ECBN46, EC098, EC084, EC181, ECBN51, ECBN45, ECBN3, EC209, EC020	47	Chromosomal	E. coli
AcrS	fluoroquinolone antibiotic	resistance-nodulation-cell division (RND) antibiotic efflux pump	0	35		ECBN29, EC163, EC070, EC075, EC180, EC010, EC003, EC071, ECUN162, ECUN99, ECUN68, ECBN2, EC119, ECBN52, EC113, ECBN39, ECBN36, ECBN47, ECUN76, EC156, EC004, EC168, ECUN158, ECBN31, EC001, ECUN78, ECUN70, EC202, ECBN46, EC084, EC181, ECBN51, ECBN45, EC209, EC020	35	Chromosomal	E. coli
AcrE	fluoroquinolone antibiotic	resistance-nodulation-cell division (RND) antibiotic efflux pump	0	35		ECBN29, EC163, EC070, EC075, EC180, EC010, EC003, EC071, ECUN162, ECUN99, ECUN68, ECBN2, EC119, ECBN52, EC113, ECBN39, ECBN36, ECBN47, ECUN76, EC156, EC004, EC168, ECUN158, ECBN31, EC001, ECUN78, ECUN70, EC202, ECBN46, EC084, EC181, ECBN51, ECBN45, EC209, EC020	35	Chromosomal	E. coli
AcrF	fluoroquinolone antibiotic	resistance-nodulation-cell division (RND) antibiotic efflux pump	0	46		ECBN29, EC163, ECBN26, EC070, EC075, EC180, EC010, EC003, EC094, EC071, ECUN162, ECUN99, ECUN68, ECBN2, EC119, ECBN52, EC113, ECBN39, EC155, ECBN36, ECUN72, ECBN47, ECUN76, EC156, EC004, ECUN98, ECBN32, EC168, EC040, EC063, EC001, ECBN188, ECBN31, ECUN158, ECUN70, EC202, ECUN78, ECBN46, EC098, EC084, EC181, ECBN51, ECBN45, ECBN3, EC209, EC020	46	Chromosomal	E. coli
Klebsiella pneumoniae KpnE	macrolide antibiotic	small multidrug resistance (SMR) antibiotic efflux pump	0	47		ECBN29, EC163, ECBN26, EC070, EC075, EC180, EC010, EC003, EC094, EC071, ECUN162, ECUN99, ECUN68, ECBN2, EC119, ECBN52, EC113, ECBN39, EC155, ECBN36, ECUN72, ECBN47, ECUN76, EC031, EC156, EC004, ECUN98, ECBN32, EC168, EC040, EC063, EC001, ECBN188, ECBN31, ECUN158, ECUN70, EC202, ECUN78, ECBN46, EC098, EC084, EC181, ECBN51, ECBN45, ECBN3, EC209, EC020	47	Chromosomal	E. coli
Klebsiella pneumoniae KpnF	macrolide antibiotic	small multidrug resistance (SMR) antibiotic efflux pump	0	47		ECBN29, EC163, ECBN26, EC070, EC075, EC180, EC010, EC003, EC094, EC071, ECUN162, ECUN99, ECUN68, ECBN2, EC119, ECBN52, EC113, ECBN39, EC155, ECBN36, ECUN72, ECBN47, ECUN76, EC031, EC156, EC004, ECUN98, ECBN32, EC168, EC040, EC063, EC001, ECBN188, ECBN31, ECUN158, ECUN70, EC202, ECUN78, ECBN46, EC098, EC084, EC181, ECBN51, ECBN45, ECBN3, EC209, EC020	47	Chromosomal	E. coli
marA	fluoroquinolone antibiotic	resistance-nodulation-cell division (RND) antibiotic efflux pump	0	47		ECBN29, EC163, ECBN26, EC070, EC075, EC180, EC010, EC003, EC094, EC071, ECUN162, ECUN99, ECUN68, ECBN2, EC119, ECBN52, EC113, ECBN39, EC155, ECBN36, ECUN72, ECBN47, ECUN76, EC031, EC156, EC004, ECUN98, ECBN32, EC168, EC040, EC063, EC001, ECBN188, ECBN31, ECUN158, ECUN70, EC202, ECUN78, ECBN46, EC098, EC084, EC181, ECBN51, ECBN45, ECBN3, EC209, EC020	47	Chromosomal	E. coli
Escherichia coli emrE	macrolide antibiotic	small multidrug resistance (SMR) antibiotic efflux pump	0	27		ECBN29, EC180, EC010, EC003, ECUN162, ECUN99, ECUN68, ECBN2, EC119, ECBN52, ECBN39, ECBN36, ECUN76, EC156, EC004, EC168, ECUN158, ECBN31, EC001, ECBN46, EC181, ECBN51, ECBN45, EC209	27	Chromosomal	E. coli
ugd	peptide antibiotic	pmr phosphoethanolamine transferase	0	26		EC163, EC070, EC180, EC010, EC003, EC071, ECUN162, ECUN68, ECBN2, EC119, ECBN52, EC113, ECBN39, ECBN36, ECBN47, ECUN76, EC156, EC004, ECUN158, EC001, ECUN78, EC202, ECBN46, ECBN51, ECBN45, EC020	26	Chromosomal	E. coli
mdtA	aminocoumarin antibiotic	resistance-nodulation-cell division (RND) antibiotic efflux pump	0	47		ECBN29, EC163, ECBN26, EC070, EC075, EC180, EC010, EC003, EC094, EC071, ECUN162, ECUN99, ECUN68, ECBN2, EC119, ECBN52, EC113, ECBN39, EC155, ECBN36, ECUN72, ECBN47, ECUN76, EC031, EC156, EC004, ECUN98, ECBN32, EC168, EC040, EC063, EC001, ECBN188, ECBN31, ECUN158, ECUN70, EC202, ECUN78, ECBN46, EC098, EC084, EC181, ECBN51, ECBN45, ECBN3, EC209, EC020	47	Chromosomal	E. coli
mdtB	aminocoumarin antibiotic	resistance-nodulation-cell division (RND) antibiotic efflux pump	0	47		ECBN29, EC163, ECBN26, EC070, EC075, EC180, EC010, EC003, EC094, EC071, ECUN162, ECUN99, ECUN68, ECBN2, EC119, ECBN52, EC113, ECBN39, EC155, ECBN36, ECUN72, ECBN47, ECUN76, EC031, EC156, EC004, ECUN98, ECBN32, EC168, EC040, EC063, EC001, ECBN188, ECBN31, ECUN158, ECUN70, EC202, ECUN78, ECBN46, EC098, EC084, EC181, ECBN51, ECBN45, ECBN3, EC209, EC020	47	Chromosomal	E. coli
mdtC	aminocoumarin antibiotic	resistance-nodulation-cell division (RND) antibiotic efflux pump	0	47		ECBN29, EC163, ECBN26, EC070, EC075, EC180, EC010, EC003, EC094, EC071, ECUN162, ECUN99, ECUN68, ECBN2, EC119, ECBN52, EC113, ECBN39, EC155, ECBN36, ECUN72, ECBN47, ECUN76, EC031, EC156, EC004, ECUN98, ECBN32, EC168, EC040, EC063, EC001, ECBN188, ECBN31, ECUN158, ECUN70, EC202, ECUN78, ECBN46, EC098, EC084, EC181, ECBN51, ECBN45, ECBN3, EC209, EC020	47	Chromosomal	E. coli
YojI	peptide antibiotic	ATP-binding cassette (ABC) antibiotic efflux pump	0	47		ECBN29, EC163, ECBN26, EC070, EC075, EC180, EC010, EC003, EC094, EC071, ECUN162, ECUN99, ECUN68, ECBN2, EC119, ECBN52, EC113, ECBN39, EC155, ECBN36, ECUN72, ECBN47, ECUN76, EC031, EC156, EC004, ECUN98, ECBN32, EC168, EC040, EC063, EC001, ECBN188, ECBN31, ECUN158, ECUN70, EC202, ECUN78, ECBN46, EC098, EC084, EC181, ECBN51, ECBN45, ECBN3, EC209, EC020	47	Chromosomal	E. coli
PmrF	peptide antibiotic	pmr phosphoethanolamine transferase	0	47		ECBN29, EC163, ECBN26, EC070, EC075, EC180, EC010, EC003, EC094, EC071, ECUN162, ECUN99, ECUN68, ECBN2, EC119, ECBN52, EC113, ECBN39, EC155, ECBN36, ECUN72, ECBN47, ECUN76, EC031, EC156, EC004, ECUN98, ECBN32, EC168, EC040, EC063, EC001, ECBN188, ECBN31, ECUN158, ECUN70, EC202, ECUN78, ECBN46, EC098, EC084, EC181, ECBN51, ECBN45, ECBN3, EC209, EC020	47	Chromosomal	E. coli
ArnT	peptide antibiotic	pmr phosphoethanolamine transferase	0	47		ECBN29, EC163, ECBN26, EC070, EC075, EC180, EC010, EC003, EC094, EC071, ECUN162, ECUN99, ECUN68, ECBN2, EC119, ECBN52, EC113, ECBN39, EC155, ECBN36, ECUN72, ECBN47, ECUN76, EC031, EC156, EC004, ECUN98, ECBN32, EC168, EC040, EC063, EC001, ECBN188, ECBN31, ECUN158, ECUN70, EC202, ECUN78, ECBN46, EC098, EC084, EC181, ECBN51, ECBN45, ECBN3, EC209, EC020	47	Chromosomal	E. coli
emrY	tetracycline antibiotic	major facilitator superfamily (MFS) antibiotic efflux pump	0	45		ECBN29, EC163, ECBN26, EC070, EC075, EC180, EC010, EC003, EC094, EC071, ECUN162, ECUN99, ECUN68, ECBN2, EC119, ECBN52, EC113, EC155, ECBN36, ECUN72, ECBN47, ECUN76, EC031, EC156, EC004, ECUN98, ECBN32, EC168, EC040, EC063, EC001, ECBN188, ECBN31, ECUN158, ECUN70, EC202, ECUN78, EC098, EC084, EC181, ECBN51, ECBN45, ECBN3, EC209, EC020	45	Chromosomal	E. coli
emrK	tetracycline antibiotic	major facilitator superfamily (MFS) antibiotic efflux pump	0	46		ECBN29, EC163, ECBN26, EC070, EC075, EC180, EC010, EC003, EC094, EC071, ECUN162, ECUN99, ECUN68, ECBN2, EC119, ECBN52, EC113, ECBN39, EC155, ECBN36, ECUN72, ECBN47, ECUN76, EC031, EC156, ECUN98, ECBN32, EC168, EC040, EC063, EC001, ECBN188, ECBN31, ECUN158, ECUN70, EC202, ECUN78, ECBN46, EC098, EC084, EC181, ECBN51, ECBN45, ECBN3, EC209, EC020	46	Chromosomal	E. coli
evgA	macrolide antibiotic	major facilitator superfamily (MFS) antibiotic efflux pump	0	46		ECBN29, EC163, ECBN26, EC070, EC075, EC180, EC010, EC003, EC094, EC071, ECUN162, ECUN99, ECUN68, ECBN2, EC119, ECBN52, EC113, ECBN39, EC155, ECBN36, ECUN72, ECBN47, ECUN76, EC031, EC156, EC004, ECUN98, ECBN32, EC168, EC040, EC063, EC001, ECBN188, ECBN31, ECUN158, ECUN70, EC202, ECUN78, ECBN46, EC098, EC084, EC181, ECBN51, ECBN45, ECBN3, EC209	46	Chromosomal	E. coli
evgS	macrolide antibiotic	major facilitator superfamily (MFS) antibiotic efflux pump	0	45		ECBN29, EC163, EC070, EC075, EC180, EC010, EC003, EC094, EC071, ECUN162, ECUN99, ECUN68, ECBN2, EC119, ECBN52, EC113, ECBN39, EC155, ECBN36, ECUN72, ECBN47, ECUN76, EC031, EC156, EC004, ECUN98, ECBN32, EC168, EC040, EC063, EC001, ECBN188, ECBN31, ECUN158, ECUN70, EC202, ECUN78, ECBN46, EC098, EC084, EC181, ECBN51, ECBN45, ECBN3, EC209	45	Chromosomal	E. coli
acrD	aminoglycoside antibiotic	resistance-nodulation-cell division (RND) antibiotic efflux pump	0	47		ECBN29, EC163, ECBN26, EC070, EC075, EC180, EC010, EC003, EC094, EC071, ECUN162, ECUN99, ECUN68, ECBN2, EC119, ECBN52, EC113, ECBN39, EC155, ECBN36, ECUN72, ECBN47, ECUN76, EC031, EC156, EC004, ECUN98, ECBN32, EC168, EC040, EC063, EC001, ECBN188, ECBN31, ECUN158, ECUN70, EC202, ECUN78, ECBN46, EC098, EC084, EC181, ECBN51, ECBN45, ECBN3, EC209, EC020	47	Chromosomal	E. coli
kdpE	aminoglycoside antibiotic	kdpDE	0	47		ECBN29, EC163, ECBN26, EC070, EC075, EC180, EC010, EC003, EC094, EC071, ECUN162, ECUN99, ECUN68, ECBN2, EC119, ECBN52, EC113, ECBN39, EC155, ECBN36, ECUN72, ECBN47, ECUN76, EC031, EC156, EC004, ECUN98, ECBN32, EC168, EC040, EC063, EC001, ECBN188, ECBN31, ECUN158, ECUN70, EC202, ECUN78, ECBN46, EC098, EC084, EC181, ECBN51, ECBN45, ECBN3, EC209, EC020	47	Chromosomal	E. coli
Escherichia coli mdfA	tetracycline antibiotic	major facilitator superfamily (MFS) antibiotic efflux pump	0	47		ECBN29, EC163, ECBN26, EC070, EC075, EC180, EC010, EC003, EC094, EC071, ECUN162, ECUN99, ECUN68, ECBN2, EC119, ECBN52, EC113, ECBN39, EC155, ECBN36, ECUN72, ECBN47, ECUN76, EC031, EC156, EC004, ECUN98, ECBN32, EC168, EC040, EC063, EC001, ECBN188, ECBN31, ECUN158, ECUN70, EC202, ECUN78, ECBN46, EC098, EC084, EC181, ECBN51, ECBN45, ECBN3, EC209, EC020	47	Chromosomal	E. coli
mdtM	fluoroquinolone antibiotic	major facilitator superfamily (MFS) antibiotic efflux pump	0	35		EC163, ECBN26, EC070, EC075, EC180, EC010, EC094, EC071, ECUN162, ECUN99, ECBN52, EC113, EC155, ECUN72, ECBN47, EC031, EC004, ECUN98, ECBN32, EC168, EC040, EC063, EC001, ECBN188, ECBN31, ECUN70, ECUN78, EC202, EC098, EC084, EC181, ECBN51, ECBN45, ECBN3, EC209	35	Chromosomal	E. coli
leuO	nucleoside antibiotic	major facilitator superfamily (MFS) antibiotic efflux pump	0	47		ECBN29, EC163, ECBN26, EC070, EC075, EC180, EC010, EC003, EC094, EC071, ECUN162, ECUN99, ECUN68, ECBN2, EC119, ECBN52, EC113, ECBN39, EC155, ECBN36, ECUN72, ECBN47, ECUN76, EC031, EC156, EC004, ECUN98, ECBN32, EC168, EC040, EC063, EC001, ECBN188, ECBN31, ECUN158, ECUN70, EC202, ECUN78, ECBN46, EC098, EC084, EC181, ECBN51, ECBN45, ECBN3, EC209, EC020	47	Chromosomal	E. coli
Escherichia coli acrA	fluoroquinolone antibiotic	resistance-nodulation-cell division (RND) antibiotic efflux pump	0	47		ECBN29, EC163, ECBN26, EC070, EC075, EC180, EC010, EC003, EC094, EC071, ECUN162, ECUN99, ECUN68, ECBN2, EC119, ECBN52, EC113, ECBN39, EC155, ECBN36, ECUN72, ECBN47, ECUN76, EC031, EC156, EC004, ECUN98, ECBN32, EC168, EC040, EC063, EC001, ECBN188, ECBN31, ECUN158, ECUN70, EC202, ECUN78, ECBN46, EC098, EC084, EC181, ECBN51, ECBN45, ECBN3, EC209, EC020	47	Chromosomal	E. coli
acrB	fluoroquinolone antibiotic	resistance-nodulation-cell division (RND) antibiotic efflux pump	0	47		ECBN29, EC163, ECBN26, EC070, EC075, EC180, EC010, EC003, EC094, EC071, ECUN162, ECUN99, ECUN68, ECBN2, EC119, ECBN52, EC113, ECBN39, EC155, ECBN36, ECUN72, ECBN47, ECUN76, EC031, EC156, EC004, ECUN98, ECBN32, EC168, EC040, EC063, EC001, ECBN188, ECBN31, ECUN158, ECUN70, EC202, ECUN78, ECBN46, EC098, EC084, EC181, ECBN51, ECBN45, ECBN3, EC209, EC020	47	Chromosomal	E. coli
vanG	glycopeptide antibiotic	glycopeptide resistance gene cluster	0	47		ECBN29, EC163, ECBN26, EC070, EC075, EC180, EC010, EC003, EC094, EC071, ECUN162, ECUN99, ECUN68, ECBN2, EC119, ECBN52, EC113, ECBN39, EC155, ECBN36, ECUN72, ECBN47, ECUN76, EC031, EC156, EC004, ECUN98, ECBN32, EC168, EC040, EC063, EC001, ECBN188, ECBN31, ECUN158, ECUN70, EC202, ECUN78, ECBN46, EC098, EC084, EC181, ECBN51, ECBN45, ECBN3, EC209, EC020	47	Chromosomal	E. coli
msbA	nitroimidazole antibiotic	ATP-binding cassette (ABC) antibiotic efflux pump	0	47		ECBN29, EC163, ECBN26, EC070, EC075, EC180, EC010, EC003, EC094, EC071, ECUN162, ECUN99, ECUN68, ECBN2, EC119, ECBN52, EC113, ECBN39, EC155, ECBN36, ECUN72, ECBN47, ECUN76, EC031, EC156, EC004, ECUN98, ECBN32, EC168, EC040, EC063, EC001, ECBN188, ECBN31, ECUN158, ECUN70, EC202, ECUN78, ECBN46, EC098, EC084, EC181, ECBN51, ECBN45, ECBN3, EC209, EC020	47	Chromosomal	E. coli
mdtG	phosphonic acid antibiotic	major facilitator superfamily (MFS) antibiotic efflux pump	0	47		ECBN29, EC163, ECBN26, EC070, EC075, EC180, EC010, EC003, EC094, EC071, ECUN162, ECUN99, ECUN68, ECBN2, EC119, ECBN52, EC113, ECBN39, EC155, ECBN36, ECUN72, ECBN47, ECUN76, EC031, EC156, EC004, ECUN98, ECBN32, EC168, EC040, EC063, EC001, ECBN188, ECBN31, ECUN158, ECUN70, EC202, ECUN78, ECBN46, EC098, EC084, EC181, ECBN51, ECBN45, ECBN3, EC209, EC020	47	Chromosomal	E. coli
mdtH	fluoroquinolone antibiotic	major facilitator superfamily (MFS) antibiotic efflux pump	0	47		ECBN29, EC163, ECBN26, EC070, EC075, EC180, EC010, EC003, EC094, EC071, ECUN162, ECUN99, ECUN68, ECBN2, EC119, ECBN52, EC113, ECBN39, EC155, ECBN36, ECUN72, ECBN47, ECUN76, EC031, EC156, EC004, ECUN98, ECBN32, EC168, EC040, EC063, EC001, ECBN188, ECBN31, ECUN158, ECUN70, EC202, ECUN78, ECBN46, EC098, EC084, EC181, ECBN51, ECBN45, ECBN3, EC209, EC020	47	Chromosomal	E. coli
TolC	macrolide antibiotic	ATP-binding cassette (ABC) antibiotic efflux pump	0	47		ECBN29, EC163, ECBN26, EC070, EC075, EC180, EC010, EC003, EC094, EC071, ECUN162, ECUN99, ECUN68, ECBN2, EC119, ECBN52, EC113, ECBN39, EC155, ECBN36, ECUN72, ECBN47, ECUN76, EC031, EC156, EC004, ECUN98, ECBN32, EC168, EC040, EC063, EC001, ECBN188, ECBN31, ECUN158, ECUN70, EC202, ECUN78, ECBN46, EC098, EC084, EC181, ECBN51, ECBN45, ECBN3, EC209, EC020	47	Chromosomal	E. coli
bacA	peptide antibiotic	undecaprenyl pyrophosphate related proteins	0	47		ECBN29, EC163, ECBN26, EC070, EC075, EC180, EC010, EC003, EC094, EC071, ECUN162, ECUN99, ECUN68, ECBN2, EC119, ECBN52, EC113, ECBN39, EC155, ECBN36, ECUN72, ECBN47, ECUN76, EC031, EC156, EC004, ECUN98, ECBN32, EC168, EC040, EC063, EC001, ECBN188, ECBN31, ECUN158, ECUN70, EC202, ECUN78, ECBN46, EC098, EC084, EC181, ECBN51, ECBN45, ECBN3, EC209, EC020	47	Chromosomal	E. coli
eptA	peptide antibiotic	pmr phosphoethanolamine transferase	0	47		ECBN29, EC163, ECBN26, EC070, EC075, EC180, EC010, EC003, EC094, EC071, ECUN162, ECUN99, ECUN68, ECBN2, EC119, ECBN52, EC113, ECBN39, EC155, ECBN36, ECUN72, ECBN47, ECUN76, EC031, EC156, EC004, ECUN98, ECBN32, EC168, EC040, EC063, EC001, ECBN188, ECBN31, ECUN158, ECUN70, EC202, ECUN78, ECBN46, EC098, EC084, EC181, ECBN51, ECBN45, ECBN3, EC209, EC020	47	Chromosomal	E. coli
mdtN	nucleoside antibiotic	major facilitator superfamily (MFS) antibiotic efflux pump	0	46		ECBN29, EC163, ECBN26, EC070, EC075, EC180, EC010, EC003, EC094, EC071, ECUN162, ECUN99, ECUN68, ECBN2, EC119, ECBN52, EC113, ECBN39, EC155, ECBN36, ECUN72, ECBN47, ECUN76, EC031, EC156, EC004, ECUN98, ECBN32, EC168, EC040, EC063, EC001, ECBN188, ECBN31, ECUN158, ECUN70, EC202, ECUN78, ECBN46, EC098, EC084, EC181, ECBN51, ECBN3, EC209, EC020	46	Chromosomal	E. coli
mdtO	nucleoside antibiotic	major facilitator superfamily (MFS) antibiotic efflux pump	0	46		ECBN29, EC163, ECBN26, EC070, EC075, EC180, EC010, EC003, EC094, EC071, ECUN162, ECUN99, ECUN68, ECBN2, EC119, ECBN52, EC113, ECBN39, EC155, ECBN36, ECUN72, ECBN47, ECUN76, EC031, EC156, EC004, ECUN98, ECBN32, EC168, EC040, EC063, EC001, ECBN188, ECBN31, ECUN158, ECUN70, EC202, ECUN78, ECBN46, EC098, EC084, EC181, ECBN51, ECBN3, EC209, EC020	46	Chromosomal	E. coli
mdtP	nucleoside antibiotic	major facilitator superfamily (MFS) antibiotic efflux pump	0	45		ECBN29, EC163, ECBN26, EC070, EC075, EC180, EC010, EC003, EC094, EC071, ECUN162, ECUN99, ECUN68, ECBN2, EC119, ECBN52, EC113, ECBN39, EC155, ECBN36, ECUN72, ECBN47, ECUN76, EC031, EC156, ECUN98, ECBN32, EC168, EC040, EC063, EC001, ECBN188, ECBN31, ECUN158, ECUN70, EC202, ECUN78, ECBN46, EC098, EC084, EC181, ECBN51, ECBN3, EC209, EC020	45	Chromosomal	E. coli
emrR	fluoroquinolone antibiotic	major facilitator superfamily (MFS) antibiotic efflux pump	0	47		ECBN29, EC163, ECBN26, EC070, EC075, EC180, EC010, EC003, EC094, EC071, ECUN162, ECUN99, ECUN68, ECBN2, EC119, ECBN52, EC113, ECBN39, EC155, ECBN36, ECUN72, ECBN47, ECUN76, EC031, EC156, EC004, ECUN98, ECBN32, EC168, EC040, EC063, EC001, ECBN188, ECBN31, ECUN158, ECUN70, EC202, ECUN78, ECBN46, EC098, EC084, EC181, ECBN51, ECBN45, ECBN3, EC209, EC020	47	Chromosomal	E. coli
emrA	fluoroquinolone antibiotic	major facilitator superfamily (MFS) antibiotic efflux pump	0	47		ECBN29, EC163, ECBN26, EC070, EC075, EC180, EC010, EC003, EC094, EC071, ECUN162, ECUN99, ECUN68, ECBN2, EC119, ECBN52, EC113, ECBN39, EC155, ECBN36, ECUN72, ECBN47, ECUN76, EC031, EC156, EC004, ECUN98, ECBN32, EC168, EC040, EC063, EC001, ECBN188, ECBN31, ECUN158, ECUN70, EC202, ECUN78, ECBN46, EC098, EC084, EC181, ECBN51, ECBN45, ECBN3, EC209, EC020	47	Chromosomal	E. coli
emrB	fluoroquinolone antibiotic	major facilitator superfamily (MFS) antibiotic efflux pump	0	46		ECBN29, EC163, EC070, EC075, EC180, EC010, EC003, EC094, EC071, ECUN162, ECUN99, ECUN68, ECBN2, EC119, ECBN52, EC113, ECBN39, EC155, ECBN36, ECUN72, ECBN47, ECUN76, EC031, EC156, EC004, ECUN98, ECBN32, EC168, EC040, EC063, EC001, ECBN188, ECBN31, ECUN158, ECUN70, EC202, ECUN78, ECBN46, EC098, EC084, EC181, ECBN51, ECBN45, ECBN3, EC209, EC020	46	Chromosomal	E. coli
rsmA	fluoroquinolone antibiotic	resistance-nodulation-cell division (RND) antibiotic efflux pump	0	47		ECBN29, EC163, ECBN26, EC070, EC075, EC180, EC010, EC003, EC094, EC071, ECUN162, ECUN99, ECUN68, ECBN2, EC119, ECBN52, EC113, ECBN39, EC155, ECBN36, ECUN72, ECBN47, ECUN76, EC031, EC156, EC004, ECUN98, ECBN32, EC168, EC040, EC063, EC001, ECBN188, ECBN31, ECUN158, ECUN70, EC202, ECUN78, ECBN46, EC098, EC084, EC181, ECBN51, ECBN45, ECBN3, EC209, EC020	47	Chromosomal	E. coli
gadX	macrolide antibiotic	resistance-nodulation-cell division (RND) antibiotic efflux pump	0	47		ECBN29, EC163, ECBN26, EC070, EC075, EC180, EC010, EC003, EC094, EC071, ECUN162, ECUN99, ECUN68, ECBN2, EC119, ECBN52, EC113, ECBN39, EC155, ECBN36, ECUN72, ECBN47, ECUN76, EC031, EC156, EC004, ECUN98, ECBN32, EC168, EC040, EC063, EC001, ECBN188, ECBN31, ECUN158, ECUN70, EC202, ECUN78, ECBN46, EC098, EC084, EC181, ECBN51, ECBN45, ECBN3, EC209, EC020	47	Chromosomal	E. coli
gadW	macrolide antibiotic	resistance-nodulation-cell division (RND) antibiotic efflux pump	0	33		ECBN26, EC075, EC010, EC003, EC094, ECUN99, ECUN68, ECBN2, EC119, ECBN52, ECBN39, EC155, ECBN36, ECUN72, ECUN76, EC031, EC156, EC004, ECUN98, ECBN32, ECBN188, EC040, EC063, EC001, ECUN158, ECBN46, EC098, EC084, EC181, ECBN51, ECBN3, EC209, EC020	33	Chromosomal	E. coli
mdtF	macrolide antibiotic	resistance-nodulation-cell division (RND) antibiotic efflux pump	0	47		ECBN29, EC163, ECBN26, EC070, EC075, EC180, EC010, EC003, EC094, EC071, ECUN162, ECUN99, ECUN68, ECBN2, EC119, ECBN52, EC113, ECBN39, EC155, ECBN36, ECUN72, ECBN47, ECUN76, EC031, EC156, EC004, ECUN98, ECBN32, EC168, EC040, EC063, EC001, ECBN188, ECBN31, ECUN158, ECUN70, EC202, ECUN78, ECBN46, EC098, EC084, EC181, ECBN51, ECBN45, ECBN3, EC209, EC020	47	Chromosomal	E. coli
mdtE	macrolide antibiotic	resistance-nodulation-cell division (RND) antibiotic efflux pump	0	47		ECBN29, EC163, ECBN26, EC070, EC075, EC180, EC010, EC003, EC094, EC071, ECUN162, ECUN99, ECUN68, ECBN2, EC119, ECBN52, EC113, ECBN39, EC155, ECBN36, ECUN72, ECBN47, ECUN76, EC031, EC156, EC004, ECUN98, ECBN32, EC168, EC040, EC063, EC001, ECBN188, ECBN31, ECUN158, ECUN70, EC202, ECUN78, ECBN46, EC098, EC084, EC181, ECBN51, ECBN45, ECBN3, EC209, EC020	47	Chromosomal	E. coli
CRP	macrolide antibiotic	resistance-nodulation-cell division (RND) antibiotic efflux pump	0	47		ECBN29, EC163, ECBN26, EC070, EC075, EC180, EC010, EC003, EC094, EC071, ECUN162, ECUN99, ECUN68, ECBN2, EC119, ECBN52, EC113, ECBN39, EC155, ECBN36, ECUN72, ECBN47, ECUN76, EC031, EC156, EC004, ECUN98, ECBN32, EC168, EC040, EC063, EC001, ECBN188, ECBN31, ECUN158, ECUN70, EC202, ECUN78, ECBN46, EC098, EC084, EC181, ECBN51, ECBN45, ECBN3, EC209, EC020	47	Chromosomal	E. coli
CMY-132	cephamycin	CMY beta-lactamase	0	4		ECBN51, EC001, EC010, ECBN52	4	Chromosomal	E. coli
Escherichia coli gyrA conferring resistance to fluoroquinolones	fluoroquinolone antibiotic	fluoroquinolone resistant gyrA	0	45		ECBN29, EC163, ECBN26, EC070, EC075, EC180, EC010, EC003, EC094, EC071, ECUN162, ECUN99, ECUN68, ECBN2, EC119, ECBN52, ECBN39, EC155, ECBN36, ECUN72, ECBN47, ECUN76, EC031, EC156, EC004, ECUN98, ECBN32, EC168, EC040, EC063, EC001, ECBN188, ECBN31, ECUN158, ECUN70, EC202, ECUN78, ECBN46, EC098, EC084, EC181, ECBN51, ECBN45, ECBN3, EC209	45	Chromosomal	E. coli
Escherichia coli GlpT with mutation conferring resistance to fosfomycin	phosphonic acid antibiotic	antibiotic-resistant GlpT	0	32		ECBN29, EC163, EC070, EC180, EC010, ECUN162, ECUN99, ECUN68, ECBN2, EC119, ECBN52, EC113, ECBN39, ECBN36, ECBN47, ECUN76, EC156, EC004, EC168, ECUN158, ECBN31, EC001, ECUN78, ECUN70, EC202, ECBN46, EC084, EC181, ECBN51, ECBN45, EC209, EC020	32	Chromosomal	E. coli
Escherichia coli PtsI with mutation conferring resistance to fosfomycin	phosphonic acid antibiotic	antibiotic-resistant ptsI phosphotransferase	0	4		ECBN51, EC001, EC010, ECBN52	4	Chromosomal	E. coli
Haemophilus influenzae PBP3 conferring resistance to beta-lactam antibiotics	cephalosporin	Penicillin-binding protein mutations conferring resistance to beta-lactam antibiotics	0	47		ECBN29, EC163, ECBN26, EC070, EC075, EC180, EC010, EC003, EC094, EC071, ECUN162, ECUN99, ECUN68, ECBN2, EC119, ECBN52, EC113, ECBN39, EC155, ECBN36, ECUN72, ECBN47, ECUN76, EC031, EC156, EC004, ECUN98, ECBN32, EC168, EC040, EC063, EC001, ECBN188, ECBN31, ECUN158, ECUN70, EC202, ECUN78, ECBN46, EC098, EC084, EC181, ECBN51, ECBN45, ECBN3, EC209, EC020	47	Chromosomal	E. coli
Escherichia coli UhpT with mutation conferring resistance to fosfomycin	phosphonic acid antibiotic	antibiotic-resistant UhpT	0	6		ECBN52, EC010, EC113, EC003, ECBN51, EC001	6	Chromosomal	E. coli
Escherichia coli parC conferring resistance to fluoroquinolones	fluoroquinolone antibiotic	fluoroquinolone resistant parC	0	43		ECBN29, EC163, ECBN26, EC070, EC075, EC180, EC010, EC003, EC094, EC071, ECUN162, ECUN99, ECUN68, ECBN2, EC119, ECBN52, ECBN39, EC155, ECBN36, ECUN72, ECUN76, EC031, EC156, ECUN98, ECBN32, EC168, EC040, EC063, EC001, ECBN188, ECBN31, ECUN158, ECUN70, EC202, ECUN78, ECBN46, EC098, EC084, EC181, ECBN51, ECBN45, ECBN3, EC209	43	Chromosomal	E. coli
Escherichia coli AcrAB-TolC with MarR mutations conferring resistance to ciprofloxacin and tetracycline	fluoroquinolone antibiotic	resistance-nodulation-cell division (RND) antibiotic efflux pump	0	47		ECBN29, EC163, ECBN26, EC070, EC075, EC180, EC010, EC003, EC094, EC071, ECUN162, ECUN99, ECUN68, ECBN2, EC119, ECBN52, EC113, ECBN39, EC155, ECBN36, ECUN72, ECBN47, ECUN76, EC031, EC156, EC004, ECUN98, ECBN32, EC168, EC040, EC063, EC001, ECBN188, ECBN31, ECUN158, ECUN70, EC202, ECUN78, ECBN46, EC098, EC084, EC181, ECBN51, ECBN45, ECBN3, EC209, EC020	47	Chromosomal	E. coli
baeR	aminoglycoside antibiotic	resistance-nodulation-cell division (RND) antibiotic efflux pump	0	47		ECBN29, EC163, ECBN26, EC070, EC075, EC180, EC010, EC003, EC094, EC071, ECUN162, ECUN99, ECUN68, ECBN2, EC119, ECBN52, EC113, ECBN39, EC155, ECBN36, ECUN72, ECBN47, ECUN76, EC031, EC156, EC004, ECUN98, ECBN32, EC168, EC040, EC063, EC001, ECBN188, ECBN31, ECUN158, ECUN70, EC202, ECUN78, ECBN46, EC098, EC084, EC181, ECBN51, ECBN45, ECBN3, EC209, EC020	47	Chromosomal	E. coli
Escherichia coli soxR with mutation conferring antibiotic resistance	fluoroquinolone antibiotic	ATP-binding cassette (ABC) antibiotic efflux pump	0	47		ECBN29, EC163, ECBN26, EC070, EC075, EC180, EC010, EC003, EC094, EC071, ECUN162, ECUN99, ECUN68, ECBN2, EC119, ECBN52, EC113, ECBN39, EC155, ECBN36, ECUN72, ECBN47, ECUN76, EC031, EC156, EC004, ECUN98, ECBN32, EC168, EC040, EC063, EC001, ECBN188, ECBN31, ECUN158, ECUN70, EC202, ECUN78, ECBN46, EC098, EC084, EC181, ECBN51, ECBN45, ECBN3, EC209, EC020	47	Chromosomal	E. coli
Escherichia coli soxS with mutation conferring antibiotic resistance	fluoroquinolone antibiotic	ATP-binding cassette (ABC) antibiotic efflux pump	0	47		ECBN29, EC163, ECBN26, EC070, EC075, EC180, EC010, EC003, EC094, EC071, ECUN162, ECUN99, ECUN68, ECBN2, EC119, ECBN52, EC113, ECBN39, EC155, ECBN36, ECUN72, ECBN47, ECUN76, EC031, EC156, EC004, ECUN98, ECBN32, EC168, EC040, EC063, EC001, ECBN188, ECBN31, ECUN158, ECUN70, EC202, ECUN78, ECBN46, EC098, EC084, EC181, ECBN51, ECBN45, ECBN3, EC209, EC020	47	Chromosomal	E. coli
EC-5	cephalosporin	EC beta-lactamase	0	2		EC003, EC004	2	Chromosomal	E. coli
Escherichia coli AcrAB-TolC with AcrR mutation conferring resistance to ciprofloxacin, tetracycline, and ceftazidime	fluoroquinolone antibiotic	resistance-nodulation-cell division (RND) antibiotic efflux pump	0	38		ECBN29, EC163, ECBN26, EC070, EC075, EC180, EC010, EC003, EC094, ECUN162, ECUN99, ECBN2, EC119, EC113, ECBN39, EC155, ECBN36, ECUN72, ECBN47, ECUN76, EC031, EC156, EC004, ECUN98, ECBN32, ECBN188, EC040, EC063, ECUN78, ECUN70, EC202, ECBN46, EC098, EC181, ECBN45, ECBN3, EC209, EC020	38	Chromosomal	E. coli
CTX-M-27	carbapenem	CTX-M beta-lactamase	1	0	EC010		1	IncFIA, rep_cluster_2131, IncFIB	E. coli
dfrA14	diaminopyrimidine antibiotic	trimethoprim resistant dihydrofolate reductase dfr	0	1		EC020	1	Chromosomal	E. coli
QnrS1	fluoroquinolone antibiotic	quinolone resistance protein (qnr)	10	0	ECBN29, EC031, EC084, EC098, EC156, ECUN98, EC075, EC168, EC071, EC020		10	rep_cluster_1195, IncX3, Unassigned, IncFIA, rep_cluster_488, IncFIC	E. coli
EC-8	cephalosporin	EC beta-lactamase	0	10		EC119, ECUN76, EC156, ECBN46, ECUN158, ECBN39, ECBN36, ECUN68, EC020, ECBN2	10	Chromosomal	E. coli
Escherichia coli cyaA with mutation conferring resistance to fosfomycin	phosphonic acid antibiotic	antibiotic-resistant cya adenylate cyclase	0	13		EC119, ECUN76, EC156, EC181, ECBN46, ECBN36, ECUN158, ECBN39, EC209, ECUN68, EC020, ECBN2, ECUN99	13	Chromosomal	E. coli
NDM-5	carbapenem	NDM beta-lactamase	32	8	ECBN29, EC163, ECBN26, EC070, EC075, EC094, EC071, ECUN162, ECBN2, EC119, ECBN52, EC113, ECBN39, EC155, ECBN36, ECUN76, EC031, EC156, ECBN32, EC168, EC063, EC040, ECBN188, ECUN158, ECUN78, ECUN70, EC202, ECBN46, EC084, EC181, ECBN51, EC209	EC098, ECUN98, EC180, ECBN45, ECBN31, ECBN3, ECUN99, ECUN72	40	IncFIA, Unassigned, IncFIB, IncFII, IncFIC, rep_cluster_2232	E. coli
BRP(MBL)	glycopeptide antibiotic	Bleomycin resistant protein	32	8	ECBN29, EC163, ECBN26, EC070, EC075, EC094, EC071, ECUN162, ECBN2, EC119, ECBN52, EC113, ECBN39, EC155, ECBN36, ECUN76, EC031, EC156, ECBN32, EC168, EC063, EC040, ECBN188, ECUN158, ECUN78, ECUN70, EC202, ECBN46, EC084, EC181, ECBN51, EC209	EC098, ECUN98, EC180, ECBN45, ECBN31, ECBN3, ECUN99, ECUN72	40	IncFIA, Unassigned, IncFIB, IncFII, IncFIC, rep_cluster_2232	E. coli
aadA2	aminoglycoside antibiotic	ANT(3'')	25	7	ECBN29, EC163, ECBN26, EC070, EC075, EC180, EC094, EC071, ECBN52, EC113, EC155, ECBN36, ECUN76, EC031, EC156, ECBN32, EC168, EC063, EC040, ECBN188, ECUN158, ECUN78, EC084, ECBN51, EC209	EC098, ECUN98, ECBN45, ECBN31, ECBN3, ECBN2, ECUN72	32	IncFIA, IncFIB, Unassigned, IncFII, IncFIC, rep_cluster_2232	E. coli
dfrA12	diaminopyrimidine antibiotic	trimethoprim resistant dihydrofolate reductase dfr	25	7	ECBN29, EC163, ECBN26, EC070, EC075, EC180, EC094, EC071, ECBN52, EC113, EC155, ECBN36, ECUN76, EC031, EC156, ECBN32, EC168, EC063, EC040, ECBN188, ECUN158, ECUN78, EC084, ECBN51, EC209	EC098, ECUN98, ECBN45, ECBN31, ECBN3, ECBN2, ECUN72	32	IncFIA, IncFIB, Unassigned, IncFII, IncFIC, rep_cluster_2232	E. coli
CMY-42	cephalosporin	CMY beta-lactamase	7	0	ECBN29, EC031, EC070, ECUN98, EC180, EC040, EC202		7	IncI-gamma/K1, -	E. coli
EC-15	cephalosporin	EC beta-lactamase	0	14		ECBN26, EC031, EC098, ECUN98, EC075, ECBN32, EC113, EC094, ECBN188, EC063, EC040, ECBN3, EC155, ECUN72	14	Chromosomal	E. coli
rmtB	aminoglycoside antibiotic	16S rRNA methyltransferase (G1405)	8	3	ECBN29, ECBN32, EC113, EC168, EC040, ECBN188, ECBN3, ECUN70	ECUN98, EC180, ECUN72	11	IncFIA, IncFIC, Unassigned, IncFIB	E. coli
ErmB	macrolide antibiotic	Erm 23S ribosomal RNA methyltransferase	10	5	ECBN29, EC156, EC181, ECBN32, EC113, EC040, ECBN3, ECUN158, ECBN36, ECUN99	EC098, ECUN98, EC180, EC094, EC155	15	Unassigned, IncFIA, IncFIB, IncFII, IncFIC	E. coli
CMY-145	cephamycin	CMY beta-lactamase	6	2	ECBN32, ECBN188, EC063, ECBN31, ECBN3, ECUN158	EC168, ECUN99	8	IncI-gamma/K1, -	E. coli
EC-13	cephalosporin	EC beta-lactamase	0	4		EC070, EC202, EC071, ECBN47	4	Chromosomal	E. coli
OXA-484	carbapenem	OXA beta-lactamase	3	0	ECBN29, ECUN98, EC071		3	IncX3, rep_cluster_1195	E. coli
CMY-2	carbapenem	CMY beta-lactamase	1	1	EC084	ECUN162	2	Unassigned	E. coli
OXA-181	carbapenem	OXA beta-lactamase	4	0	EC168, EC098, EC084, EC156		4	rep_cluster_1195, IncFIA, IncFIC	E. coli
EC-14	cephalosporin	EC beta-lactamase	0	6		ECBN29, EC163, EC084, ECUN162, ECUN78, ECUN70	6	Chromosomal	E. coli
qacL	disinfecting agents and antiseptics	small multidrug resistance (SMR) antibiotic efflux pump	2	0	ECUN158, EC113		2	Unassigned	E. coli
ANT(2'')-Ia	aminoglycoside antibiotic	ANT(2'')	0	1		EC113	1	Chromosomal	E. coli
CMY-59	cephamycin	CMY beta-lactamase	1	0	EC156		1	IncI-gamma/K1	E. coli
TEM-245	monobactam	TEM beta-lactamase	0	1		EC168	1	Chromosomal	E. coli
QepA4	fluoroquinolone antibiotic	major facilitator superfamily (MFS) antibiotic efflux pump	1	0	EC168		1	Unassigned	E. coli
aadA	aminoglycoside antibiotic	ANT(3'')	2	1	EC168, ECUN158	ECBN36	3	IncFIA, Unassigned, IncFIC	E. coli
CTX-M-55	cephalosporin	CTX-M beta-lactamase	3	0	EC168, ECBN188, ECBN47		3	IncFIA, IncFIC, IncN	E. coli
catA1	phenicol antibiotic	chloramphenicol acetyltransferase (CAT)	1	1	EC168	ECUN99	2	rep_cluster_1195	E. coli
Escherichia coli ampC beta-lactamase	cephalosporin	ampC-type beta-lactamase	0	2		EC168, ECBN31	2	Chromosomal	E. coli
catII from Escherichia coli K-12	phenicol antibiotic	chloramphenicol acetyltransferase (CAT)	0	2		ECBN45, EC180	2	Chromosomal	E. coli
EC-18	cephalosporin	EC beta-lactamase	0	2		ECBN45, EC180	2	Chromosomal	E. coli
AAC(3)-IIe	aminoglycoside antibiotic	AAC(3)	3	3	ECUN76, ECUN99, ECBN2	EC181, EC209, ECBN36	6	IncFIB, IncFIA, rep_cluster_2232, IncFII	E. coli
tet(B)	tetracycline antibiotic	major facilitator superfamily (MFS) antibiotic efflux pump	9	2	ECBN29, ECUN76, EC181, ECUN158, ECUN162, ECBN39, EC202, ECUN99, ECBN46	ECUN68, ECBN2	11	IncFIB, IncFIA, IncFII, rep_cluster_2232, IncQ1	E. coli
EC-19	cephalosporin	EC beta-lactamase	0	3		EC181, ECUN99, EC209	3	Chromosomal	E. coli
tetR	tetracycline antibiotic	major facilitator superfamily (MFS) antibiotic efflux pump	9	2	ECBN29, ECUN76, EC181, ECUN158, ECUN162, ECBN39, EC202, ECUN99, ECBN46	ECUN68, ECBN2	11	IncFIB, IncFIA, IncFII, rep_cluster_2232, IncQ1	E. coli
Escherichia coli rpoB mutants conferring resistance to rifampicin	rifamycin antibiotic	rifamycin-resistant beta-subunit of RNA polymerase (rpoB)	0	1		EC209	1	Chromosomal	E. coli
TEM-209	monobactam	TEM beta-lactamase	0	2		ECBN188, ECBN47	2	Chromosomal	E. coli
msrE	macrolide antibiotic	msr-type ABC-F protein	0	1		ECBN188	1	Chromosomal	E. coli
mphE	macrolide antibiotic	macrolide phosphotransferase (MPH)	0	1		ECBN188	1	Chromosomal	E. coli
Escherichia coli nfsA mutations conferring resistance to nitrofurantoin	nitrofuran antibiotic	antibiotic resistant nfsA	0	1		ECBN29	1	Chromosomal	E. coli
dfrA1	diaminopyrimidine antibiotic	trimethoprim resistant dihydrofolate reductase dfr	0	1		ECBN36	1	Chromosomal	E. coli
SAT-2	nucleoside antibiotic	streptothricin acetyltransferase (SAT)	0	1		ECBN36	1	Chromosomal	E. coli
OXA-244	carbapenem	OXA beta-lactamase	0	1		ECBN45	1	Chromosomal	E. coli
QnrB19	fluoroquinolone antibiotic	quinolone resistance protein (qnr)	1	0	ECBN47		1	rep_cluster_2335	E. coli
FosA3	phosphonic acid antibiotic	fosfomycin thiol transferase	1	0	ECBN47		1	IncN	E. coli
OXA-9	penam	OXA beta-lactamase	0	1		ECUN158	1	Chromosomal	E. coli
APH(3')-Ia	aminoglycoside antibiotic	APH(3')	1	0	ECUN158		1	Unassigned	E. coli
sul3	sulfonamide antibiotic	sulfonamide resistant sul	1	0	ECUN158		1	Unassigned	E. coli
cfr(D)	lincosamide antibiotic	Cfr 23S ribosomal RNA methyltransferase	0	11		EFP5, EFM104, EFM126, EFM065, EFM048, EFM069, EFM125, EFM159, EFM100, EFM066, EFM101	11	Chromosomal	Enterococcus
AAC(6')-Ie-APH(2'')-Ia bifunctional protein	aminoglycoside antibiotic	aminoglycoside bifunctional resistance protein	0	8		EFP5, EFM065, EFM048, EFM069, EFM125, EFM159, ESPUP117, EFP6	8	Chromosomal	Enterococcus
vanR gene in vanA cluster	glycopeptide antibiotic	glycopeptide resistance gene cluster	19	0	EFM126, EFM125, ESPUP118, EFM174, EFM173, EFM065, ESPUP117, EFP1, EFP5, EFM104, EFM069, EFM159, EFM101, EFM048, EFUP119, EFM100, EFM066, EFP6, EFP4		19	rep_cluster_185, Unassigned, rep_cluster_2351, rep_cluster_1018, rep_cluster_889, rep_cluster_150, rep_cluster_893, rep_cluster_1093	Enterococcus
vanS gene in vanA cluster	glycopeptide antibiotic	vanS	16	3	EFM173, EFP5, EFM104, EFM126, EFM065, EFM048, EFM069, EFUP119, EFM125, EFM159, EFM100, ESPUP117, EFM066, EFM101, ESPUP118, EFP6	EFP4, EFP1, EFM174	19	rep_cluster_185, Unassigned, rep_cluster_2351, rep_cluster_150, rep_cluster_1018, rep_cluster_889, rep_cluster_893, rep_cluster_1093	Enterococcus
vanH gene in vanA cluster	glycopeptide antibiotic	vanH	19	0	EFM126, EFM125, ESPUP118, EFM174, EFM173, EFM065, ESPUP117, EFP1, EFP5, EFM104, EFM069, EFM159, EFM101, EFM048, EFUP119, EFM100, EFM066, EFP6, EFP4		19	rep_cluster_185, Unassigned, rep_cluster_2351, rep_cluster_889, rep_cluster_893, rep_cluster_1093	Enterococcus
vanA	glycopeptide antibiotic	glycopeptide resistance gene cluster	16	3	EFM173, EFP5, EFM104, EFM126, EFM065, EFM048, EFM069, EFUP119, EFM125, EFM159, EFM100, ESPUP117, EFM066, EFM101, ESPUP118, EFP6	EFP4, EFP1, EFM174	19	Unassigned, rep_cluster_185, rep_cluster_2351, rep_cluster_889, rep_cluster_893, rep_cluster_1093	Enterococcus
vanX gene in vanA cluster	glycopeptide antibiotic	vanX	19	0	EFM126, EFM125, ESPUP118, EFM174, EFM173, EFM065, ESPUP117, EFP1, EFP5, EFM104, EFM069, EFM159, EFM101, EFM048, EFUP119, EFM100, EFM066, EFP6, EFP4		19	rep_cluster_185, Unassigned, rep_cluster_2351, rep_cluster_889, rep_cluster_893, rep_cluster_1093	Enterococcus
vanY gene in vanA cluster	glycopeptide antibiotic	vanY	19	0	EFM126, EFM125, ESPUP118, EFM174, EFM173, EFM065, ESPUP117, EFP1, EFP5, EFM104, EFM069, EFM159, EFM101, EFM048, EFUP119, EFM100, EFM066, EFP6, EFP4		19	rep_cluster_185, Unassigned, rep_cluster_2351, rep_cluster_889, rep_cluster_893, rep_cluster_1093	Enterococcus
vanZ gene in vanA cluster	glycopeptide antibiotic	vanZ	19	0	EFM126, EFM125, ESPUP118, EFM174, EFM173, EFM065, ESPUP117, EFP1, EFP5, EFM104, EFM069, EFM159, EFM101, EFM048, EFUP119, EFM100, EFM066, EFP6, EFP4		19	rep_cluster_185, Unassigned, rep_cluster_2351, rep_cluster_889, rep_cluster_893, rep_cluster_1093	Enterococcus
ANT(6)-Ia	aminoglycoside antibiotic	ANT(6)	2	0	EFM048, EFM065		2	rep_cluster_185, rep_cluster_889, rep_cluster_2351	Enterococcus
FosXCC	phosphonic acid antibiotic	fosfomycin thiol transferase	1	8	EFM104	EFM173, EFM126, EFM065, EFM048, EFM125, EFM159, EFM100, EFM066	9	Unassigned	Enterococcus
dfrF	diaminopyrimidine antibiotic	trimethoprim resistant dihydrofolate reductase dfr	1	8	EFM104	EFM173, EFM126, EFM065, EFM048, EFM125, EFM159, EFM100, EFM066	9	Unassigned	Enterococcus
efrA	macrolide antibiotic	ATP-binding cassette (ABC) antibiotic efflux pump	0	19		EFM126, EFM125, ESPUP118, EFM174, EFM173, EFM065, ESPUP117, EFP1, EFP5, EFM104, EFM069, EFM159, EFM101, EFM048, EFUP119, EFM100, EFM066, EFP6, EFP4	19	Chromosomal	Enterococcus
vanY gene in vanB cluster	glycopeptide antibiotic	vanY	0	19		EFM126, EFM125, ESPUP118, EFM174, EFM173, EFM065, ESPUP117, EFP1, EFP5, EFM104, EFM069, EFM159, EFM101, EFM048, EFUP119, EFM100, EFM066, EFP6, EFP4	19	Chromosomal	Enterococcus
efmA	macrolide antibiotic	major facilitator superfamily (MFS) antibiotic efflux pump	0	14		EFM173, EFM104, EFM126, EFM065, EFM048, EFM069, EFUP119, EFM125, EFM159, EFM100, ESPUP117, EFM066, ESPUP118, EFM174	14	Chromosomal	Enterococcus
poxtA	tetracycline antibiotic	Miscellaneous ABC-F subfamily ATP-binding cassette ribosomal protection proteins	1	12	EFM048	EFM173, EFP5, EFM104, EFM126, EFM065, EFM069, EFM125, EFM159, EFM100, EFM066, EFM101, EFP6	13	rep_cluster_2351, rep_cluster_185	Enterococcus
tet(M)	tetracycline antibiotic	tetracycline-resistant ribosomal protection protein	17	4	EFP5, EFM104, EFM126, EFUP119, EFM069, EFM125, EFM159, EFM100, ESPUP117, EFM066, EFM101, EFP4, ESPUP118, EFP6, EFP1	EFM048, EFM173, EFM065, EFM174	21	rep_cluster_1018, rep_cluster_185, rep_cluster_150, Unassigned, rep_cluster_2351	Enterococcus
tet(L)	tetracycline antibiotic	major facilitator superfamily (MFS) antibiotic efflux pump	0	2		EFM048, EFM173	2	Chromosomal	Enterococcus
AAC(6')-Ii	aminoglycoside antibiotic	AAC(6')	0	19		EFM126, EFM125, ESPUP118, EFM174, EFM173, EFM065, ESPUP117, EFP1, EFP5, EFM104, EFM069, EFM159, EFM101, EFM048, EFUP119, EFM100, EFM066, EFP6, EFP4	19	Chromosomal	Enterococcus
ErmA	macrolide antibiotic	Erm 23S ribosomal RNA methyltransferase	1	1	EFM101	EFM065	2	Unassigned	Enterococcus
ANT(9)-Ia	aminoglycoside antibiotic	ANT(9)	0	1		EFM065	1	Chromosomal	Enterococcus
ErmT	macrolide antibiotic	Erm 23S ribosomal RNA methyltransferase	5	0	EFP5, EFM065, EFM101, ESPUP118, EFP6		5	Unassigned	Enterococcus
tet(45)	tetracycline antibiotic	major facilitator superfamily (MFS) antibiotic efflux pump	16	1	EFP5, EFM104, EFM126, EFUP119, EFM069, EFM125, EFM159, EFM100, ESPUP117, EFM066, EFM101, EFP4, ESPUP118, EFP6, EFP1, EFM174	EFM065	17	rep_cluster_1018, rep_cluster_185, Unassigned, rep_cluster_150, rep_cluster_2351	Enterococcus
aad(6)	aminoglycoside antibiotic	ANT(6)	14	1	EFM173, EFP5, EFM104, EFM126, EFM069, EFM125, EFM159, EFM100, ESPUP117, EFM066, EFM101, EFP4, EFP6, EFP1	EFM174	15	rep_cluster_185, rep_cluster_1018, Unassigned, rep_cluster_2351, rep_cluster_150, rep_cluster_1093	Enterococcus
ErmB	macrolide antibiotic	Erm 23S ribosomal RNA methyltransferase	9	5	EFP5, EFM104, EFM126, EFM069, EFM125, EFM159, EFM100, EFM066, EFM101	EFM173, EFUP119, ESPUP117, ESPUP118, EFP6	14	rep_cluster_185, Unassigned, rep_cluster_2351, rep_cluster_1093, rep_cluster_1018, rep_cluster_893, rep_cluster_935	Enterococcus
APH(3')-IIIa	aminoglycoside antibiotic	APH(3')	11	6	EFP5, EFM104, EFM126, EFM069, EFM125, EFM159, EFM100, EFM066, EFM101, EFP4, EFP1	EFM173, EFUP119, ESPUP117, ESPUP118, EFP6, EFM174	17	rep_cluster_185, Unassigned, rep_cluster_1018, rep_cluster_2351, rep_cluster_1093	Enterococcus
lsaE	lincosamide antibiotic	lsa-type ABC-F protein	3	0	EFM066, EFM126, EFM104		3	rep_cluster_1018, rep_cluster_185, rep_cluster_150	Enterococcus
Enterococcus faecium liaR mutant conferring daptomycin resistance	peptide antibiotic	daptomycin resistant liaR	0	5		EFM173, EFP1, ESPUP118, EFP4, EFM174	5	Chromosomal	Enterococcus
Enterococcus faecium liaS mutant conferring daptomycin resistance	peptide antibiotic	daptomycin resistant liaS	0	5		EFM173, EFP1, ESPUP118, EFP4, EFM174	5	Chromosomal	Enterococcus
tet(S)	tetracycline antibiotic	tetracycline-resistant ribosomal protection protein	1	0	EFM174		1	Unassigned	Enterococcus
SAT-4	nucleoside antibiotic	streptothricin acetyltransferase (SAT)	0	1		EFM174	1	Chromosomal	Enterococcus
catA1	phenicol antibiotic	chloramphenicol acetyltransferase (CAT)	7	10	KPBN42, KPUN81, KP034, KPN24, KPBN35, KPN34, KP033	KP005, KPBN19, KP029, KP210, KP018, KP085, KP201, KP093, KP030, KP086	17	IncFII, IncFIB, rep_cluster_2183	K. pneumoniae
CTX-M-15	cephalosporin	CTX-M beta-lactamase	46	15	KPUN82, KP005, KP023, KP037, KP088, KPUN131, KP033, KP009, KPUN63, KP039, KPBN17, KPUN104, KP025, KP034, KP024, KP085, KP091, KPUN74, KPBN77, KPUN75, KPBN71, KP087, KPBN42, KPUN154, KPBN30, KPN24, KP022, KP047, KP208, KP081, KP049, KPBN35, KPN9, KPN34, KP053, KPUN101, KP052, KP021, KPBN21, KPBN38, KP080, KP090, KPUN62, KPBN22, KPUN80	KP079, KPBN20, KPBN19, KP029, KP210, KP018, KP055, KPUN55, KPBN41, KP201, KP093, KPBN40, KPBN24, KP030, KP086	61	IncFII, IncFIB, Unassigned, rep_cluster_2183, IncHI1B, IncFIA, rep_cluster_1254, IncR, rep_cluster_1195, IncFIC, rep_cluster_1418	K. pneumoniae
AAC(6')-Ib	aminoglycoside antibiotic	AAC(6')	10	2	KP062, KP005, KPUN82, KP034, KP024, KP055, KP049, KP051, KP093, KP086	KP047, KP039	12	IncFII, rep_cluster_2183, IncFIB, IncFIA	K. pneumoniae
arr-2	rifamycin antibiotic	rifampin ADP-ribosyltransferase (Arr)	20	22	KPUN82, KP005, KP088, KP029, KPUN131, KP086, KP034, KP024, KP055, KPUN74, KPUN75, KPBN71, KP062, KPBN42, KP047, KP049, KP052, KP051, KP093	KP023, KP037, KP018, KP009, KP079, KP039, KPBN17, KPBN20, KP025, KP210, KP091, KPBN19, KP022, KPUN55, KP201, KPN9, KP053, KP021, KPBN38, KP080, KP089, KP030	42	IncFII, IncFIB, rep_cluster_2183, IncFIA, IncR, rep_cluster_1254, IncHI1B, IncFIC	K. pneumoniae
QepA4	fluoroquinolone antibiotic	major facilitator superfamily (MFS) antibiotic efflux pump	1	0	KP005		1	IncFII, IncFIA, IncFIB	K. pneumoniae
TEM-1	monobactam	TEM beta-lactamase	46	9	KPUN82, KP005, KPUN81, KP023, KP037, KP088, KP029, KP018, KPUN131, KP033, KP009, KP086, KP079, KP039, KPBN20, KP025, KP034, KP085, KP055, KPUN74, KPBN77, KPUN75, KP087, KPBN42, KPUN154, KPBN19, KPN24, KP022, KP208, KP081, KP049, KPBN35, KPN34, KPUN101, KP021, KPBN38, KP080, KP090, KP050, KPN27, KPUN62, KP093, KP030, KPUN80	KPBN21, KPBN17, KPBN30, KPBN41, KPN9, KPUN63, KPBN40, KPBN71, KPBN22	55	IncFIB, IncFII, rep_cluster_2183, IncFIA, Unassigned, IncHI1B, IncFIC, IncR	K. pneumoniae
rmtF	aminoglycoside antibiotic	16S rRNA methyltransferase (G1405)	25	3	KPUN82, KP005, KP029, KP018, KP086, KP079, KPBN17, KPBN20, KP025, KP034, KP210, KP024, KP055, KP091, KPBN71, KP062, KPBN19, KP022, KPUN55, KP201, KPN9, KP021, KP051, KP093, KP030	KPBN38, KP047, KP039	28	IncFII, rep_cluster_2183, IncFIB, IncFIA, rep_cluster_1418, IncFIC	K. pneumoniae
sul1	sulfonamide antibiotic	sulfonamide resistant sul	52	5	KPUN82, KP005, KPUN81, KP023, KP037, KP088, KP018, KPUN131, KP033, KP009, KPBN24, KPUN63, KP086, KP079, KP039, KPBN17, KPBN20, KPUN104, KP025, KP034, KP210, KP085, KP055, KP091, KPUN74, KPUN75, KPBN71, KPBN42, KPUN154, KPBN19, KPBN30, KPN24, KP081, KPBN37, KP049, KPN9, KPN34, KPUN101, KP052, KP021, KPBN21, KPBN38, KP080, KP090, KP050, KPN27, KPUN62, KP089, KP093, KP030, KPBN22, KPUN80	KPBN40, KP047, KP201, KP053, KPBN41	57	IncFIB, IncFIA, IncFIC, rep_cluster_2183, IncFII, IncHI1B, Unassigned, rep_cluster_1254, IncHI2A, rep_cluster_1088, IncR, IncC	K. pneumoniae
qacEdelta1	disinfecting agents and antiseptics	major facilitator superfamily (MFS) antibiotic efflux pump	50	5	KPUN82, KP005, KPUN81, KP023, KP037, KP088, KP018, KPUN131, KP033, KP009, KPUN63, KP086, KP079, KP039, KPBN17, KPBN20, KP025, KP034, KP210, KP085, KP055, KP091, KPUN74, KPUN75, KPBN71, KPBN42, KPUN154, KPBN19, KPBN30, KPN24, KP081, KPBN37, KP049, KPN9, KPN34, KPUN101, KP052, KP021, KPBN21, KPBN38, KP080, KP090, KP050, KPN27, KPUN62, KP089, KP093, KP030, KPBN22	KPBN40, KP047, KP201, KP053, KPBN41	55	IncFIB, IncFIA, IncFIC, rep_cluster_2183, IncFII, IncHI1B, Unassigned, rep_cluster_1254, IncR, IncHI2A, rep_cluster_1088	K. pneumoniae
aadA2	aminoglycoside antibiotic	ANT(3'')	41	5	KPUN82, KP005, KP023, KP037, KP088, KP018, KPUN131, KP033, KP009, KPUN63, KP086, KP079, KP039, KPBN20, KP025, KP034, KP210, KP085, KP055, KP091, KPUN74, KPUN75, KPBN71, KPBN42, KPUN154, KPBN19, KPBN30, KPN24, KP081, KP049, KPN9, KPN34, KPUN101, KP052, KP021, KP080, KP090, KPUN62, KP089, KP093, KP030	KPUN81, KPBN40, KP047, KP201, KPBN41	46	IncFIA, IncFII, IncFIB, rep_cluster_2183, IncFIC, Unassigned, IncHI1B, IncR, rep_cluster_1418	K. pneumoniae
dfrA12	diaminopyrimidine antibiotic	trimethoprim resistant dihydrofolate reductase dfr	37	8	KPUN82, KP005, KP037, KP088, KP018, KPUN131, KP033, KPUN63, KP086, KP079, KP039, KPBN20, KP025, KP034, KP210, KP085, KP055, KPUN74, KPUN75, KPBN71, KPBN42, KPUN154, KPBN19, KPBN30, KPN24, KP081, KPN9, KPN34, KPUN101, KP052, KP021, KP080, KP090, KPUN62, KP089, KP093, KP030	KPUN81, KPBN17, KP047, KP091, KPBN41, KP049, KP201, KPBN40	45	IncFIA, IncFII, IncFIB, rep_cluster_2183, IncFIC, Unassigned, IncHI1B, rep_cluster_1418	K. pneumoniae
oqxA	fluoroquinolone antibiotic	resistance-nodulation-cell division (RND) antibiotic efflux pump	0	67		KPUN82, KP005, KPUN81, KP023, KP037, KP088, KP029, KP018, KPUN131, KP033, KP009, KPBN24, KPUN63, KP086, KP079, KP039, KPBN17, KPBN20, KPUN104, KP025, KP034, KP210, KP024, KP055, KP085, KP091, KPUN74, KPBN77, KPUN75, KPBN40, KPBN41, KPBN71, KP087, KP062, KPBN42, KPUN154, KPBN19, KP169, KPBN30, KPN24, KP047, KPUN55, KP208, KP081, KPBN37, KP049, KP201, KP054, KPN9, KPN34, KP053, KPUN101, KP052, KP02…	67	Chromosomal	K. pneumoniae
CRP	macrolide antibiotic	resistance-nodulation-cell division (RND) antibiotic efflux pump	0	69		KPUN82, KP005, KPUN81, KP023, KP037, KP088, KP029, KP018, KPUN131, KP033, KP009, KPBN24, KPUN63, KP086, KP079, KP039, KPBN17, KPBN20, KPUN104, KP025, KP034, KP210, KP024, KP055, KP085, KP091, KPUN74, KPBN77, KPUN75, KPBN40, KPBN41, KPBN71, KP087, KP062, KPBN42, KPUN154, KPBN19, KP169, KPBN30, KPN24, KP022, KP047, KPUN55, KP208, KP081, KPBN37, KP049, KP201, KP054, KPBN35, KPN34, KP053, KPN9, KPUN1…	69	Chromosomal	K. pneumoniae
ArnT	peptide antibiotic	pmr phosphoethanolamine transferase	0	69		KPUN82, KP005, KPUN81, KP023, KP037, KP088, KP029, KP018, KPUN131, KP033, KP009, KPBN24, KPUN63, KP086, KP079, KP039, KPBN17, KPBN20, KPUN104, KP025, KP034, KP210, KP024, KP055, KP085, KP091, KPUN74, KPBN77, KPUN75, KPBN40, KPBN41, KPBN71, KP087, KP062, KPBN42, KPUN154, KPBN19, KP169, KPBN30, KPN24, KP022, KP047, KPUN55, KP208, KP081, KPBN37, KP049, KP201, KP054, KPBN35, KPN34, KP053, KPN9, KPUN1…	69	Chromosomal	K. pneumoniae
PmrF	peptide antibiotic	pmr phosphoethanolamine transferase	0	69		KPUN82, KP005, KPUN81, KP023, KP037, KP088, KP029, KP018, KPUN131, KP033, KP009, KPBN24, KPUN63, KP086, KP079, KP039, KPBN17, KPBN20, KPUN104, KP025, KP034, KP210, KP024, KP055, KP085, KP091, KPUN74, KPBN77, KPUN75, KPBN40, KPBN41, KPBN71, KP087, KP062, KPBN42, KPUN154, KPBN19, KP169, KPBN30, KPN24, KP022, KP047, KPUN55, KP208, KP081, KPBN37, KP049, KP201, KP054, KPBN35, KPN34, KP053, KPN9, KPUN1…	69	Chromosomal	K. pneumoniae
eptB	peptide antibiotic	pmr phosphoethanolamine transferase	0	69		KPUN82, KP005, KPUN81, KP023, KP037, KP088, KP029, KP018, KPUN131, KP033, KP009, KPBN24, KPUN63, KP086, KP079, KP039, KPBN17, KPBN20, KPUN104, KP025, KP034, KP210, KP024, KP055, KP085, KP091, KPUN74, KPBN77, KPUN75, KPBN40, KPBN41, KPBN71, KP087, KP062, KPBN42, KPUN154, KPBN19, KP169, KPBN30, KPN24, KP022, KP047, KPUN55, KP208, KP081, KPBN37, KP049, KP201, KP054, KPBN35, KPN34, KP053, KPN9, KPUN1…	69	Chromosomal	K. pneumoniae
acrD	aminoglycoside antibiotic	resistance-nodulation-cell division (RND) antibiotic efflux pump	0	68		KPUN82, KP005, KPUN81, KP023, KP037, KP088, KP029, KP018, KPUN131, KP033, KP009, KPBN24, KPUN63, KP086, KP079, KP039, KPBN17, KPBN20, KPUN104, KP025, KP034, KP210, KP024, KP055, KP085, KP091, KPUN74, KPBN77, KPUN75, KPBN40, KPBN41, KPBN71, KP087, KP062, KPBN42, KPUN154, KPBN19, KP169, KPBN30, KPN24, KP022, KP047, KPUN55, KP208, KP081, KPBN37, KP049, KP201, KPBN35, KPN9, KPN34, KP053, KPUN101, KP0…	68	Chromosomal	K. pneumoniae
MdtQ	monobactam	Outer Membrane Porin (Opr)	0	68		KPUN82, KP005, KPUN81, KP023, KP037, KP088, KP029, KP018, KPUN131, KP033, KP009, KPBN24, KPUN63, KP086, KP079, KP039, KPBN17, KPBN20, KPUN104, KP025, KP034, KP210, KP024, KP055, KP085, KP091, KPUN74, KPBN77, KPUN75, KPBN40, KPBN41, KPBN71, KP087, KP062, KPBN42, KPUN154, KPBN19, KP169, KPBN30, KPN24, KP022, KP047, KPUN55, KP208, KP081, KP049, KP201, KP054, KPBN35, KPN34, KP053, KPN9, KPUN101, KP05…	68	Chromosomal	K. pneumoniae
mdtC	aminocoumarin antibiotic	resistance-nodulation-cell division (RND) antibiotic efflux pump	0	69		KPUN82, KP005, KPUN81, KP023, KP037, KP088, KP029, KP018, KPUN131, KP033, KP009, KPBN24, KPUN63, KP086, KP079, KP039, KPBN17, KPBN20, KPUN104, KP025, KP034, KP210, KP024, KP055, KP085, KP091, KPUN74, KPBN77, KPUN75, KPBN40, KPBN41, KPBN71, KP087, KP062, KPBN42, KPUN154, KPBN19, KP169, KPBN30, KPN24, KP022, KP047, KPUN55, KP208, KP081, KPBN37, KP049, KP201, KP054, KPBN35, KPN34, KP053, KPN9, KPUN1…	69	Chromosomal	K. pneumoniae
mdtB	aminocoumarin antibiotic	resistance-nodulation-cell division (RND) antibiotic efflux pump	0	69		KPUN82, KP005, KPUN81, KP023, KP037, KP088, KP029, KP018, KPUN131, KP033, KP009, KPBN24, KPUN63, KP086, KP079, KP039, KPBN17, KPBN20, KPUN104, KP025, KP034, KP210, KP024, KP055, KP085, KP091, KPUN74, KPBN77, KPUN75, KPBN40, KPBN41, KPBN71, KP087, KP062, KPBN42, KPUN154, KPBN19, KP169, KPBN30, KPN24, KP022, KP047, KPUN55, KP208, KP081, KPBN37, KP049, KP201, KP054, KPBN35, KPN34, KP053, KPN9, KPUN1…	69	Chromosomal	K. pneumoniae
vanG	glycopeptide antibiotic	glycopeptide resistance gene cluster	0	69		KPUN82, KP005, KPUN81, KP023, KP037, KP088, KP029, KP018, KPUN131, KP033, KP009, KPBN24, KPUN63, KP086, KP079, KP039, KPBN17, KPBN20, KPUN104, KP025, KP034, KP210, KP024, KP055, KP085, KP091, KPUN74, KPBN77, KPUN75, KPBN40, KPBN41, KPBN71, KP087, KP062, KPBN42, KPUN154, KPBN19, KP169, KPBN30, KPN24, KP022, KP047, KPUN55, KP208, KP081, KPBN37, KP049, KP201, KP054, KPBN35, KPN34, KP053, KPN9, KPUN1…	69	Chromosomal	K. pneumoniae
acrB	fluoroquinolone antibiotic	resistance-nodulation-cell division (RND) antibiotic efflux pump	0	69		KPUN82, KP005, KPUN81, KP023, KP037, KP088, KP029, KP018, KPUN131, KP033, KP009, KPBN24, KPUN63, KP086, KP079, KP039, KPBN17, KPBN20, KPUN104, KP025, KP034, KP210, KP024, KP055, KP085, KP091, KPUN74, KPBN77, KPUN75, KPBN40, KPBN41, KPBN71, KP087, KP062, KPBN42, KPUN154, KPBN19, KP169, KPBN30, KPN24, KP022, KP047, KPUN55, KP208, KP081, KPBN37, KP049, KP201, KP054, KPBN35, KPN34, KP053, KPN9, KPUN1…	69	Chromosomal	K. pneumoniae
Shigella flexneri acrA	fluoroquinolone antibiotic	resistance-nodulation-cell division (RND) antibiotic efflux pump	0	64		KPUN82, KP005, KPUN81, KP023, KP037, KP088, KP018, KPUN131, KP033, KP009, KPBN24, KPUN63, KP086, KP039, KPBN17, KPUN104, KP025, KP034, KP024, KP055, KP085, KP091, KPUN74, KPBN77, KPUN75, KPBN40, KPBN41, KPBN71, KP087, KP062, KPBN42, KPUN154, KPBN19, KP169, KPBN30, KPN24, KP047, KPUN55, KP208, KP081, KPBN37, KP049, KP201, KP054, KPBN35, KPN34, KP053, KPN9, KPUN101, KP052, KP021, KPBN21, KPBN38, KP…	64	Chromosomal	K. pneumoniae
emrR	fluoroquinolone antibiotic	major facilitator superfamily (MFS) antibiotic efflux pump	0	68		KPUN82, KP005, KPUN81, KP023, KP037, KP088, KP029, KP018, KPUN131, KP033, KP009, KPBN24, KPUN63, KP086, KP079, KP039, KPBN17, KPBN20, KPUN104, KP025, KP034, KP210, KP024, KP055, KP085, KP091, KPUN74, KPBN77, KPUN75, KPBN40, KPBN41, KPBN71, KP087, KP062, KPBN42, KPUN154, KPBN19, KP169, KPBN30, KPN24, KP022, KP047, KPUN55, KP208, KP081, KPBN37, KP049, KP201, KP054, KPN9, KPN34, KP053, KPUN101, KP05…	68	Chromosomal	K. pneumoniae
Klebsiella pneumoniae KpnG	macrolide antibiotic	major facilitator superfamily (MFS) antibiotic efflux pump	0	68		KPUN82, KP005, KPUN81, KP023, KP037, KP088, KP029, KP018, KPUN131, KP033, KP009, KPBN24, KPUN63, KP086, KP079, KP039, KPBN17, KPBN20, KPUN104, KP025, KP034, KP210, KP024, KP055, KP085, KP091, KPUN74, KPBN77, KPUN75, KPBN40, KPBN41, KPBN71, KP087, KP062, KPBN42, KPUN154, KPBN19, KP169, KPBN30, KPN24, KP022, KP047, KPUN55, KP208, KP081, KPBN37, KP049, KP201, KP054, KPN9, KPN34, KP053, KPUN101, KP05…	68	Chromosomal	K. pneumoniae
Klebsiella pneumoniae KpnH	macrolide antibiotic	major facilitator superfamily (MFS) antibiotic efflux pump	0	67		KPUN82, KP005, KPUN81, KP023, KP037, KP088, KP029, KP018, KPUN131, KP033, KP009, KPBN24, KPUN63, KP086, KP079, KP039, KPBN17, KPBN20, KPUN104, KP025, KP034, KP210, KP024, KP055, KP085, KP091, KPUN74, KPBN77, KPUN75, KPBN40, KPBN41, KPBN71, KP087, KP062, KPBN42, KPUN154, KPBN19, KP169, KPBN30, KPN24, KP022, KP047, KPUN55, KP208, KP081, KP049, KP201, KP054, KPN9, KPN34, KP053, KPUN101, KP052, KP021…	67	Chromosomal	K. pneumoniae
rsmA	fluoroquinolone antibiotic	resistance-nodulation-cell division (RND) antibiotic efflux pump	0	69		KPUN82, KP005, KPUN81, KP023, KP037, KP088, KP029, KP018, KPUN131, KP033, KP009, KPBN24, KPUN63, KP086, KP079, KP039, KPBN17, KPBN20, KPUN104, KP025, KP034, KP210, KP024, KP055, KP085, KP091, KPUN74, KPBN77, KPUN75, KPBN40, KPBN41, KPBN71, KP087, KP062, KPBN42, KPUN154, KPBN19, KP169, KPBN30, KPN24, KP022, KP047, KPUN55, KP208, KP081, KPBN37, KP049, KP201, KP054, KPBN35, KPN34, KP053, KPN9, KPUN1…	69	Chromosomal	K. pneumoniae
Klebsiella pneumoniae KpnF	macrolide antibiotic	small multidrug resistance (SMR) antibiotic efflux pump	0	69		KPUN82, KP005, KPUN81, KP023, KP037, KP088, KP029, KP018, KPUN131, KP033, KP009, KPBN24, KPUN63, KP086, KP079, KP039, KPBN17, KPBN20, KPUN104, KP025, KP034, KP210, KP024, KP055, KP085, KP091, KPUN74, KPBN77, KPUN75, KPBN40, KPBN41, KPBN71, KP087, KP062, KPBN42, KPUN154, KPBN19, KP169, KPBN30, KPN24, KP022, KP047, KPUN55, KP208, KP081, KPBN37, KP049, KP201, KP054, KPBN35, KPN34, KP053, KPN9, KPUN1…	69	Chromosomal	K. pneumoniae
Klebsiella pneumoniae KpnE	macrolide antibiotic	small multidrug resistance (SMR) antibiotic efflux pump	0	69		KPUN82, KP005, KPUN81, KP023, KP037, KP088, KP029, KP018, KPUN131, KP033, KP009, KPBN24, KPUN63, KP086, KP079, KP039, KPBN17, KPBN20, KPUN104, KP025, KP034, KP210, KP024, KP055, KP085, KP091, KPUN74, KPBN77, KPUN75, KPBN40, KPBN41, KPBN71, KP087, KP062, KPBN42, KPUN154, KPBN19, KP169, KPBN30, KPN24, KP022, KP047, KPUN55, KP208, KP081, KPBN37, KP049, KP201, KP054, KPBN35, KPN34, KP053, KPN9, KPUN1…	69	Chromosomal	K. pneumoniae
Klebsiella pneumoniae OmpK37	monobactam	General Bacterial Porin with reduced permeability to beta-lactams	0	68		KPUN82, KP005, KPUN81, KP023, KP037, KP088, KP029, KP018, KPUN131, KP033, KP009, KPBN24, KPUN63, KP086, KP079, KP039, KPBN17, KPBN20, KPUN104, KP025, KP034, KP210, KP024, KP055, KP085, KP091, KPUN74, KPBN77, KPUN75, KPBN40, KPBN41, KPBN71, KP087, KP062, KPBN42, KPUN154, KPBN19, KP169, KPBN30, KPN24, KP022, KP047, KPUN55, KP208, KP081, KP049, KP201, KP054, KPBN35, KPN34, KP053, KPN9, KPUN101, KP05…	68	Chromosomal	K. pneumoniae
FosA6	phosphonic acid antibiotic	fosfomycin thiol transferase	0	61		KPUN82, KP005, KPUN81, KP023, KP037, KP088, KP029, KP018, KPUN131, KP033, KP009, KPBN24, KPUN63, KP086, KP079, KP039, KPBN17, KPBN20, KPUN104, KP025, KP034, KP210, KP024, KP055, KP085, KP091, KPUN74, KPBN77, KPUN75, KPBN71, KP062, KPBN19, KP169, KPBN30, KPN24, KP022, KP047, KPUN55, KP208, KP081, KP049, KP201, KP054, KPBN35, KPN34, KP053, KPN9, KP052, KP021, KPBN21, KPBN38, KP080, KP090, KP050, KP…	61	Chromosomal	K. pneumoniae
LptD	carbapenem	ATP-binding cassette (ABC) antibiotic efflux pump	0	69		KPUN82, KP005, KPUN81, KP023, KP037, KP088, KP029, KP018, KPUN131, KP033, KP009, KPBN24, KPUN63, KP086, KP079, KP039, KPBN17, KPBN20, KPUN104, KP025, KP034, KP210, KP024, KP055, KP085, KP091, KPUN74, KPBN77, KPUN75, KPBN40, KPBN41, KPBN71, KP087, KP062, KPBN42, KPUN154, KPBN19, KP169, KPBN30, KPN24, KP022, KP047, KPUN55, KP208, KP081, KPBN37, KP049, KP201, KP054, KPBN35, KPN34, KP053, KPN9, KPUN1…	69	Chromosomal	K. pneumoniae
leuO	nucleoside antibiotic	major facilitator superfamily (MFS) antibiotic efflux pump	0	69		KPUN82, KP005, KPUN81, KP023, KP037, KP088, KP029, KP018, KPUN131, KP033, KP009, KPBN24, KPUN63, KP086, KP079, KP039, KPBN17, KPBN20, KPUN104, KP025, KP034, KP210, KP024, KP055, KP085, KP091, KPUN74, KPBN77, KPUN75, KPBN40, KPBN41, KPBN71, KP087, KP062, KPBN42, KPUN154, KPBN19, KP169, KPBN30, KPN24, KP022, KP047, KPUN55, KP208, KP081, KPBN37, KP049, KP201, KP054, KPBN35, KPN34, KP053, KPN9, KPUN1…	69	Chromosomal	K. pneumoniae
Escherichia coli mdfA	tetracycline antibiotic	major facilitator superfamily (MFS) antibiotic efflux pump	0	68		KPUN82, KP005, KPUN81, KP023, KP037, KP088, KP029, KP018, KPUN131, KP033, KP009, KPBN24, KPUN63, KP086, KP079, KP039, KPBN17, KPBN20, KPUN104, KP025, KP034, KP210, KP024, KP055, KP085, KP091, KPUN74, KPBN77, KPUN75, KPBN40, KPBN41, KPBN71, KP087, KP062, KPBN42, KPUN154, KPBN19, KP169, KPBN30, KPN24, KP022, KP047, KPUN55, KP208, KP081, KP049, KP201, KP054, KPBN35, KPN34, KP053, KPN9, KPUN101, KP05…	68	Chromosomal	K. pneumoniae
msbA	nitroimidazole antibiotic	ATP-binding cassette (ABC) antibiotic efflux pump	0	69		KPUN82, KP005, KPUN81, KP023, KP037, KP088, KP029, KP018, KPUN131, KP033, KP009, KPBN24, KPUN63, KP086, KP079, KP039, KPBN17, KPBN20, KPUN104, KP025, KP034, KP210, KP024, KP055, KP085, KP091, KPUN74, KPBN77, KPUN75, KPBN40, KPBN41, KPBN71, KP087, KP062, KPBN42, KPUN154, KPBN19, KP169, KPBN30, KPN24, KP022, KP047, KPUN55, KP208, KP081, KPBN37, KP049, KP201, KP054, KPBN35, KPN34, KP053, KPN9, KPUN1…	69	Chromosomal	K. pneumoniae
OmpA	peptide antibiotic	General Bacterial Porin with reduced permeability to peptide antibiotics	0	68		KPUN82, KP005, KPUN81, KP023, KP037, KP088, KP029, KP018, KPUN131, KP033, KP009, KPBN24, KPUN63, KP086, KP079, KP039, KPBN17, KPBN20, KPUN104, KP025, KP034, KP210, KP024, KP055, KP085, KP091, KPUN74, KPBN77, KPUN75, KPBN40, KPBN41, KPBN71, KP087, KP062, KPBN42, KPUN154, KPBN19, KPBN30, KPN24, KP022, KP047, KPUN55, KP208, KP081, KPBN37, KP049, KP201, KP054, KPBN35, KPN34, KP053, KPN9, KPUN101, KP0…	68	Chromosomal	K. pneumoniae
adeF	fluoroquinolone antibiotic	resistance-nodulation-cell division (RND) antibiotic efflux pump	3	15	KP050, KP023	KP005, KP090, KPBN19, KP034, KP029, KP022, KP047, KP210, KP081, KPBN37, KP201, KP093, KPBN24, KP030, KP086	18	IncFIB, IncHI1B, IncR	K. pneumoniae
marA	fluoroquinolone antibiotic	resistance-nodulation-cell division (RND) antibiotic efflux pump	0	69		KPUN82, KP005, KPUN81, KP023, KP037, KP088, KP029, KP018, KPUN131, KP033, KP009, KPBN24, KPUN63, KP086, KP079, KP039, KPBN17, KPBN20, KPUN104, KP025, KP034, KP210, KP024, KP055, KP085, KP091, KPUN74, KPBN77, KPUN75, KPBN40, KPBN41, KPBN71, KP087, KP062, KPBN42, KPUN154, KPBN19, KP169, KPBN30, KPN24, KP022, KP047, KPUN55, KP208, KP081, KPBN37, KP049, KP201, KP054, KPBN35, KPN34, KP053, KPN9, KPUN1…	69	Chromosomal	K. pneumoniae
Escherichia coli UhpT with mutation conferring resistance to fosfomycin	phosphonic acid antibiotic	antibiotic-resistant UhpT	0	69		KPUN82, KP005, KPUN81, KP023, KP037, KP088, KP029, KP018, KPUN131, KP033, KP009, KPBN24, KPUN63, KP086, KP079, KP039, KPBN17, KPBN20, KPUN104, KP025, KP034, KP210, KP024, KP055, KP085, KP091, KPUN74, KPBN77, KPUN75, KPBN40, KPBN41, KPBN71, KP087, KP062, KPBN42, KPUN154, KPBN19, KP169, KPBN30, KPN24, KP022, KP047, KPUN55, KP208, KP081, KPBN37, KP049, KP201, KP054, KPBN35, KPN34, KP053, KPN9, KPUN1…	69	Chromosomal	K. pneumoniae
Salmonella enterica gyrA with mutation conferring resistance to triclosan	disinfecting agents and antiseptics	triclosan resistant gyrA	0	6		KP005, KPN24, KP208, KPBN35, KPN34, KP033	6	Chromosomal	K. pneumoniae
Haemophilus influenzae PBP3 conferring resistance to beta-lactam antibiotics	cephalosporin	Penicillin-binding protein mutations conferring resistance to beta-lactam antibiotics	0	69		KPUN82, KP005, KPUN81, KP023, KP037, KP088, KP029, KP018, KPUN131, KP033, KP009, KPBN24, KPUN63, KP086, KP079, KP039, KPBN17, KPBN20, KPUN104, KP025, KP034, KP210, KP024, KP055, KP085, KP091, KPUN74, KPBN77, KPUN75, KPBN40, KPBN41, KPBN71, KP087, KP062, KPBN42, KPUN154, KPBN19, KP169, KPBN30, KPN24, KP022, KP047, KPUN55, KP208, KP081, KPBN37, KP049, KP201, KP054, KPBN35, KPN34, KP053, KPN9, KPUN1…	69	Chromosomal	K. pneumoniae
Escherichia coli parC conferring resistance to fluoroquinolones	fluoroquinolone antibiotic	fluoroquinolone resistant parC	0	55		KPUN82, KP005, KPUN81, KP023, KP037, KP088, KP029, KP018, KPUN131, KP033, KP009, KPBN24, KPUN63, KP086, KP079, KP039, KPBN17, KPBN20, KPUN104, KP025, KP034, KP210, KP024, KP055, KP085, KP091, KPUN74, KPUN75, KPBN71, KP062, KPBN19, KPBN30, KPN24, KP047, KPUN55, KP208, KP049, KP201, KP054, KPBN35, KPN34, KP053, KPN9, KP052, KP021, KPBN21, KPBN38, KP080, KPN27, KP089, KP051, KP093, KP030, KPBN22, KP…	55	Chromosomal	K. pneumoniae
baeR	aminoglycoside antibiotic	resistance-nodulation-cell division (RND) antibiotic efflux pump	0	68		KPUN82, KP005, KPUN81, KP023, KP037, KP088, KP029, KP018, KPUN131, KP033, KP009, KPBN24, KPUN63, KP086, KP079, KPBN17, KPBN20, KPUN104, KP025, KP034, KP210, KP024, KP055, KP085, KP091, KPUN74, KPBN77, KPUN75, KPBN40, KPBN41, KPBN71, KP087, KP062, KPBN42, KPUN154, KPBN19, KP169, KPBN30, KPN24, KP022, KP047, KPUN55, KP208, KP081, KPBN37, KP049, KP201, KP054, KPBN35, KPN34, KP053, KPN9, KPUN101, KP0…	68	Chromosomal	K. pneumoniae
Escherichia coli AcrAB-TolC with MarR mutations conferring resistance to ciprofloxacin and tetracycline	fluoroquinolone antibiotic	resistance-nodulation-cell division (RND) antibiotic efflux pump	0	69		KPUN82, KP005, KPUN81, KP023, KP037, KP088, KP029, KP018, KPUN131, KP033, KP009, KPBN24, KPUN63, KP086, KP079, KP039, KPBN17, KPBN20, KPUN104, KP025, KP034, KP210, KP024, KP055, KP085, KP091, KPUN74, KPBN77, KPUN75, KPBN40, KPBN41, KPBN71, KP087, KP062, KPBN42, KPUN154, KPBN19, KP169, KPBN30, KPN24, KP022, KP047, KPUN55, KP208, KP081, KPBN37, KP049, KP201, KP054, KPBN35, KPN34, KP053, KPN9, KPUN1…	69	Chromosomal	K. pneumoniae
dfrA14	diaminopyrimidine antibiotic	trimethoprim resistant dihydrofolate reductase dfr	6	9	KPUN82, KP034, KPN9, KPBN71, KP009, KP087	KP079, KP023, KP039, KPBN17, KPBN20, KPUN62, KPUN55, KP053, KPUN101	15	IncFII, IncFIB, rep_cluster_2183, Unassigned	K. pneumoniae
ErmB	macrolide antibiotic	Erm 23S ribosomal RNA methyltransferase	29	2	KPUN82, KP037, KP088, KP018, KPUN131, KPUN63, KP086, KP079, KPBN20, KP025, KP210, KP085, KP055, KPUN74, KPUN75, KPBN71, KPBN42, KPBN19, KPBN30, KPUN55, KP049, KPN9, KP052, KP021, KP080, KPN27, KP089, KP093, KP030	KP009, KP023	31	IncFIA, IncFII, IncFIC, rep_cluster_1195	K. pneumoniae
AAC(6')-Ib-cr6	fluoroquinolone antibiotic	AAC(6')	8	13	KPUN154, KPUN81, KP050, KPN24, KP085, KP208, KPN34, KP053	KP037, KP023, KPBN40, KPUN75, KP034, KPUN74, KPBN41, KPUN131, KPBN35, KP087, KP033, KP009, KP052	21	IncFIB, IncHI1B, Unassigned, IncFII, rep_cluster_2183	K. pneumoniae
OXA-1	cephalosporin	OXA beta-lactamase	10	13	KPUN154, KPUN81, KP023, KP090, KPN24, KP085, KP208, KP081, KPN34, KPBN24	KP037, KPBN40, KPUN75, KP034, KPUN74, KPBN41, KPBN37, KPUN131, KPBN35, KP087, KP033, KP009, KP052	23	IncFIB, IncHI1B, Unassigned, IncFII, rep_cluster_2183, IncR	K. pneumoniae
rmtB	aminoglycoside antibiotic	16S rRNA methyltransferase (G1405)	26	3	KPUN82, KPUN81, KP088, KP018, KPUN131, KP009, KP079, KPBN20, KPUN104, KP025, KP034, KP085, KP055, KPUN75, KPBN71, KP087, KPBN42, KPBN30, KP049, KPN9, KPUN101, KP052, KP021, KP080, KPUN62, KPN27	KPBN41, KPBN40, KP023	29	IncFIA, IncFIC, IncFIB, Unassigned, rep_cluster_2183, IncFII, IncR	K. pneumoniae
Mrx	macrolide antibiotic	macrolide phosphotransferase (MPH)	43	4	KPUN82, KPUN81, KP023, KP037, KP088, KP018, KPUN131, KP009, KP086, KP079, KPBN20, KP025, KP034, KP210, KP085, KP055, KP091, KPUN74, KPUN75, KPBN71, KP087, KPBN42, KPUN154, KPBN19, KPBN30, KP081, KP049, KP201, KPN9, KPUN101, KP052, KP021, KPBN21, KPBN38, KP080, KP090, KPUN62, KPN27, KP089, KP093, KP030, KPBN22, KPUN80	KPUN55, KPBN41, KPBN37, KPBN40	47	IncFII, IncFIA, IncFIB, rep_cluster_2183, IncFIC, Unassigned, IncHI1B, rep_cluster_1254, IncR	K. pneumoniae
mphA	macrolide antibiotic	macrolide phosphotransferase (MPH)	43	4	KPUN82, KPUN81, KP023, KP037, KP088, KP018, KPUN131, KP009, KP086, KP079, KPBN20, KP025, KP034, KP210, KP085, KP055, KP091, KPUN74, KPUN75, KPBN71, KP087, KPBN42, KPUN154, KPBN19, KPBN30, KP081, KP049, KP201, KPN9, KPUN101, KP052, KP021, KPBN21, KPBN38, KP080, KP090, KPUN62, KPN27, KP089, KP093, KP030, KPBN22, KPUN80	KPUN55, KPBN41, KPBN37, KPBN40	47	IncFII, IncFIA, IncFIB, rep_cluster_2183, IncFIC, Unassigned, IncHI1B, rep_cluster_1254, IncR	K. pneumoniae
NDM-5	carbapenem	NDM beta-lactamase	32	5	KPUN82, KPUN81, KP023, KP037, KP088, KP018, KPUN131, KP009, KPUN63, KP079, KPBN17, KPBN20, KPUN104, KP034, KP085, KP055, KPUN74, KPUN75, KPBN71, KPBN42, KPUN154, KPBN30, KP081, KPN9, KPUN101, KP052, KPBN21, KPUN62, KP090, KPN27, KP089, KPBN22	KPBN40, KP080, KPUN55, KP053, KPBN41	37	IncFIA, IncFIC, IncFIB, Unassigned, IncHI1B, IncFII, rep_cluster_2183, rep_cluster_1254, rep_cluster_1195, IncR	K. pneumoniae
BRP(MBL)	glycopeptide antibiotic	Bleomycin resistant protein	37	9	KPUN82, KPUN81, KP023, KP037, KP088, KP018, KPUN131, KP009, KPBN24, KPUN63, KP079, KPBN17, KPBN20, KPUN104, KP034, KP085, KP055, KPUN74, KPUN75, KPBN71, KP062, KPBN42, KPUN154, KPBN30, KP081, KPBN37, KPN9, KPUN101, KP052, KPBN21, KPUN62, KP090, KP050, KPN27, KP089, KP051, KPBN22	KP021, KP080, KP025, KP047, KPUN55, KP091, KPBN41, KP053, KPBN40	46	IncFIA, IncFIC, IncFIB, Unassigned, IncFII, rep_cluster_2183, IncHI1B, rep_cluster_1254, IncC, rep_cluster_1195, IncR	K. pneumoniae
QnrB1	fluoroquinolone antibiotic	quinolone resistance protein (qnr)	7	21	KP079, KP023, KPBN20, KP050, KPUN55, KP053, KP009	KP021, KP037, KP088, KP080, KP025, KPBN30, KP047, KP024, KP085, KP091, KPUN74, KP049, KPUN131, KP054, KPUN75, KPUN63, KPBN24, KP052	28	IncFII, rep_cluster_1418, Unassigned, IncHI1B, IncFIB, IncR	K. pneumoniae
OXA-181	carbapenem	OXA beta-lactamase	9	6	KPUN154, KPBN40, KPUN62, KP053, KPBN41, KP009, KPUN101, KP087, KPUN80	KP079, KP023, KPBN17, KPBN20, KP022, KPUN55	15	rep_cluster_1195, IncX3, Unassigned	K. pneumoniae
cmlA5	phenicol antibiotic	major facilitator superfamily (MFS) antibiotic efflux pump	9	3	KPBN42, KP088, KP023, KP034, KPUN74, KPUN131, KP089, KPUN75, KP052	KP037, KP053, KP009	12	IncR, rep_cluster_1254, IncFIA, IncHI1B, IncFIB, rep_cluster_2183, rep_cluster_1418, IncFII	K. pneumoniae
aadA	aminoglycoside antibiotic	ANT(3'')	17	5	KPBN21, KPBN42, KPBN38, KPUN82, KP088, KP090, KP050, KP034, KPUN74, KP081, KPBN22, KPUN131, KP089, KPN9, KPUN75, KPBN71, KP052	KP037, KP023, KPBN37, KP053, KP009	22	IncFIB, rep_cluster_1254, IncR, IncFIA, IncHI1B, IncFII, IncFIC, Unassigned, rep_cluster_2183, rep_cluster_1418	K. pneumoniae
EreA2	macrolide antibiotic	macrolide esterase	7	3	KPBN42, KP023, KP034, KPUN74, KPUN131, KPUN75, KP052	KP037, KP053, KP009	10	IncR, IncFIA, rep_cluster_1254, IncHI1B, IncFIB	K. pneumoniae
SHV-11	carbapenem	SHV beta-lactamase	1	38	KPBN42	KPUN82, KPUN81, KP023, KP037, KP088, KPUN131, KP009, KPUN63, KP079, KP039, KPBN17, KPBN20, KPUN104, KP025, KP034, KP024, KP055, KP091, KPUN74, KPUN75, KPBN71, KP062, KPBN30, KPUN55, KP049, KP054, KPN9, KP053, KP052, KP021, KPBN21, KPBN38, KP080, KPN27, KP089, KP051, KPBN22, KPUN80	39	IncX3	K. pneumoniae
oqxB	fluoroquinolone antibiotic	resistance-nodulation-cell division (RND) antibiotic efflux pump	0	57		KPUN82, KPUN81, KP023, KP037, KP088, KPUN131, KP033, KP009, KPBN24, KPUN63, KP079, KP039, KPBN17, KPBN20, KPUN104, KP025, KP024, KP055, KP085, KP091, KPUN74, KPBN77, KPUN75, KPBN40, KPBN41, KPBN71, KP087, KP062, KPBN42, KPUN154, KP169, KPBN30, KPN24, KP047, KPUN55, KP208, KP081, KPBN37, KP049, KP054, KPN9, KPN34, KP053, KPUN101, KP052, KP021, KPBN21, KPBN38, KP080, KP090, KP050, KPN27, KPUN62, KP…	57	Chromosomal	K. pneumoniae
AAC(6')-Ib9	aminoglycoside antibiotic	AAC(6')	2	13	KP022, KP080	KP021, KP079, KPBN17, KPBN20, KPBN19, KP025, KP029, KP210, KP018, KP091, KPUN55, KP201, KP030	15	IncFIB, rep_cluster_2183, IncFII	K. pneumoniae
QnrS1	fluoroquinolone antibiotic	quinolone resistance protein (qnr)	24	0	KPUN82, KP029, KP018, KP086, KPBN17, KP034, KPBN77, KPBN41, KPBN40, KPBN71, KP087, KPUN154, KPBN19, KP081, KPN9, KPUN101, KPBN21, KPBN38, KPUN62, KP090, KP093, KP030, KPBN22, KPUN80		24	IncFIB, IncFII, rep_cluster_2183, rep_cluster_1195, IncX3, IncHI1B, Unassigned, IncFIA, rep_cluster_1254	K. pneumoniae
OXA-232	carbapenem	OXA beta-lactamase	36	0	KPUN82, KP037, KP088, KP029, KP018, KP033, KPBN24, KP086, KP039, KP025, KP210, KP024, KP055, KP085, KP091, KPUN74, KPUN75, KPBN71, KPBN19, KPBN30, KPN24, KP208, KP049, KP201, KPBN35, KPN9, KPN34, KP052, KP021, KPBN21, KP080, KPN27, KP089, KP093, KP030, KPBN22		36	rep_cluster_1195	K. pneumoniae
SHV-1	carbapenem	SHV beta-lactamase	0	17		KPUN154, KPUN62, KP090, KPBN19, KP029, KP210, KP018, KPUN101, KPBN41, KP081, KP201, KPBN77, KP093, KPBN40, KP030, KP087, KP086	17	Chromosomal	K. pneumoniae
Escherichia coli gyrA conferring resistance to fluoroquinolones	fluoroquinolone antibiotic	fluoroquinolone resistant gyrA	0	32		KPUN82, KPUN81, KP029, KP018, KP086, KP079, KP039, KPBN17, KPBN20, KPUN104, KP025, KP024, KP055, KP085, KP091, KPBN71, KP062, KPBN19, KPUN55, KPBN37, KP049, KP201, KPN9, KP021, KPBN21, KPBN38, KP080, KPN27, KP051, KP093, KP030, KPBN22	32	Chromosomal	K. pneumoniae
NDM-1	carbapenem	NDM beta-lactamase	7	4	KP062, KP050, KP024, KPBN37, KP049, KP051, KPBN24	KP021, KP025, KP047, KP091	11	IncFII, IncFIB, rep_cluster_2183, IncC, IncFIA, IncHI1B	K. pneumoniae
qacE	disinfecting agents and antiseptics	major facilitator superfamily (MFS) antibiotic efflux pump	0	1		KP022	1	Chromosomal	K. pneumoniae
SHV-53	carbapenem	SHV beta-lactamase	0	2		KP022, KP085	2	Chromosomal	K. pneumoniae
Salmonella isangi gyrA conferring resistance to fluoroquinolones	fluoroquinolone antibiotic	fluoroquinolone resistant gyrA	0	12		KPBN42, KPUN154, KPUN62, KP210, KP022, KP047, KPBN41, KPBN40, KPBN24, KPUN101, KP087, KPUN80	12	Chromosomal	K. pneumoniae
dfrA27	diaminopyrimidine antibiotic	trimethoprim resistant dihydrofolate reductase dfr	1	1	KP050	KP023	2	IncFIB, IncHI1B	K. pneumoniae
aadA16	aminoglycoside antibiotic	ANT(3'')	0	2		KP050, KP023	2	Chromosomal	K. pneumoniae
OXA-10	cephalosporin	OXA beta-lactamase	0	2		KPBN37, KP023	2	Chromosomal	K. pneumoniae
APH(3')-VIb	aminoglycoside antibiotic	APH(3')	2	1	KP050, KPBN38	KP023	3	IncL/M, Unassigned	K. pneumoniae
APH(3'')-Ib	aminoglycoside antibiotic	APH(3'')	10	3	KPBN38, KP037, KP090, KP047, KP081, KPBN37, KPBN77, KPBN24, KPUN80	KP050, KP023, KPBN17	13	Unassigned, IncFII, IncL/M, IncFIB, IncHI1B, rep_cluster_2183, IncC, rep_cluster_1254	K. pneumoniae
sul2	sulfonamide antibiotic	sulfonamide resistant sul	18	0	KPBN21, KPUN154, KPUN82, KP037, KP023, KP090, KP050, KP047, KPUN74, KP081, KPBN37, KPBN77, KPUN131, KPN9, KPUN75, KPBN71, KPBN22, KPUN80		18	IncFII, Unassigned, IncFIB, IncHI1B, rep_cluster_1254, rep_cluster_2183, IncFIA, IncFIC, IncC, IncR	K. pneumoniae
AAC(3)-IId	aminoglycoside antibiotic	AAC(3)	4	0	KPBN42, KP050, KP023, KPUN80		4	IncHI1B, IncR, IncFIB, Unassigned, IncFIA	K. pneumoniae
tet(B)	tetracycline antibiotic	major facilitator superfamily (MFS) antibiotic efflux pump	3	0	KP050, KPBN24, KP023		3	IncHI1B, IncFIB, IncR	K. pneumoniae
tetR	tetracycline antibiotic	major facilitator superfamily (MFS) antibiotic efflux pump	3	0	KP050, KPBN24, KP023		3	IncFIB, IncHI1B, IncR	K. pneumoniae
tet(D)	tetracycline antibiotic	major facilitator superfamily (MFS) antibiotic efflux pump	8	0	KP039, KPBN30, KPN24, KP208, KPBN35, KPN34, KP033, KPUN63		8	IncFIB, IncHI1B, rep_cluster_2183, IncFII, IncR	K. pneumoniae
armA	aminoglycoside antibiotic	16S rRNA methyltransferase (G1405)	10	4	KPBN21, KP088, KP037, KP039, KPN24, KP089, KPUN75, KPN34, KP033, KPBN22	KPUN74, KP047, KPUN131, KP052	14	IncFIB, IncHI1B, rep_cluster_1254, IncR, IncFII, rep_cluster_2183, IncFIA, rep_cluster_1418	K. pneumoniae
msrE	macrolide antibiotic	msr-type ABC-F protein	12	2	KPBN21, KP088, KP037, KP039, KPN24, KPBN22, KPUN131, KP089, KPUN75, KPN34, KP033, KP052	KP047, KPUN74	14	rep_cluster_1254, IncFIB, IncHI1B, IncR, IncFIA, IncFII, rep_cluster_2183, rep_cluster_1418	K. pneumoniae
mphE	macrolide antibiotic	macrolide phosphotransferase (MPH)	12	2	KPBN21, KP088, KP037, KP039, KPN24, KPBN22, KPUN131, KP089, KPUN75, KPN34, KP033, KP052	KP047, KPUN74	14	rep_cluster_1254, IncFIB, IncHI1B, IncR, IncFIA, IncFII, rep_cluster_2183, rep_cluster_1418	K. pneumoniae
SHV-28	carbapenem	SHV beta-lactamase	0	6		KPN24, KP047, KP208, KPBN35, KPN34, KP033	6	Chromosomal	K. pneumoniae
Escherichia coli EF-Tu mutants conferring resistance to Pulvomycin	elfamycin antibiotic	elfamycin resistant EF-Tu	0	4		KP034, KPBN37, KP047, KP054	4	Chromosomal	K. pneumoniae
APH(6)-Id	aminoglycoside antibiotic	APH(6)	16	1	KPUN82, KPUN154, KPBN38, KP037, KP090, KP047, KPUN74, KP081, KPBN37, KPBN71, KPBN77, KPUN131, KPN9, KPUN75, KPBN24, KPUN80	KPBN17	17	IncFII, Unassigned, IncFIB, rep_cluster_2183, IncHI1B, IncFIC, IncFIA, IncL/M, IncC, rep_cluster_1254	K. pneumoniae
OXA-833	carbapenem	OXA beta-lactamase	0	1		KP047	1	Chromosomal	K. pneumoniae
AAC(3)-IIe	aminoglycoside antibiotic	AAC(3)	1	2	KP047	KPUN154, KP087	3	Unassigned	K. pneumoniae
catII from Escherichia coli K-12	phenicol antibiotic	chloramphenicol acetyltransferase (CAT)	2	1	KP090, KP081	KP047	3	Unassigned	K. pneumoniae
APH(3')-VIa	aminoglycoside antibiotic	APH(3')	4	1	KP090, KPBN22, KP081, KPBN21	KP047	5	IncFIB, IncHI1B, rep_cluster_1254, Unassigned	K. pneumoniae
arr-3	rifamycin antibiotic	rifampin ADP-ribosyltransferase (Arr)	4	1	KP090, KP050, KP081, KPUN81	KPBN37	5	Unassigned, IncFIB, IncHI1B	K. pneumoniae
SHV-27	carbapenem	SHV beta-lactamase	0	1		KP050	1	Chromosomal	K. pneumoniae
OXA-320	cephalosporin	OXA beta-lactamase	1	0	KP053		1	Unassigned	K. pneumoniae
AAC(6')-Ib10	aminoglycoside antibiotic	AAC(6')	2	4	KPBN21, KPBN22	KPBN30, KP081, KPBN24, KPUN63	6	IncFIB, IncHI1B, rep_cluster_1254	K. pneumoniae
catB3	phenicol antibiotic	chloramphenicol acetyltransferase (CAT)	3	1	KP090, KPUN81, KP081	KPBN37	4	Unassigned	K. pneumoniae
OXA-9	penam	OXA beta-lactamase	7	0	KPBN21, KPUN82, KP090, KP081, KPN9, KPBN71, KPBN22		7	IncFIB, IncFII, rep_cluster_1254, IncHI1B, IncFIA, IncFIC, Unassigned	K. pneumoniae
APH(3')-Ia	aminoglycoside antibiotic	APH(3')	6	0	KPBN21, KPUN81, KPBN38, KP090, KP081, KPBN22		6	IncFIB, IncHI1B, rep_cluster_1254, Unassigned, IncFII, rep_cluster_2183	K. pneumoniae
fosA5	fluoroquinolone antibiotic	fosfomycin thiol transferase	0	8		KPBN42, KPUN154, KPBN40, KPUN62, KPBN37, KPBN41, KPUN101, KP087	8	Chromosomal	K. pneumoniae
EreA	macrolide antibiotic	macrolide esterase	1	1	KP088	KP089	2	rep_cluster_1254, IncR, IncHI1B, IncFIB	K. pneumoniae
AAC(6')-Ib-cr3	fluoroquinolone antibiotic	AAC(6')	0	2		KP090, KPBN37	2	Chromosomal	K. pneumoniae
LEN-2	penam	LEN beta-lactamase	0	1		KP169	1	Chromosomal	K. pneumoniae
SAT-2	nucleoside antibiotic	streptothricin acetyltransferase (SAT)	1	2	KP208	KPN34, KPN24	3	IncHI1B, IncFIB	K. pneumoniae
dfrA1	diaminopyrimidine antibiotic	trimethoprim resistant dihydrofolate reductase dfr	1	2	KP208	KPN34, KPN24	3	IncHI1B, IncFIB	K. pneumoniae
tet(A)	tetracycline antibiotic	major facilitator superfamily (MFS) antibiotic efflux pump	4	3	KPUN82, KPBN37, KPBN71, KPN9	KPBN77, KPBN17, KPUN80	7	IncFII, IncC	K. pneumoniae
dfrA5	diaminopyrimidine antibiotic	trimethoprim resistant dihydrofolate reductase dfr	3	0	KPBN21, KPBN38, KPBN22		3	IncFIB, IncHI1B, rep_cluster_1254	K. pneumoniae
dfrA30	diaminopyrimidine antibiotic	trimethoprim resistant dihydrofolate reductase dfr	0	1		KPBN24	1	Chromosomal	K. pneumoniae
CMY-6	cephamycin	CMY beta-lactamase	1	0	KPBN24		1	IncC	K. pneumoniae
rmtC	aminoglycoside antibiotic	16S rRNA methyltransferase (G1405)	1	1	KPBN24	KPUN80	2	IncC	K. pneumoniae
Klebsiella pneumoniae ramR mutants	fluoroquinolone antibiotic	resistance-nodulation-cell division (RND) antibiotic efflux pump	0	1		KPBN24	1	Chromosomal	K. pneumoniae
QnrVC1	fluoroquinolone antibiotic	quinolone resistance protein (qnr)	0	1		KPBN37	1	Chromosomal	K. pneumoniae
CMY-4	cephamycin	CMY beta-lactamase	1	0	KPBN37		1	IncC	K. pneumoniae
floR	phenicol antibiotic	major facilitator superfamily (MFS) antibiotic efflux pump	1	0	KPBN37		1	IncC	K. pneumoniae
bacA	peptide antibiotic	undecaprenyl pyrophosphate related proteins	0	1		KPBN37	1	Chromosomal	K. pneumoniae
OXY-5-1	monobactam	OXY beta-lactamase	0	1		KPBN37	1	Chromosomal	K. pneumoniae
emrB	fluoroquinolone antibiotic	major facilitator superfamily (MFS) antibiotic efflux pump	0	1		KPBN37	1	Chromosomal	K. pneumoniae
Morganella morganii gyrB conferring resistance to fluoroquinolones	fluoroquinolone antibiotic	fluoroquinolone resistant gyrB	0	1		KPBN37	1	Chromosomal	K. pneumoniae
AAC(6')-Ib8	aminoglycoside antibiotic	AAC(6')	0	2		KPBN38, KPN9	2	Chromosomal	K. pneumoniae
OXA-48	carbapenem	OXA beta-lactamase	1	0	KPBN38		1	IncL/M	K. pneumoniae
CTX-M-14	cephalosporin	CTX-M beta-lactamase	1	0	KPBN38		1	IncL/M	K. pneumoniae
LAP-2	cephalosporin	LAP beta-lactamase	3	0	KPUN82, KPBN71, KPN9		3	IncFII, IncFIA	K. pneumoniae
AAC(6')-Ib'	aminoglycoside antibiotic	AAC(6')	1	0	KPBN71		1	IncFIC, IncFIA	K. pneumoniae
NDM-4	carbapenem	NDM beta-lactamase	1	0	KPUN80		1	Unassigned	K. pneumoniae
rmtF	aminoglycoside antibiotic	16S rRNA methyltransferase (G1405)	6	2	PAUN178, PA133, PA109, PA108, PA207, PA011	PA057, PAUN135	8	Unassigned	P. aeruginosa
msrE	macrolide antibiotic	msr-type ABC-F protein	8	16	PAUN178, PA133, PA108, PA188, PA207, PA011, PA194, PAUN165	PAUN193, PA045, PA204, PAN35, PA195, PA152, PAUN135, PA109, PA060, PAN5, PA058, PABN43, PA059, PAUN179, PA172, PA046	24	Unassigned	P. aeruginosa
AAC(6')-Ib10	aminoglycoside antibiotic	AAC(6')	2	12	PAUN135, PA171	PAUN178, PA045, PA170, PA133, PA060, PA108, PA057, PA207, PA011, PA172, PAUN165, PA046	14	Unassigned	P. aeruginosa
OXA-10	cephalosporin	OXA beta-lactamase	4	16	PA118, PAUN135, PA171, PA082	PAUN178, PA045, PA204, PA170, PA133, PA189, PA060, PAN5, PA108, PA188, PA057, PA207, PA011, PA172, PAUN165, PA046	20	Unassigned	P. aeruginosa
AAC(3)-Id	aminoglycoside antibiotic	AAC(3)	17	4	PAUN178, PAUN193, PAN35, PA195, PA133, PA060, PA077, PA058, PABN43, PA120, PA207, PA059, PAUN179, PA011, PAUN192, PA194, PA046	PA188, PA204, PA152, PA108	21	Unassigned	P. aeruginosa
dfrB5	diaminopyrimidine antibiotic	trimethoprim resistant dihydrofolate reductase dfr	17	6	PAUN178, PAUN193, PAN35, PA195, PA133, PA060, PA077, PA058, PABN43, PA120, PA207, PA059, PAUN179, PA011, PAUN192, PA194, PA046	PA204, PA152, PA108, PA188, PA172, PAUN165	23	Unassigned	P. aeruginosa
AAC(6')-Il	aminoglycoside antibiotic	AAC(6')	3	9	PA188, PABN43, PA060	PAUN178, PA204, PA152, PA133, PA082, PA108, PA207, PA011, PA046	12	Unassigned	P. aeruginosa
QnrVC1	fluoroquinolone antibiotic	quinolone resistance protein (qnr)	11	18	PAUN193, PAN35, PA195, PA077, PA058, PABN43, PA120, PA059, PAUN179, PAUN192, PA194	PAUN178, PA045, PA204, PAUN135, PA152, PA133, PA060, PA042, PAN5, PA043, PA108, PA188, PAUN165, PA207, PA011, PA172, PA129, PA046	29	Unassigned	P. aeruginosa
aadA11	aminoglycoside antibiotic	ANT(3'')	0	9		PAUN178, PA045, PAUN135, PA152, PA060, PA042, PA011, PAUN165, PA046	9	Chromosomal	P. aeruginosa
NDM-1	carbapenem	NDM beta-lactamase	23	5	PAUN193, PA204, PA193, PAN30, PA129, PAUN178, PA058, PABN43, PAUN179, PA011, PA194, PA133, PA077, PA188, PA120, PAUN165, PA045, PAN35, PA195, PA108, PA207, PAUN192, PA118	PA152, PA109, PA060, PAN5, PA042	28	Unassigned	P. aeruginosa
Pseudomonas aeruginosa CpxR	macrolide antibiotic	resistance-nodulation-cell division (RND) antibiotic efflux pump	33	7	PAUN193, PA204, PA041, PA193, PA060, PAN5, PA129, PAUN178, PA058, PABN43, PAUN179, PA011, PA194, PA170, PA133, PA077, PA082, PA188, PA057, PA120, PA083, PAUN165, PAN35, PA195, PA152, PA189, PA108, PA046, PA207, PA059, PAUN192, PA171, PA118	PA045, PAUN135, PA109, PA043, PAN30, PA172, PA042	40	Unassigned	P. aeruginosa
opmE	macrolide antibiotic	resistance-nodulation-cell division (RND) antibiotic efflux pump	0	40		PAUN193, PA204, PA041, PA193, PA060, PAN5, PAN30, PA172, PA129, PAUN178, PA043, PA058, PABN43, PAUN179, PA011, PA194, PA042, PA170, PAUN135, PA133, PA077, PA082, PA188, PA057, PA120, PA083, PAUN165, PA045, PAN35, PA195, PA152, PA109, PA189, PA108, PA118, PA207, PA059, PAUN192, PA171, PA046	40	Chromosomal	P. aeruginosa
mexQ	macrolide antibiotic	resistance-nodulation-cell division (RND) antibiotic efflux pump	0	40		PAUN193, PA204, PA041, PA193, PA060, PAN5, PAN30, PA172, PA129, PAUN178, PA043, PA058, PABN43, PAUN179, PA011, PA194, PA042, PA170, PAUN135, PA133, PA077, PA082, PA188, PA057, PA120, PA083, PAUN165, PA045, PAN35, PA195, PA152, PA109, PA189, PA108, PA118, PA207, PA059, PAUN192, PA171, PA046	40	Chromosomal	P. aeruginosa
mexP	macrolide antibiotic	resistance-nodulation-cell division (RND) antibiotic efflux pump	0	40		PAUN193, PA204, PA041, PA193, PA060, PAN5, PAN30, PA172, PA129, PAUN178, PA043, PA058, PABN43, PAUN179, PA011, PA194, PA042, PA170, PAUN135, PA133, PA077, PA082, PA188, PA057, PA120, PA083, PAUN165, PA045, PAN35, PA195, PA152, PA109, PA189, PA108, PA118, PA207, PA059, PAUN192, PA171, PA046	40	Chromosomal	P. aeruginosa
arnA	peptide antibiotic	pmr phosphoethanolamine transferase	0	40		PAUN193, PA204, PA041, PA193, PA060, PAN5, PAN30, PA172, PA129, PAUN178, PA043, PA058, PABN43, PAUN179, PA011, PA194, PA042, PA170, PAUN135, PA133, PA077, PA082, PA188, PA057, PA120, PA083, PAUN165, PA045, PAN35, PA195, PA152, PA109, PA189, PA108, PA118, PA207, PA059, PAUN192, PA171, PA046	40	Chromosomal	P. aeruginosa
ArnT	peptide antibiotic	pmr phosphoethanolamine transferase	0	40		PAUN193, PA204, PA041, PA193, PA060, PAN5, PAN30, PA172, PA129, PAUN178, PA043, PA058, PABN43, PAUN179, PA011, PA194, PA042, PA170, PAUN135, PA133, PA077, PA082, PA188, PA057, PA120, PA083, PAUN165, PA045, PAN35, PA195, PA152, PA109, PA189, PA108, PA118, PA207, PA059, PAUN192, PA171, PA046	40	Chromosomal	P. aeruginosa
vanW gene in vanG cluster	glycopeptide antibiotic	vanW	0	40		PAUN193, PA204, PA041, PA193, PA060, PAN5, PAN30, PA172, PA129, PAUN178, PA043, PA058, PABN43, PAUN179, PA011, PA194, PA042, PA170, PAUN135, PA133, PA077, PA082, PA188, PA057, PA120, PA083, PAUN165, PA045, PAN35, PA195, PA152, PA109, PA189, PA108, PA118, PA207, PA059, PAUN192, PA171, PA046	40	Chromosomal	P. aeruginosa
Pseudomonas aeruginosa catB7	phenicol antibiotic	chloramphenicol acetyltransferase (CAT)	0	39		PAUN193, PA204, PA041, PA193, PA060, PAN5, PAN30, PA172, PA129, PAUN178, PA043, PA058, PABN43, PAUN179, PA011, PA194, PA042, PA170, PAUN135, PA133, PA077, PA082, PA188, PA057, PA120, PA083, PAUN165, PAN35, PA195, PA152, PA109, PA189, PA108, PA046, PA207, PA059, PAUN192, PA171, PA118	39	Chromosomal	P. aeruginosa
mexY	macrolide antibiotic	resistance-nodulation-cell division (RND) antibiotic efflux pump	0	38		PAUN193, PA204, PA041, PA193, PA060, PAN5, PAN30, PA172, PA129, PAUN178, PA043, PA058, PABN43, PAUN179, PA011, PA194, PA042, PA170, PAUN135, PA133, PA077, PA082, PA188, PA057, PA120, PA083, PAUN165, PA045, PAN35, PA195, PA152, PA189, PA108, PA118, PA207, PA059, PAUN192, PA046	38	Chromosomal	P. aeruginosa
PDC-19a	monobactam	PDC beta-lactamase	0	10		PAUN178, PAUN135, PA152, PA133, PA060, PA108, PA207, PA011, PA172, PA046	10	Chromosomal	P. aeruginosa
APH(3')-IIb	aminoglycoside antibiotic	APH(3')	0	40		PAUN193, PA204, PA041, PA193, PA060, PAN5, PAN30, PA172, PA129, PAUN178, PA043, PA058, PABN43, PAUN179, PA011, PA194, PA042, PA170, PAUN135, PA133, PA077, PA082, PA188, PA057, PA120, PA083, PAUN165, PA045, PAN35, PA195, PA152, PA109, PA189, PA108, PA118, PA207, PA059, PAUN192, PA171, PA046	40	Chromosomal	P. aeruginosa
bcr-1	bicyclomycin-like antibiotic	major facilitator superfamily (MFS) antibiotic efflux pump	0	40		PAUN193, PA204, PA041, PA193, PA060, PAN5, PAN30, PA172, PA129, PAUN178, PA043, PA058, PABN43, PAUN179, PA011, PA194, PA042, PA170, PAUN135, PA133, PA077, PA082, PA188, PA057, PA120, PA083, PAUN165, PA045, PAN35, PA195, PA152, PA109, PA189, PA108, PA118, PA207, PA059, PAUN192, PA171, PA046	40	Chromosomal	P. aeruginosa
MexG	fluoroquinolone antibiotic	resistance-nodulation-cell division (RND) antibiotic efflux pump	0	40		PAUN193, PA204, PA041, PA193, PA060, PAN5, PAN30, PA172, PA129, PAUN178, PA043, PA058, PABN43, PAUN179, PA011, PA194, PA042, PA170, PAUN135, PA133, PA077, PA082, PA188, PA057, PA120, PA083, PAUN165, PA045, PAN35, PA195, PA152, PA109, PA189, PA108, PA118, PA207, PA059, PAUN192, PA171, PA046	40	Chromosomal	P. aeruginosa
MexH	fluoroquinolone antibiotic	resistance-nodulation-cell division (RND) antibiotic efflux pump	0	40		PAUN193, PA204, PA041, PA193, PA060, PAN5, PAN30, PA172, PA129, PAUN178, PA043, PA058, PABN43, PAUN179, PA011, PA194, PA042, PA170, PAUN135, PA133, PA077, PA082, PA188, PA057, PA120, PA083, PAUN165, PA045, PAN35, PA195, PA152, PA109, PA189, PA108, PA118, PA207, PA059, PAUN192, PA171, PA046	40	Chromosomal	P. aeruginosa
MexI	fluoroquinolone antibiotic	resistance-nodulation-cell division (RND) antibiotic efflux pump	0	40		PAUN193, PA204, PA041, PA193, PA060, PAN5, PAN30, PA172, PA129, PAUN178, PA043, PA058, PABN43, PAUN179, PA011, PA194, PA042, PA170, PAUN135, PA133, PA077, PA082, PA188, PA057, PA120, PA083, PAUN165, PA045, PAN35, PA195, PA152, PA109, PA189, PA108, PA118, PA207, PA059, PAUN192, PA171, PA046	40	Chromosomal	P. aeruginosa
OpmD	fluoroquinolone antibiotic	resistance-nodulation-cell division (RND) antibiotic efflux pump	0	40		PAUN193, PA204, PA041, PA193, PA060, PAN5, PAN30, PA172, PA129, PAUN178, PA043, PA058, PABN43, PAUN179, PA011, PA194, PA042, PA170, PAUN135, PA133, PA077, PA082, PA188, PA057, PA120, PA083, PAUN165, PA045, PAN35, PA195, PA152, PA109, PA189, PA108, PA118, PA207, PA059, PAUN192, PA171, PA046	40	Chromosomal	P. aeruginosa
vanH gene in vanB cluster	glycopeptide antibiotic	vanH	0	40		PAUN193, PA204, PA041, PA193, PA060, PAN5, PAN30, PA172, PA129, PAUN178, PA043, PA058, PABN43, PAUN179, PA011, PA194, PA042, PA170, PAUN135, PA133, PA077, PA082, PA188, PA057, PA120, PA083, PAUN165, PA045, PAN35, PA195, PA152, PA109, PA189, PA108, PA118, PA207, PA059, PAUN192, PA171, PA046	40	Chromosomal	P. aeruginosa
rsmA	fluoroquinolone antibiotic	resistance-nodulation-cell division (RND) antibiotic efflux pump	0	40		PAUN193, PA204, PA041, PA193, PA060, PAN5, PAN30, PA172, PA129, PAUN178, PA043, PA058, PABN43, PAUN179, PA011, PA194, PA042, PA170, PAUN135, PA133, PA077, PA082, PA188, PA057, PA120, PA083, PAUN165, PA045, PAN35, PA195, PA152, PA109, PA189, PA108, PA118, PA207, PA059, PAUN192, PA171, PA046	40	Chromosomal	P. aeruginosa
ParR	macrolide antibiotic	resistance-nodulation-cell division (RND) antibiotic efflux pump	0	40		PAUN193, PA204, PA041, PA193, PA060, PAN5, PAN30, PA172, PA129, PAUN178, PA043, PA058, PABN43, PAUN179, PA011, PA194, PA042, PA170, PAUN135, PA133, PA077, PA082, PA188, PA057, PA120, PA083, PAUN165, PA045, PAN35, PA195, PA152, PA109, PA189, PA108, PA118, PA207, PA059, PAUN192, PA171, PA046	40	Chromosomal	P. aeruginosa
ParS	macrolide antibiotic	resistance-nodulation-cell division (RND) antibiotic efflux pump	0	39		PAUN193, PA204, PA193, PA060, PAN5, PAN30, PA172, PA129, PAUN178, PA043, PA058, PABN43, PAUN179, PA011, PA194, PA042, PA170, PAUN135, PA133, PA077, PA082, PA188, PA057, PA120, PA083, PAUN165, PA045, PAN35, PA195, PA152, PA109, PA189, PA108, PA046, PA207, PA059, PAUN192, PA171, PA118	39	Chromosomal	P. aeruginosa
MuxA	macrolide antibiotic	resistance-nodulation-cell division (RND) antibiotic efflux pump	0	40		PAUN193, PA204, PA041, PA193, PA060, PAN5, PAN30, PA172, PA129, PAUN178, PA043, PA058, PABN43, PAUN179, PA011, PA194, PA042, PA170, PAUN135, PA133, PA077, PA082, PA188, PA057, PA120, PA083, PAUN165, PA045, PAN35, PA195, PA152, PA109, PA189, PA108, PA118, PA207, PA059, PAUN192, PA171, PA046	40	Chromosomal	P. aeruginosa
MuxB	macrolide antibiotic	resistance-nodulation-cell division (RND) antibiotic efflux pump	0	40		PAUN193, PA204, PA041, PA193, PA060, PAN5, PAN30, PA172, PA129, PAUN178, PA043, PA058, PABN43, PAUN179, PA011, PA194, PA042, PA170, PAUN135, PA133, PA077, PA082, PA188, PA057, PA120, PA083, PAUN165, PA045, PAN35, PA195, PA152, PA109, PA189, PA108, PA118, PA207, PA059, PAUN192, PA171, PA046	40	Chromosomal	P. aeruginosa
MuxC	macrolide antibiotic	resistance-nodulation-cell division (RND) antibiotic efflux pump	0	40		PAUN193, PA204, PA041, PA193, PA060, PAN5, PAN30, PA172, PA129, PAUN178, PA043, PA058, PABN43, PAUN179, PA011, PA194, PA042, PA170, PAUN135, PA133, PA077, PA082, PA188, PA057, PA120, PA083, PAUN165, PA045, PAN35, PA195, PA152, PA109, PA189, PA108, PA118, PA207, PA059, PAUN192, PA171, PA046	40	Chromosomal	P. aeruginosa
OpmB	macrolide antibiotic	resistance-nodulation-cell division (RND) antibiotic efflux pump	0	40		PAUN193, PA204, PA041, PA193, PA060, PAN5, PAN30, PA172, PA129, PAUN178, PA043, PA058, PABN43, PAUN179, PA011, PA194, PA042, PA170, PAUN135, PA133, PA077, PA082, PA188, PA057, PA120, PA083, PAUN165, PA045, PAN35, PA195, PA152, PA109, PA189, PA108, PA118, PA207, PA059, PAUN192, PA171, PA046	40	Chromosomal	P. aeruginosa
OprN	fluoroquinolone antibiotic	resistance-nodulation-cell division (RND) antibiotic efflux pump	0	40		PAUN193, PA204, PA041, PA193, PA060, PAN5, PAN30, PA172, PA129, PAUN178, PA043, PA058, PABN43, PAUN179, PA011, PA194, PA042, PA170, PAUN135, PA133, PA077, PA082, PA188, PA057, PA120, PA083, PAUN165, PA045, PAN35, PA195, PA152, PA109, PA189, PA108, PA118, PA207, PA059, PAUN192, PA171, PA046	40	Chromosomal	P. aeruginosa
MexF	fluoroquinolone antibiotic	resistance-nodulation-cell division (RND) antibiotic efflux pump	0	39		PAUN193, PA204, PA041, PA193, PA060, PAN5, PAN30, PA129, PAUN178, PA043, PA058, PABN43, PAUN179, PA011, PA194, PA042, PA170, PAUN135, PA133, PA077, PA082, PA188, PA057, PA120, PA083, PAUN165, PA045, PAN35, PA195, PA152, PA109, PA189, PA108, PA118, PA207, PA059, PAUN192, PA171, PA046	39	Chromosomal	P. aeruginosa
MexE	fluoroquinolone antibiotic	resistance-nodulation-cell division (RND) antibiotic efflux pump	0	40		PAUN193, PA204, PA041, PA193, PA060, PAN5, PAN30, PA172, PA129, PAUN178, PA043, PA058, PABN43, PAUN179, PA011, PA194, PA042, PA170, PAUN135, PA133, PA077, PA082, PA188, PA057, PA120, PA083, PAUN165, PA045, PAN35, PA195, PA152, PA109, PA189, PA108, PA118, PA207, PA059, PAUN192, PA171, PA046	40	Chromosomal	P. aeruginosa
Pseudomonas aeruginosa soxR	fluoroquinolone antibiotic	ATP-binding cassette (ABC) antibiotic efflux pump	0	40		PAUN193, PA204, PA041, PA193, PA060, PAN5, PAN30, PA172, PA129, PAUN178, PA043, PA058, PABN43, PAUN179, PA011, PA194, PA042, PA170, PAUN135, PA133, PA077, PA082, PA188, PA057, PA120, PA083, PAUN165, PA045, PAN35, PA195, PA152, PA109, PA189, PA108, PA118, PA207, PA059, PAUN192, PA171, PA046	40	Chromosomal	P. aeruginosa
mexN	phenicol antibiotic	resistance-nodulation-cell division (RND) antibiotic efflux pump	0	40		PAUN193, PA204, PA041, PA193, PA060, PAN5, PAN30, PA172, PA129, PAUN178, PA043, PA058, PABN43, PAUN179, PA011, PA194, PA042, PA170, PAUN135, PA133, PA077, PA082, PA188, PA057, PA120, PA083, PAUN165, PA045, PAN35, PA195, PA152, PA109, PA189, PA108, PA118, PA207, PA059, PAUN192, PA171, PA046	40	Chromosomal	P. aeruginosa
mexM	phenicol antibiotic	resistance-nodulation-cell division (RND) antibiotic efflux pump	0	40		PAUN193, PA204, PA041, PA193, PA060, PAN5, PAN30, PA172, PA129, PAUN178, PA043, PA058, PABN43, PAUN179, PA011, PA194, PA042, PA170, PAUN135, PA133, PA077, PA082, PA188, PA057, PA120, PA083, PAUN165, PA045, PAN35, PA195, PA152, PA109, PA189, PA108, PA118, PA207, PA059, PAUN192, PA171, PA046	40	Chromosomal	P. aeruginosa
PmpM	fluoroquinolone antibiotic	multidrug and toxic compound extrusion (MATE) transporter	0	40		PAUN193, PA204, PA041, PA193, PA060, PAN5, PAN30, PA172, PA129, PAUN178, PA043, PA058, PABN43, PAUN179, PA011, PA194, PA042, PA170, PAUN135, PA133, PA077, PA082, PA188, PA057, PA120, PA083, PAUN165, PA045, PAN35, PA195, PA152, PA109, PA189, PA108, PA118, PA207, PA059, PAUN192, PA171, PA046	40	Chromosomal	P. aeruginosa
FosA	phosphonic acid antibiotic	fosfomycin thiol transferase	0	40		PAUN193, PA204, PA041, PA193, PA060, PAN5, PAN30, PA172, PA129, PAUN178, PA043, PA058, PABN43, PAUN179, PA011, PA194, PA042, PA170, PAUN135, PA133, PA077, PA082, PA188, PA057, PA120, PA083, PAUN165, PA045, PAN35, PA195, PA152, PA109, PA189, PA108, PA118, PA207, PA059, PAUN192, PA171, PA046	40	Chromosomal	P. aeruginosa
MexV	macrolide antibiotic	resistance-nodulation-cell division (RND) antibiotic efflux pump	0	40		PAUN193, PA204, PA041, PA193, PA060, PAN5, PAN30, PA172, PA129, PAUN178, PA043, PA058, PABN43, PAUN179, PA011, PA194, PA042, PA170, PAUN135, PA133, PA077, PA082, PA188, PA057, PA120, PA083, PAUN165, PA045, PAN35, PA195, PA152, PA109, PA189, PA108, PA118, PA207, PA059, PAUN192, PA171, PA046	40	Chromosomal	P. aeruginosa
MexW	macrolide antibiotic	resistance-nodulation-cell division (RND) antibiotic efflux pump	0	40		PAUN193, PA204, PA041, PA193, PA060, PAN5, PAN30, PA172, PA129, PAUN178, PA043, PA058, PABN43, PAUN179, PA011, PA194, PA042, PA170, PAUN135, PA133, PA077, PA082, PA188, PA057, PA120, PA083, PAUN165, PA045, PAN35, PA195, PA152, PA109, PA189, PA108, PA118, PA207, PA059, PAUN192, PA171, PA046	40	Chromosomal	P. aeruginosa
OprJ	macrolide antibiotic	resistance-nodulation-cell division (RND) antibiotic efflux pump	0	40		PAUN193, PA204, PA041, PA193, PA060, PAN5, PAN30, PA172, PA129, PAUN178, PA043, PA058, PABN43, PAUN179, PA011, PA194, PA042, PA170, PAUN135, PA133, PA077, PA082, PA188, PA057, PA120, PA083, PAUN165, PA045, PAN35, PA195, PA152, PA109, PA189, PA108, PA118, PA207, PA059, PAUN192, PA171, PA046	40	Chromosomal	P. aeruginosa
MexD	macrolide antibiotic	resistance-nodulation-cell division (RND) antibiotic efflux pump	0	40		PAUN193, PA204, PA041, PA193, PA060, PAN5, PAN30, PA172, PA129, PAUN178, PA043, PA058, PABN43, PAUN179, PA011, PA194, PA042, PA170, PAUN135, PA133, PA077, PA082, PA188, PA057, PA120, PA083, PAUN165, PA045, PAN35, PA195, PA152, PA109, PA189, PA108, PA118, PA207, PA059, PAUN192, PA171, PA046	40	Chromosomal	P. aeruginosa
MexC	macrolide antibiotic	resistance-nodulation-cell division (RND) antibiotic efflux pump	0	40		PAUN193, PA204, PA041, PA193, PA060, PAN5, PAN30, PA172, PA129, PAUN178, PA043, PA058, PABN43, PAUN179, PA011, PA194, PA042, PA170, PAUN135, PA133, PA077, PA082, PA188, PA057, PA120, PA083, PAUN165, PA045, PAN35, PA195, PA152, PA109, PA189, PA108, PA118, PA207, PA059, PAUN192, PA171, PA046	40	Chromosomal	P. aeruginosa
sul1	sulfonamide antibiotic	sulfonamide resistant sul	13	23	PAUN193, PA195, PA041, PA060, PA058, PA082, PA188, PA120, PA059, PAUN179, PAUN192, PA171, PA042	PA204, PA193, PAN30, PA172, PA129, PAUN178, PA043, PABN43, PA011, PA194, PA170, PAUN135, PA133, PA077, PA057, PAUN165, PA045, PAN35, PA189, PA108, PA046, PA207, PA118	36	Unassigned, rep_cluster_1115	P. aeruginosa
PAC-1	cephalosporin	PAC beta-lactamase	0	9		PAUN178, PAUN135, PA133, PA060, PA108, PA057, PA207, PA011, PA046	9	Chromosomal	P. aeruginosa
cprR	peptide antibiotic	pmr phosphoethanolamine transferase	0	40		PAUN193, PA204, PA041, PA193, PA060, PAN5, PAN30, PA172, PA129, PAUN178, PA043, PA058, PABN43, PAUN179, PA011, PA194, PA042, PA170, PAUN135, PA133, PA077, PA082, PA188, PA057, PA120, PA083, PAUN165, PA045, PAN35, PA195, PA152, PA109, PA189, PA108, PA118, PA207, PA059, PAUN192, PA171, PA046	40	Chromosomal	P. aeruginosa
cprS	peptide antibiotic	pmr phosphoethanolamine transferase	0	38		PAUN193, PA204, PA041, PA193, PA060, PAN5, PAN30, PA172, PA129, PAUN178, PA043, PA058, PABN43, PAUN179, PA011, PA194, PA042, PA170, PAUN135, PA133, PA077, PA082, PA188, PA057, PA120, PA083, PAN35, PA195, PA152, PA109, PA189, PA108, PA046, PA207, PA059, PAUN192, PA171, PA118	38	Chromosomal	P. aeruginosa
basS	peptide antibiotic	pmr phosphoethanolamine transferase	0	39		PAUN193, PA204, PA041, PA193, PA060, PAN5, PAN30, PA172, PA129, PAUN178, PA043, PA058, PABN43, PAUN179, PA011, PA042, PA170, PAUN135, PA133, PA077, PA082, PA188, PA057, PA120, PA083, PAUN165, PA045, PAN35, PA195, PA152, PA109, PA189, PA108, PA118, PA207, PA059, PAUN192, PA171, PA046	39	Chromosomal	P. aeruginosa
vanT gene in vanG cluster	glycopeptide antibiotic	glycopeptide resistance gene cluster	0	10		PAUN178, PAUN135, PA152, PA133, PA060, PA108, PA207, PA011, PA172, PA046	10	Chromosomal	P. aeruginosa
OpmH	disinfecting agents and antiseptics	resistance-nodulation-cell division (RND) antibiotic efflux pump	0	40		PAUN193, PA204, PA041, PA193, PA060, PAN5, PAN30, PA172, PA129, PAUN178, PA043, PA058, PABN43, PAUN179, PA011, PA194, PA042, PA170, PAUN135, PA133, PA077, PA082, PA188, PA057, PA120, PA083, PAUN165, PA045, PAN35, PA195, PA152, PA109, PA189, PA108, PA118, PA207, PA059, PAUN192, PA171, PA046	40	Chromosomal	P. aeruginosa
Pseudomonas aeruginosa emrE	aminoglycoside antibiotic	small multidrug resistance (SMR) antibiotic efflux pump	0	40		PAUN193, PA204, PA041, PA193, PA060, PAN5, PAN30, PA172, PA129, PAUN178, PA043, PA058, PABN43, PAUN179, PA011, PA194, PA042, PA170, PAUN135, PA133, PA077, PA082, PA188, PA057, PA120, PA083, PAUN165, PA045, PAN35, PA195, PA152, PA109, PA189, PA108, PA118, PA207, PA059, PAUN192, PA171, PA046	40	Chromosomal	P. aeruginosa
OprM	macrolide antibiotic	resistance-nodulation-cell division (RND) antibiotic efflux pump	0	40		PAUN193, PA204, PA041, PA193, PA060, PAN5, PAN30, PA172, PA129, PAUN178, PA043, PA058, PABN43, PAUN179, PA011, PA194, PA042, PA170, PAUN135, PA133, PA077, PA082, PA188, PA057, PA120, PA083, PAUN165, PA045, PAN35, PA195, PA152, PA109, PA189, PA108, PA118, PA207, PA059, PAUN192, PA171, PA046	40	Chromosomal	P. aeruginosa
MexB	macrolide antibiotic	resistance-nodulation-cell division (RND) antibiotic efflux pump	0	40		PAUN193, PA204, PA041, PA193, PA060, PAN5, PAN30, PA172, PA129, PAUN178, PA043, PA058, PABN43, PAUN179, PA011, PA194, PA042, PA170, PAUN135, PA133, PA077, PA082, PA188, PA057, PA120, PA083, PAUN165, PA045, PAN35, PA195, PA152, PA109, PA189, PA108, PA118, PA207, PA059, PAUN192, PA171, PA046	40	Chromosomal	P. aeruginosa
MexA	macrolide antibiotic	resistance-nodulation-cell division (RND) antibiotic efflux pump	0	40		PAUN193, PA204, PA041, PA193, PA060, PAN5, PAN30, PA172, PA129, PAUN178, PA043, PA058, PABN43, PAUN179, PA011, PA194, PA042, PA170, PAUN135, PA133, PA077, PA082, PA188, PA057, PA120, PA083, PAUN165, PA045, PAN35, PA195, PA152, PA109, PA189, PA108, PA118, PA207, PA059, PAUN192, PA171, PA046	40	Chromosomal	P. aeruginosa
YajC	fluoroquinolone antibiotic	resistance-nodulation-cell division (RND) antibiotic efflux pump	0	40		PAUN193, PA204, PA041, PA193, PA060, PAN5, PAN30, PA172, PA129, PAUN178, PA043, PA058, PABN43, PAUN179, PA011, PA194, PA042, PA170, PAUN135, PA133, PA077, PA082, PA188, PA057, PA120, PA083, PAUN165, PA045, PAN35, PA195, PA152, PA109, PA189, PA108, PA118, PA207, PA059, PAUN192, PA171, PA046	40	Chromosomal	P. aeruginosa
APH(6)-Id	aminoglycoside antibiotic	APH(6)	2	23	PA109, PA170	PAUN193, PA060, PAN5, PAN30, PAUN178, PA043, PA058, PABN43, PAUN179, PA011, PA194, PA042, PAUN135, PA133, PAUN165, PA045, PAN35, PA195, PA152, PA108, PA207, PA059, PA046	25	Unassigned	P. aeruginosa
APH(3'')-Ib	aminoglycoside antibiotic	APH(3'')	2	20	PA109, PA170	PAUN193, PA060, PAN5, PAN30, PAUN178, PA043, PA058, PABN43, PA011, PA194, PA042, PAUN135, PA133, PAN35, PA195, PA152, PA108, PA207, PA059, PA046	22	Unassigned	P. aeruginosa
floR	phenicol antibiotic	major facilitator superfamily (MFS) antibiotic efflux pump	0	7		PAUN178, PAUN135, PA133, PA108, PA207, PA011, PA046	7	Chromosomal	P. aeruginosa
sul2	sulfonamide antibiotic	sulfonamide resistant sul	0	10		PAUN178, PAUN135, PA152, PA133, PA060, PA108, PAN30, PA207, PA011, PA046	10	Chromosomal	P. aeruginosa
MexL	macrolide antibiotic	resistance-nodulation-cell division (RND) antibiotic efflux pump	0	40		PAUN193, PA204, PA041, PA193, PA060, PAN5, PAN30, PA172, PA129, PAUN178, PA043, PA058, PABN43, PAUN179, PA011, PA194, PA042, PA170, PAUN135, PA133, PA077, PA082, PA188, PA057, PA120, PA083, PAUN165, PA045, PAN35, PA195, PA152, PA109, PA189, PA108, PA118, PA207, PA059, PAUN192, PA171, PA046	40	Chromosomal	P. aeruginosa
MexJ	macrolide antibiotic	resistance-nodulation-cell division (RND) antibiotic efflux pump	0	40		PAUN193, PA204, PA041, PA193, PA060, PAN5, PAN30, PA172, PA129, PAUN178, PA043, PA058, PABN43, PAUN179, PA011, PA194, PA042, PA170, PAUN135, PA133, PA077, PA082, PA188, PA057, PA120, PA083, PAUN165, PA045, PAN35, PA195, PA152, PA109, PA189, PA108, PA118, PA207, PA059, PAUN192, PA171, PA046	40	Chromosomal	P. aeruginosa
MexK	macrolide antibiotic	resistance-nodulation-cell division (RND) antibiotic efflux pump	0	40		PAUN193, PA204, PA041, PA193, PA060, PAN5, PAN30, PA172, PA129, PAUN178, PA043, PA058, PABN43, PAUN179, PA011, PA194, PA042, PA170, PAUN135, PA133, PA077, PA082, PA188, PA057, PA120, PA083, PAUN165, PA045, PAN35, PA195, PA152, PA109, PA189, PA108, PA118, PA207, PA059, PAUN192, PA171, PA046	40	Chromosomal	P. aeruginosa
TriA	disinfecting agents and antiseptics	resistance-nodulation-cell division (RND) antibiotic efflux pump	0	40		PAUN193, PA204, PA041, PA193, PA060, PAN5, PAN30, PA172, PA129, PAUN178, PA043, PA058, PABN43, PAUN179, PA011, PA194, PA042, PA170, PAUN135, PA133, PA077, PA082, PA188, PA057, PA120, PA083, PAUN165, PA045, PAN35, PA195, PA152, PA109, PA189, PA108, PA118, PA207, PA059, PAUN192, PA171, PA046	40	Chromosomal	P. aeruginosa
TriB	disinfecting agents and antiseptics	resistance-nodulation-cell division (RND) antibiotic efflux pump	0	40		PAUN193, PA204, PA041, PA193, PA060, PAN5, PAN30, PA172, PA129, PAUN178, PA043, PA058, PABN43, PAUN179, PA011, PA194, PA042, PA170, PAUN135, PA133, PA077, PA082, PA188, PA057, PA120, PA083, PAUN165, PA045, PAN35, PA195, PA152, PA109, PA189, PA108, PA118, PA207, PA059, PAUN192, PA171, PA046	40	Chromosomal	P. aeruginosa
TriC	disinfecting agents and antiseptics	resistance-nodulation-cell division (RND) antibiotic efflux pump	0	40		PAUN193, PA204, PA041, PA193, PA060, PAN5, PAN30, PA172, PA129, PAUN178, PA043, PA058, PABN43, PAUN179, PA011, PA194, PA042, PA170, PAUN135, PA133, PA077, PA082, PA188, PA057, PA120, PA083, PAUN165, PA045, PAN35, PA195, PA152, PA109, PA189, PA108, PA118, PA207, PA059, PAUN192, PA171, PA046	40	Chromosomal	P. aeruginosa
OXA-488	penam	OXA beta-lactamase	0	9		PAUN178, PAUN135, PA152, PA133, PA060, PA108, PA207, PA011, PA046	9	Chromosomal	P. aeruginosa
adeF	fluoroquinolone antibiotic	resistance-nodulation-cell division (RND) antibiotic efflux pump	0	12		PAUN178, PAUN135, PA152, PA133, PA193, PA060, PA042, PA108, PA207, PA011, PA172, PA046	12	Chromosomal	P. aeruginosa
Pseudomonas aeruginosa gyrA conferring resistance to fluoroquinolones	fluoroquinolone antibiotic	fluoroquinolone resistant gyrA	8	31	PAUN178, PA170, PA189, PA077, PA082, PA043, PAN30, PA118	PAUN193, PA204, PA041, PA193, PA060, PAN5, PA172, PA129, PA058, PABN43, PAUN179, PA011, PA194, PA042, PAUN135, PA133, PA188, PA057, PA120, PAUN165, PA045, PAN35, PA195, PA152, PA109, PA108, PA207, PA059, PAUN192, PA171, PA046	39	Unassigned	P. aeruginosa
MexZ	macrolide antibiotic	resistance-nodulation-cell division (RND) antibiotic efflux pump	0	39		PAUN193, PA204, PA041, PA193, PA060, PAN5, PAN30, PA172, PA129, PAUN178, PA043, PA058, PABN43, PAUN179, PA011, PA194, PA042, PA170, PAUN135, PA133, PA077, PA082, PA188, PA057, PA120, PA083, PAUN165, PA045, PAN35, PA195, PA152, PA189, PA108, PA118, PA207, PA059, PAUN192, PA171, PA046	39	Chromosomal	P. aeruginosa
MexT	fluoroquinolone antibiotic	resistance-nodulation-cell division (RND) antibiotic efflux pump	0	40		PAUN193, PA204, PA041, PA193, PA060, PAN5, PAN30, PA172, PA129, PAUN178, PA043, PA058, PABN43, PAUN179, PA011, PA194, PA042, PA170, PAUN135, PA133, PA077, PA082, PA188, PA057, PA120, PA083, PAUN165, PA045, PAN35, PA195, PA152, PA109, PA189, PA108, PA118, PA207, PA059, PAUN192, PA171, PA046	40	Chromosomal	P. aeruginosa
MexS	fluoroquinolone antibiotic	resistance-nodulation-cell division (RND) antibiotic efflux pump	0	40		PAUN193, PA204, PA041, PA193, PA060, PAN5, PAN30, PA172, PA129, PAUN178, PA043, PA058, PABN43, PAUN179, PA011, PA194, PA042, PA170, PAUN135, PA133, PA077, PA082, PA188, PA057, PA120, PA083, PAUN165, PA045, PAN35, PA195, PA152, PA109, PA189, PA108, PA118, PA207, PA059, PAUN192, PA171, PA046	40	Chromosomal	P. aeruginosa
Type B NfxB	macrolide antibiotic	resistance-nodulation-cell division (RND) antibiotic efflux pump	0	40		PAUN193, PA204, PA041, PA193, PA060, PAN5, PAN30, PA172, PA129, PAUN178, PA043, PA058, PABN43, PAUN179, PA011, PA194, PA042, PA170, PAUN135, PA133, PA077, PA082, PA188, PA057, PA120, PA083, PAUN165, PA045, PAN35, PA195, PA152, PA109, PA189, PA108, PA118, PA207, PA059, PAUN192, PA171, PA046	40	Chromosomal	P. aeruginosa
MexR	macrolide antibiotic	resistance-nodulation-cell division (RND) antibiotic efflux pump	0	40		PAUN193, PA204, PA041, PA193, PA060, PAN5, PAN30, PA172, PA129, PAUN178, PA043, PA058, PABN43, PAUN179, PA011, PA194, PA042, PA170, PAUN135, PA133, PA077, PA082, PA188, PA057, PA120, PA083, PAUN165, PA045, PAN35, PA195, PA152, PA109, PA189, PA108, PA118, PA207, PA059, PAUN192, PA171, PA046	40	Chromosomal	P. aeruginosa
nalC	macrolide antibiotic	resistance-nodulation-cell division (RND) antibiotic efflux pump	0	39		PAUN193, PA204, PA041, PA060, PAN5, PAN30, PA172, PA129, PAUN178, PA043, PA058, PABN43, PAUN179, PA011, PA194, PA042, PA170, PAUN135, PA133, PA077, PA082, PA188, PA057, PA120, PA083, PAUN165, PA045, PAN35, PA195, PA152, PA109, PA189, PA108, PA118, PA207, PA059, PAUN192, PA171, PA046	39	Chromosomal	P. aeruginosa
qacEdelta1	disinfecting agents and antiseptics	major facilitator superfamily (MFS) antibiotic efflux pump	6	2	PA041, PA060, PA082, PA043, PAUN192, PA171	PA189, PA118	8	Unassigned	P. aeruginosa
tet(A)	tetracycline antibiotic	major facilitator superfamily (MFS) antibiotic efflux pump	9	8	PAUN193, PA204, PA041, PA058, PA188, PABN43, PA120, PA059, PAUN192	PAN35, PA195, PA189, PA077, PA082, PAUN179, PA194, PA118	17	Unassigned	P. aeruginosa
VEB-14	monobactam	VEB beta-lactamase	1	1	PA041	PA189	2	Unassigned	P. aeruginosa
APH(3')-VIa	aminoglycoside antibiotic	APH(3')	1	11	PA041	PA045, PA204, PA109, PA189, PAN5, PA082, PA043, PA188, PAN30, PAUN165, PA118	12	Unassigned	P. aeruginosa
PDC-11	monobactam	PDC beta-lactamase	0	18		PAUN193, PA204, PAN35, PA170, PA041, PA195, PA189, PA077, PA082, PA058, PA188, PABN43, PA120, PA059, PAUN179, PAUN192, PA194, PA118	18	Chromosomal	P. aeruginosa
OXA-846	penam	OXA beta-lactamase	0	18		PAUN193, PA204, PAN35, PA170, PA041, PA195, PA189, PA077, PA082, PA058, PA188, PABN43, PA120, PA059, PAUN179, PAUN192, PA194, PA118	18	Chromosomal	P. aeruginosa
qacJ	disinfecting agents and antiseptics	small multidrug resistance (SMR) antibiotic efflux pump	5	12	PAUN193, PA193, PA058, PA120, PA059	PA045, PA204, PAN35, PA195, PA109, PA042, PAN5, PA188, PAUN179, PA194, PAUN165, PA129	17	Unassigned	P. aeruginosa
OXA-796	cephalosporin	OXA beta-lactamase	1	1	PA193	PA042	2	Unassigned	P. aeruginosa
cmlA9	phenicol antibiotic	major facilitator superfamily (MFS) antibiotic efflux pump	6	7	PA204, PAN35, PA043, PABN43, PA194, PAUN165	PA045, PA109, PA193, PA042, PAN5, PAN30, PA129	13	Unassigned	P. aeruginosa
arr-2	rifamycin antibiotic	rifampin ADP-ribosyltransferase (Arr)	12	7	PAUN193, PAN35, PA195, PA109, PA077, PA058, PABN43, PA120, PA059, PAUN179, PAUN192, PA194	PA204, PA193, PA060, PAN5, PA188, PAUN165, PA042	19	Unassigned	P. aeruginosa
qacL	disinfecting agents and antiseptics	small multidrug resistance (SMR) antibiotic efflux pump	0	2		PA193, PA042	2	Chromosomal	P. aeruginosa
AAC(6')-Ib8	aminoglycoside antibiotic	AAC(6')	0	3		PA109, PA193, PA042	3	Chromosomal	P. aeruginosa
rmtB	aminoglycoside antibiotic	16S rRNA methyltransferase (G1405)	0	6		PAN35, PA193, PA042, PABN43, PA194, PA129	6	Chromosomal	P. aeruginosa
OXA-395	penam	OXA beta-lactamase	0	5		PA193, PA042, PA083, PA172, PA129	5	Chromosomal	P. aeruginosa
ArmR	macrolide antibiotic	resistance-nodulation-cell division (RND) antibiotic efflux pump	0	12		PA045, PA109, PA193, PAN5, PA043, PAUN165, PA057, PA083, PA172, PA129, PA171, PA042	12	Chromosomal	P. aeruginosa
PDC-16	monobactam	PDC beta-lactamase	0	3		PA193, PA129, PA042	3	Chromosomal	P. aeruginosa
nalD	macrolide antibiotic	resistance-nodulation-cell division (RND) antibiotic efflux pump	0	12		PA170, PA109, PA193, PAN5, PA043, PAN30, PA057, PA083, PA172, PA129, PA171, PA042	12	Chromosomal	P. aeruginosa
dfrA1	diaminopyrimidine antibiotic	trimethoprim resistant dihydrofolate reductase dfr	2	2	PA109, PA043	PA060, PAN5	4	Unassigned	P. aeruginosa
ANT(2'')-Ia	aminoglycoside antibiotic	ANT(2'')	0	4		PA109, PA172, PAN5, PA043	4	Chromosomal	P. aeruginosa
DIM-1	carbapenem	DIM beta-lactamase	0	2		PAN5, PA043	2	Chromosomal	P. aeruginosa
OXA-486	penam	OXA beta-lactamase	0	2		PAN5, PA043	2	Chromosomal	P. aeruginosa
PME-1	carbapenem	PME beta-lactamase	0	2		PAN5, PA043	2	Chromosomal	P. aeruginosa
PDC-31	monobactam	PDC beta-lactamase	0	2		PAN5, PA043	2	Chromosomal	P. aeruginosa
rmtD	aminoglycoside antibiotic	16S rRNA methyltransferase (G1405)	0	2		PAN5, PA043	2	Chromosomal	P. aeruginosa
basR	peptide antibiotic	pmr phosphoethanolamine transferase	0	9		PA045, PA109, PAN5, PA043, PA057, PA083, PA172, PAUN165, PA171	9	Chromosomal	P. aeruginosa
LCR-1	cephalosporin	LCR beta-lactamase	0	2		PA045, PAUN165	2	Chromosomal	P. aeruginosa
mphA	macrolide antibiotic	macrolide phosphotransferase (MPH)	2	0	PA045, PAUN165		2	Unassigned	P. aeruginosa
Mrx	macrolide antibiotic	macrolide phosphotransferase (MPH)	2	0	PA045, PAUN165		2	Unassigned	P. aeruginosa
PAU-1	carbapenem	PAU beta-lactamase	0	2		PA045, PAUN165	2	Chromosomal	P. aeruginosa
mphE	macrolide antibiotic	macrolide phosphotransferase (MPH)	2	11	PA194, PAUN165	PAUN193, PA045, PAN35, PA195, PA109, PAN5, PA058, PABN43, PA059, PAUN179, PA172	13	Unassigned	P. aeruginosa
OXA-847	penam	OXA beta-lactamase	0	3		PA045, PAUN165, PA171	3	Chromosomal	P. aeruginosa
PDC-1	monobactam	PDC beta-lactamase	0	3		PA045, PAUN165, PA171	3	Chromosomal	P. aeruginosa
PDC-98	monobactam	PDC beta-lactamase	0	1		PA057	1	Chromosomal	P. aeruginosa
OXA-50	cephalosporin	OXA beta-lactamase	0	1		PA057	1	Chromosomal	P. aeruginosa
ANT(4')-IIb	aminoglycoside antibiotic	ANT(4')	0	10		PAUN193, PA195, PA109, PA077, PA058, PABN43, PA120, PAUN179, PAUN192, PA194	10	Chromosomal	P. aeruginosa
VEB-9	monobactam	VEB beta-lactamase	6	6	PAUN193, PA058, PABN43, PA120, PA059, PAUN192	PAN35, PA077, PA082, PAUN179, PA194, PA118	12	Unassigned	P. aeruginosa
AAC(3)-IIc	aminoglycoside antibiotic	AAC(3)	2	9	PAUN193, PAUN192	PAN35, PA195, PA077, PA058, PABN43, PA120, PA059, PAUN179, PA194	11	Unassigned	P. aeruginosa
NDM-40	carbapenem	NDM beta-lactamase	0	1		PA082	1	Chromosomal	P. aeruginosa
BRP(MBL)	glycopeptide antibiotic	Bleomycin resistant protein	2	0	PA118, PA082		2	Unassigned	P. aeruginosa
aadA	aminoglycoside antibiotic	ANT(3'')	2	5	PA118, PA082	PA204, PA189, PAN5, PA188, PA172	7	Unassigned	P. aeruginosa
cmlA5	phenicol antibiotic	major facilitator superfamily (MFS) antibiotic efflux pump	1	2	PA082	PAN5, PA118	3	Unassigned	P. aeruginosa
arr-3	rifamycin antibiotic	rifampin ADP-ribosyltransferase (Arr)	0	2		PA118, PA082	2	Chromosomal	P. aeruginosa
PDC-3	monobactam	PDC beta-lactamase	0	2		PA109, PA083	2	Chromosomal	P. aeruginosa
GES-9	carbapenem	GES beta-lactamase	1	0	PA109		1	Unassigned	P. aeruginosa
OXA-396	penam	OXA beta-lactamase	0	1		PA109	1	Chromosomal	P. aeruginosa
dfrB2	diaminopyrimidine antibiotic	trimethoprim resistant dihydrofolate reductase dfr	0	2		PA189, PA118	2	Chromosomal	P. aeruginosa
IMP-1	carbapenem	IMP beta-lactamase	0	2		PAUN165, PA170	2	Chromosomal	P. aeruginosa
qacG	disinfecting agents and antiseptics	small multidrug resistance (SMR) antibiotic efflux pump	0	2		PA170, PA171	2	Chromosomal	P. aeruginosa
VIM-2	carbapenem	VIM beta-lactamase	1	1	PA171	PAN30	2	Unassigned	P. aeruginosa
VIM-6	carbapenem	VIM beta-lactamase	0	1		PA172	1	Chromosomal	P. aeruginosa
EreA2	macrolide antibiotic	macrolide esterase	0	1		PA172	1	Chromosomal	P. aeruginosa
dfrA5	diaminopyrimidine antibiotic	trimethoprim resistant dihydrofolate reductase dfr	0	1		PA172	1	Chromosomal	P. aeruginosa
VEB-20	monobactam	VEB beta-lactamase	2	1	PA188, PA204	PA195	3	Unassigned	P. aeruginosa
PDC-38	monobactam	PDC beta-lactamase	0	1		PAN30	1	Chromosomal	P. aeruginosa
APH(3')-Ib	aminoglycoside antibiotic	APH(3')	0	1		PAN5	1	Chromosomal	P. aeruginosa
mphF	macrolide antibiotic	macrolide phosphotransferase (MPH)	0	1		PAN5	1	Chromosomal	P. aeruginosa
TEM-1	monobactam	TEM beta-lactamase	1	0	PAUN165		1	Unassigned	P. aeruginosa
OXA-129	penam	OXA beta-lactamase	0	1		PAUN165	1	Chromosomal	P. aeruginosa
floR	phenicol antibiotic	major facilitator superfamily (MFS) antibiotic efflux pump	1	1	PM141	PM131	2	Unassigned	P. mirabilis
AAC(3)-IId	aminoglycoside antibiotic	AAC(3)	1	0	PM131		1	IncQ1	P. mirabilis
QnrA1	fluoroquinolone antibiotic	quinolone resistance protein (qnr)	3	0	PM154, PM141, PM131		3	IncQ1, Unassigned	P. mirabilis
tet(C)	tetracycline antibiotic	major facilitator superfamily (MFS) antibiotic efflux pump	5	0	PM154, PM183, PM141, PM131		5	IncQ1, Unassigned	P. mirabilis
dfrA32	diaminopyrimidine antibiotic	trimethoprim resistant dihydrofolate reductase dfr	1	0	PM131		1	IncQ1	P. mirabilis
EreA	macrolide antibiotic	macrolide esterase	1	0	PM131		1	IncQ1	P. mirabilis
aadA3	aminoglycoside antibiotic	ANT(3'')	1	0	PM131		1	IncQ1	P. mirabilis
VEB-6	monobactam	VEB beta-lactamase	3	0	PM154, PM141, PM131		3	IncQ1, Unassigned	P. mirabilis
sul2	sulfonamide antibiotic	sulfonamide resistant sul	3	0	PM154, PM141, PM131		3	IncQ1, Unassigned	P. mirabilis
APH(3'')-Ib	aminoglycoside antibiotic	APH(3'')	3	0	PM151, PM141, PM131		3	Unassigned, IncQ1	P. mirabilis
APH(6)-Id	aminoglycoside antibiotic	APH(6)	4	0	PM151, PM154, PM141, PM131		4	Unassigned, IncQ1	P. mirabilis
qacEdelta1	disinfecting agents and antiseptics	major facilitator superfamily (MFS) antibiotic efflux pump	4	1	PM154, PM183, PM141, PM131	PM151	5	IncQ1, Unassigned	P. mirabilis
sul1	sulfonamide antibiotic	sulfonamide resistant sul	4	0	PM154, PM183, PM141, PM131		4	Unassigned, IncQ1	P. mirabilis
APH(3')-Ia	aminoglycoside antibiotic	APH(3')	2	1	PM154, PM131	PM151	3	IncQ1	P. mirabilis
OXA-1	cephalosporin	OXA beta-lactamase	1	0	PM131		1	IncQ1	P. mirabilis
catB3	phenicol antibiotic	chloramphenicol acetyltransferase (CAT)	1	0	PM131		1	IncQ1	P. mirabilis
arr-3	rifamycin antibiotic	rifampin ADP-ribosyltransferase (Arr)	1	0	PM131		1	IncQ1	P. mirabilis
aadA5	aminoglycoside antibiotic	ANT(3'')	2	0	PM183, PM131		2	Unassigned, IncQ1	P. mirabilis
dfrA17	diaminopyrimidine antibiotic	trimethoprim resistant dihydrofolate reductase dfr	2	0	PM183, PM131		2	Unassigned, IncQ1	P. mirabilis
AAC(6')-Ib10	aminoglycoside antibiotic	AAC(6')	1	3	PM141	PM151, PM154, PM131	4	Unassigned	P. mirabilis
ANT(2'')-Ia	aminoglycoside antibiotic	ANT(2'')	1	2	PM141	PM154, PM131	3	Unassigned	P. mirabilis
dfrA1	diaminopyrimidine antibiotic	trimethoprim resistant dihydrofolate reductase dfr	0	4		PM154, PM183, PM141, PM131	4	Chromosomal	P. mirabilis
catA4	phenicol antibiotic	chloramphenicol acetyltransferase (CAT)	0	5		PM151, PM141, PM154, PM183, PM131	5	Chromosomal	P. mirabilis
SAT-2	nucleoside antibiotic	streptothricin acetyltransferase (SAT)	0	3		PM154, PM183, PM131	3	Chromosomal	P. mirabilis
aadA	aminoglycoside antibiotic	ANT(3'')	0	3		PM154, PM183, PM131	3	Chromosomal	P. mirabilis
vanG	glycopeptide antibiotic	glycopeptide resistance gene cluster	0	5		PM151, PM141, PM154, PM183, PM131	5	Chromosomal	P. mirabilis
adeF	fluoroquinolone antibiotic	resistance-nodulation-cell division (RND) antibiotic efflux pump	0	5		PM151, PM141, PM154, PM183, PM131	5	Chromosomal	P. mirabilis
Klebsiella pneumoniae KpnH	macrolide antibiotic	major facilitator superfamily (MFS) antibiotic efflux pump	0	5		PM151, PM141, PM154, PM183, PM131	5	Chromosomal	P. mirabilis
ArnT	peptide antibiotic	pmr phosphoethanolamine transferase	0	10		PM151, PM141, PM154, PM183, PM131	10	Chromosomal	P. mirabilis
CRP	macrolide antibiotic	resistance-nodulation-cell division (RND) antibiotic efflux pump	0	5		PM151, PM141, PM154, PM183, PM131	5	Chromosomal	P. mirabilis
rsmA	fluoroquinolone antibiotic	resistance-nodulation-cell division (RND) antibiotic efflux pump	0	5		PM151, PM141, PM154, PM183, PM131	5	Chromosomal	P. mirabilis
tet(J)	tetracycline antibiotic	major facilitator superfamily (MFS) antibiotic efflux pump	0	5		PM151, PM141, PM154, PM183, PM131	5	Chromosomal	P. mirabilis
Escherichia coli EF-Tu mutants conferring resistance to Pulvomycin	elfamycin antibiotic	elfamycin resistant EF-Tu	0	5		PM151, PM141, PM154, PM183, PM131	5	Chromosomal	P. mirabilis
Haemophilus influenzae PBP3 conferring resistance to beta-lactam antibiotics	cephalosporin	Penicillin-binding protein mutations conferring resistance to beta-lactam antibiotics	0	5		PM151, PM141, PM154, PM183, PM131	5	Chromosomal	P. mirabilis
Morganella morganii gyrB conferring resistance to fluoroquinolones	fluoroquinolone antibiotic	fluoroquinolone resistant gyrB	0	5		PM151, PM141, PM154, PM183, PM131	5	Chromosomal	P. mirabilis
FosA8	phosphonic acid antibiotic	fosfomycin thiol transferase	0	1		PM141	1	Chromosomal	P. mirabilis
aadA22	aminoglycoside antibiotic	ANT(3'')	0	1		PM151	1	Chromosomal	P. mirabilis
dfrA10	diaminopyrimidine antibiotic	trimethoprim resistant dihydrofolate reductase dfr	0	1		PM151	1	Chromosomal	P. mirabilis
catA1	phenicol antibiotic	chloramphenicol acetyltransferase (CAT)	1	2	PM151	PM154, PM183	3	Unassigned	P. mirabilis
armA	aminoglycoside antibiotic	16S rRNA methyltransferase (G1405)	2	0	PM151, PM183		2	rep_cluster_1254, Unassigned, rep_cluster_1506	P. mirabilis
msrE	macrolide antibiotic	msr-type ABC-F protein	2	0	PM151, PM183		2	rep_cluster_1254, rep_cluster_1506, Unassigned	P. mirabilis
mphE	macrolide antibiotic	macrolide phosphotransferase (MPH)	2	0	PM151, PM183		2	rep_cluster_1254, rep_cluster_1506, Unassigned	P. mirabilis
TEM-1	monobactam	TEM beta-lactamase	2	0	PM154, PM183		2	IncQ1, Unassigned	P. mirabilis
VEB-27	monobactam	VEB beta-lactamase	1	0	PM183		1	Unassigned	P. mirabilis
OXA-10	cephalosporin	OXA beta-lactamase	1	0	PM183		1	Unassigned	P. mirabilis
arr-2	rifamycin antibiotic	rifampin ADP-ribosyltransferase (Arr)	1	0	PM183		1	Unassigned	P. mirabilis
dfrA12	diaminopyrimidine antibiotic	trimethoprim resistant dihydrofolate reductase dfr	2	0	PR130, PR186		2	rep_cluster_1254	P. rettgeri
aadA2	aminoglycoside antibiotic	ANT(3'')	2	0	PR130, PR186		2	rep_cluster_1254	P. rettgeri
cmlA5	phenicol antibiotic	major facilitator superfamily (MFS) antibiotic efflux pump	2	0	PR130, PR186		2	rep_cluster_1254	P. rettgeri
ANT(2'')-Ia	aminoglycoside antibiotic	ANT(2'')	2	0	PR130, PR186		2	rep_cluster_1254	P. rettgeri
APH(3')-VIa	aminoglycoside antibiotic	APH(3')	0	2		PR130, PR186	2	Chromosomal	P. rettgeri
VEB-9	monobactam	VEB beta-lactamase	0	2		PR130, PR186	2	Chromosomal	P. rettgeri
BRP(MBL)	glycopeptide antibiotic	Bleomycin resistant protein	2	0	PR130, PR186		2	rep_cluster_1254	P. rettgeri
NDM-40	carbapenem	NDM beta-lactamase	2	0	PR130, PR186		2	rep_cluster_1254	P. rettgeri
OXA-181	carbapenem	OXA beta-lactamase	0	2		PR130, PR186	2	Chromosomal	P. rettgeri
qacEdelta1	disinfecting agents and antiseptics	major facilitator superfamily (MFS) antibiotic efflux pump	0	2		PR130, PR186	2	Chromosomal	P. rettgeri
arr-2	rifamycin antibiotic	rifampin ADP-ribosyltransferase (Arr)	0	2		PR130, PR186	2	Chromosomal	P. rettgeri
mphE	macrolide antibiotic	macrolide phosphotransferase (MPH)	2	0	PR130, PR186		2	rep_cluster_1254	P. rettgeri
msrE	macrolide antibiotic	msr-type ABC-F protein	2	0	PR130, PR186		2	rep_cluster_1254	P. rettgeri
armA	aminoglycoside antibiotic	16S rRNA methyltransferase (G1405)	0	2		PR130, PR186	2	Chromosomal	P. rettgeri
TEM-1	monobactam	TEM beta-lactamase	0	2		PR130, PR186	2	Chromosomal	P. rettgeri
tet(A)	tetracycline antibiotic	major facilitator superfamily (MFS) antibiotic efflux pump	0	2		PR130, PR186	2	Chromosomal	P. rettgeri
APH(3'')-Ib	aminoglycoside antibiotic	APH(3'')	0	2		PR130, PR186	2	Chromosomal	P. rettgeri
APH(6)-Id	aminoglycoside antibiotic	APH(6)	0	2		PR130, PR186	2	Chromosomal	P. rettgeri
tet(59)	tetracycline antibiotic	major facilitator superfamily (MFS) antibiotic efflux pump	0	2		PR130, PR186	2	Chromosomal	P. rettgeri
adeF	fluoroquinolone antibiotic	resistance-nodulation-cell division (RND) antibiotic efflux pump	0	4		PR130, PR186	4	Chromosomal	P. rettgeri
FosA8	phosphonic acid antibiotic	fosfomycin thiol transferase	0	2		PR130, PR186	2	Chromosomal	P. rettgeri
ArnT	peptide antibiotic	pmr phosphoethanolamine transferase	0	4		PR130, PR186	4	Chromosomal	P. rettgeri
vanT gene in vanG cluster	glycopeptide antibiotic	glycopeptide resistance gene cluster	0	2		PR130, PR186	2	Chromosomal	P. rettgeri
qacG	disinfecting agents and antiseptics	small multidrug resistance (SMR) antibiotic efflux pump	0	4		PR130, PR186	4	Chromosomal	P. rettgeri
vanG	glycopeptide antibiotic	glycopeptide resistance gene cluster	0	2		PR130, PR186	2	Chromosomal	P. rettgeri
rsmA	fluoroquinolone antibiotic	resistance-nodulation-cell division (RND) antibiotic efflux pump	0	2		PR130, PR186	2	Chromosomal	P. rettgeri
Klebsiella pneumoniae KpnH	macrolide antibiotic	major facilitator superfamily (MFS) antibiotic efflux pump	0	2		PR130, PR186	2	Chromosomal	P. rettgeri
CRP	macrolide antibiotic	resistance-nodulation-cell division (RND) antibiotic efflux pump	0	2		PR130, PR186	2	Chromosomal	P. rettgeri
Escherichia coli EF-Tu mutants conferring resistance to Pulvomycin	elfamycin antibiotic	elfamycin resistant EF-Tu	0	2		PR130, PR186	2	Chromosomal	P. rettgeri
Salmonella serovars gyrB conferring resistance to fluoroquinolones	fluoroquinolone antibiotic	fluoroquinolone resistant gyrB	0	2		PR130, PR186	2	Chromosomal	P. rettgeri
Haemophilus influenzae PBP3 conferring resistance to beta-lactam antibiotics	cephalosporin	Penicillin-binding protein mutations conferring resistance to beta-lactam antibiotics	0	2		PR130, PR186	2	Chromosomal	P. rettgeri
mecA	penam	methicillin resistant PBP2	4	23	SA127, SAPP140, SAPP172, SAPP138	SABP186, SAPP121, SA122, SA102, SAUP169, SAPP174, SA123, SA064, SA103, SA175, SA161, SA107, SA067, SA197, SA158, SA160, SA196, SA124, SAPP139, SA068, SA106, SA105, SA121	27	rep_cluster_1947, Unassigned	S. aureus
arlR	fluoroquinolone antibiotic	major facilitator superfamily (MFS) antibiotic efflux pump	0	27		SABP186, SAPP121, SA122, SA127, SAPP140, SAPP172, SA102, SAUP169, SAPP174, SAPP138, SA123, SA064, SA103, SA175, SA161, SA107, SA067, SA197, SA158, SA160, SA196, SA124, SAPP139, SA068, SA106, SA105, SA121	27	Chromosomal	S. aureus
arlS	fluoroquinolone antibiotic	major facilitator superfamily (MFS) antibiotic efflux pump	0	27		SABP186, SAPP121, SA122, SA127, SAPP140, SAPP172, SA102, SAUP169, SAPP174, SAPP138, SA123, SA064, SA103, SA175, SA161, SA107, SA067, SA197, SA158, SA160, SA196, SA124, SAPP139, SA068, SA106, SA105, SA121	27	Chromosomal	S. aureus
norC	fluoroquinolone antibiotic	major facilitator superfamily (MFS) antibiotic efflux pump	0	81		SABP186, SAPP121, SA122, SA127, SAPP140, SAPP172, SA102, SAUP169, SAPP174, SAPP138, SA123, SA064, SA103, SA175, SA161, SA107, SA067, SA197, SA158, SA160, SA196, SA124, SAPP139, SA068, SA106, SA105, SA121	81	Chromosomal	S. aureus
PC1 beta-lactamase (blaZ)	penam	BlaZ beta-lactamase	8	16	SA124, SA064, SA161, SAPP174, SA068, SA103, SA175, SA197	SABP186, SAPP121, SA122, SA196, SAPP140, SAPP139, SA105, SA102, SA107, SAUP169, SAPP138, SA106, SA067, SA158, SA160, SA121	24	rep_cluster_1733, rep_cluster_2214, Unassigned	S. aureus
mphC	macrolide antibiotic	macrolide phosphotransferase (MPH)	6	0	SA124, SA064, SA161, SAPP174, SA068, SA103		6	rep_cluster_1733, rep_cluster_2214, Unassigned	S. aureus
msrA	macrolide antibiotic	msr-type ABC-F protein	6	0	SA124, SA064, SA161, SAPP174, SA068, SA103		6	rep_cluster_1733, rep_cluster_2214, Unassigned	S. aureus
SAT-4	nucleoside antibiotic	streptothricin acetyltransferase (SAT)	4	1	SA064, SA103, SA161, SA068	SAPP140	5	rep_cluster_2214, rep_cluster_1733	S. aureus
APH(3')-IIIa	aminoglycoside antibiotic	APH(3')	4	3	SA064, SA103, SA161, SA068	SA124, SAPP140, SAPP174	7	rep_cluster_2214, rep_cluster_1733	S. aureus
AAC(6')-Ie-APH(2'')-Ia bifunctional protein	aminoglycoside antibiotic	aminoglycoside bifunctional resistance protein	8	14	SA196, SA105, SA107, SAPP138, SA106, SA067, SA158, SA121	SABP186, SAPP121, SA122, SA127, SAPP140, SAPP172, SAPP139, SA102, SA064, SA161, SA068, SA160, SA103, SA123	22	Unassigned, rep_cluster_155, rep_cluster_1947	S. aureus
vanT gene in vanG cluster	glycopeptide antibiotic	glycopeptide resistance gene cluster	0	27		SABP186, SAPP121, SA122, SA127, SAPP140, SAPP172, SA102, SAUP169, SAPP174, SAPP138, SA123, SA064, SA103, SA175, SA161, SA107, SA067, SA197, SA158, SA160, SA196, SA124, SAPP139, SA068, SA106, SA105, SA121	27	Chromosomal	S. aureus
kdpD	aminoglycoside antibiotic	kdpDE	0	27		SABP186, SAPP121, SA122, SA127, SAPP140, SAPP172, SA102, SAUP169, SAPP174, SAPP138, SA123, SA064, SA103, SA175, SA161, SA107, SA067, SA197, SA158, SA160, SA196, SA124, SAPP139, SA068, SA106, SA105, SA121	27	Chromosomal	S. aureus
mepA	glycylcycline	multidrug and toxic compound extrusion (MATE) transporter	0	27		SABP186, SAPP121, SA122, SA127, SAPP140, SAPP172, SA102, SAUP169, SAPP174, SAPP138, SA123, SA064, SA103, SA175, SA161, SA107, SA067, SA197, SA158, SA160, SA196, SA124, SAPP139, SA068, SA106, SA105, SA121	27	Chromosomal	S. aureus
mepR	glycylcycline	multidrug and toxic compound extrusion (MATE) transporter	0	27		SABP186, SAPP121, SA122, SA127, SAPP140, SAPP172, SA102, SAUP169, SAPP174, SAPP138, SA123, SA064, SA103, SA175, SA161, SA107, SA067, SA197, SA158, SA160, SA196, SA124, SAPP139, SA068, SA106, SA105, SA121	27	Chromosomal	S. aureus
tet(38)	tetracycline antibiotic	major facilitator superfamily (MFS) antibiotic efflux pump	0	27		SABP186, SAPP121, SA122, SA127, SAPP140, SAPP172, SA102, SAUP169, SAPP174, SAPP138, SA123, SA064, SA103, SA175, SA161, SA107, SA067, SA197, SA158, SA160, SA196, SA124, SAPP139, SA068, SA106, SA105, SA121	27	Chromosomal	S. aureus
dfrG	diaminopyrimidine antibiotic	trimethoprim resistant dihydrofolate reductase dfr	0	4		SA064, SA124, SAPP174, SA123	4	Chromosomal	S. aureus
mgrA	fluoroquinolone antibiotic	ATP-binding cassette (ABC) antibiotic efflux pump	0	27		SABP186, SAPP121, SA122, SA127, SAPP140, SAPP172, SA102, SAUP169, SAPP174, SAPP138, SA123, SA064, SA103, SA175, SA161, SA107, SA067, SA197, SA158, SA160, SA196, SA124, SAPP139, SA068, SA106, SA105, SA121	27	Chromosomal	S. aureus
Staphylococcus aureus norA	fluoroquinolone antibiotic	major facilitator superfamily (MFS) antibiotic efflux pump	0	27		SABP186, SAPP121, SA122, SA127, SAPP140, SAPP172, SA102, SAUP169, SAPP174, SAPP138, SA123, SA064, SA103, SA175, SA161, SA107, SA067, SA197, SA158, SA160, SA196, SA124, SAPP139, SA068, SA106, SA105, SA121	27	Chromosomal	S. aureus
Staphylococcus aureus LmrS	macrolide antibiotic	major facilitator superfamily (MFS) antibiotic efflux pump	0	27		SABP186, SAPP121, SA122, SA127, SAPP140, SAPP172, SA102, SAUP169, SAPP174, SAPP138, SA123, SA064, SA103, SA175, SA161, SA107, SA067, SA197, SA158, SA160, SA196, SA124, SAPP139, SA068, SA106, SA105, SA121	27	Chromosomal	S. aureus
sepA	disinfecting agents and antiseptics	small multidrug resistance (SMR) antibiotic efflux pump	0	27		SABP186, SAPP121, SA122, SA127, SAPP140, SAPP172, SA102, SAUP169, SAPP174, SAPP138, SA123, SA064, SA103, SA175, SA161, SA107, SA067, SA197, SA158, SA160, SA196, SA124, SAPP139, SA068, SA106, SA105, SA121	27	Chromosomal	S. aureus
sdrM	fluoroquinolone antibiotic	major facilitator superfamily (MFS) antibiotic efflux pump	0	27		SABP186, SAPP121, SA122, SA127, SAPP140, SAPP172, SA102, SAUP169, SAPP174, SAPP138, SA123, SA064, SA103, SA175, SA161, SA107, SA067, SA197, SA158, SA160, SA196, SA124, SAPP139, SA068, SA106, SA105, SA121	27	Chromosomal	S. aureus
Staphylococcus aureus FosB	phosphonic acid antibiotic	fosfomycin thiol transferase	0	8		SA127, SAPP140, SA124, SA064, SAPP174, SA068, SA103, SA123	8	Chromosomal	S. aureus
Staphylococcus aureus parC conferring resistance to fluoroquinolones	fluoroquinolone antibiotic	fluoroquinolone resistant parC	0	27		SABP186, SAPP121, SA122, SA127, SAPP140, SAPP172, SA102, SAUP169, SAPP174, SAPP138, SA123, SA064, SA103, SA175, SA161, SA107, SA067, SA197, SA158, SA160, SA196, SA124, SAPP139, SA068, SA106, SA105, SA121	27	Chromosomal	S. aureus
Staphylococcus aureus murA with mutation conferring resistance to fosfomycin	phosphonic acid antibiotic	antibiotic-resistant murA transferase	0	4		SA064, SA124, SA127, SAPP140	4	Chromosomal	S. aureus
Staphylococcus aureus GlpT with mutation conferring resistance to fosfomycin	phosphonic acid antibiotic	antibiotic-resistant GlpT	0	2		SA064, SA124	2	Chromosomal	S. aureus
Staphylococcus aureus gyrA conferring resistance to fluoroquinolones	fluoroquinolone antibiotic	fluoroquinolone resistant gyrA	0	27		SABP186, SAPP121, SA122, SA127, SAPP140, SAPP172, SA102, SAUP169, SAPP174, SAPP138, SA123, SA064, SA103, SA175, SA161, SA107, SA067, SA197, SA158, SA160, SA196, SA124, SAPP139, SA068, SA106, SA105, SA121	27	Chromosomal	S. aureus
dfrC	diaminopyrimidine antibiotic	trimethoprim resistant dihydrofolate reductase dfr	2	13	SAPP140, SAPP138	SABP186, SAPP121, SA122, SA196, SAPP139, SA105, SA102, SA107, SAUP169, SA106, SA067, SA160, SA121	15	Unassigned, rep_cluster_1947	S. aureus
ErmC	macrolide antibiotic	Erm 23S ribosomal RNA methyltransferase	7	5	SA127, SAPP172, SAUP169, SAPP138, SA158, SA160, SA197	SA196, SA107, SA106, SA105, SA121	12	rep_cluster_1947	S. aureus
ANT(9)-Ia	aminoglycoside antibiotic	ANT(9)	0	1		SA127	1	Chromosomal	S. aureus
mecR1	penam	methicillin resistant PBP2	1	0	SA127		1	rep_cluster_1947	S. aureus
tet(M)	tetracycline antibiotic	tetracycline-resistant ribosomal protection protein	0	2		SA127, SAPP140	2	Chromosomal	S. aureus
Staphylococcus aureus rpoB mutants conferring resistance to rifampicin	rifamycin antibiotic	rifamycin-resistant beta-subunit of RNA polymerase (rpoB)	0	2		SA127, SAPP140	2	Chromosomal	S. aureus
Staphylococcus aureus parE conferring resistance to fluoroquinolones	fluoroquinolone antibiotic	fluoroquinolone resistant parE	0	1		SA127	1	Chromosomal	S. aureus
ANT(4')-Ia	aminoglycoside antibiotic	ANT(4')	1	0	SAPP138		1	rep_cluster_1018	S. aureus
ErmA	macrolide antibiotic	Erm 23S ribosomal RNA methyltransferase	1	0	SAPP140		1	Unassigned	S. aureus
fusC	fusidane antibiotic	Target protecting FusB-type protein conferring resistance to Fusidic acid	0	1		SAPP172	1	Chromosomal	S. aureus
tet(K)	tetracycline antibiotic	major facilitator superfamily (MFS) antibiotic efflux pump	1	0	SAPP174		1	rep_cluster_1118	S. aureus
