# Supplementary material for: Genomic landscape of antimicrobial resistance in India: findings from a multi-species surveillance study
Source: NPJ Antimicrob Resist. 2026 Feb 16;4:13. doi: 10.1038/s44259-026-00185-9 (PMC12910060; doi:10.1038/s44259-026-00185-9)
Supplement: Supplementary file 7 — S data 6 [file 44259_2026_185_MOESM7_ESM.xlsx]

## Sheet: S data 6
Supplementary data 6: Mobile Elements and associated AMR genes
Isolate	MLST	Contig	Mobile_Element	Mobile_Element_Type	Predicted	start	end	length	Plasmid_Cluster	Location	AMR_Genes	Drug class	Organism
AB026	ST2	10 length=144757 depth=1.04x	ISAba40	insertion sequence	predicted	98800	99838	1039	-	Chromosome	ANT(3'')-IIa	aminoglycoside antibiotic	A. baumannii
AB026	ST2	44 length=7438 depth=1.04x	ISEc29	insertion sequence	predicted	4503	5827	1325	AC716	Plasmid	msrE	macrolide antibiotic	A. baumannii
AB026	ST2	44 length=7438 depth=1.04x	ISEc29	insertion sequence	predicted	4503	5827	1325	AC716	Plasmid	armA	aminoglycoside antibiotic	A. baumannii
AB026	ST2	44 length=7438 depth=1.04x	ISEc29	insertion sequence	predicted	4503	5827	1325	AC716	Plasmid	mphE	macrolide antibiotic	A. baumannii
AB026	ST2	10 length=144757 depth=1.04x	cn_27492_ISAba40	composite transposon	putative	72346	99838	27492	-	Chromosome	ANT(3'')-IIa	aminoglycoside antibiotic	A. baumannii
AB026	ST2	10 length=144757 depth=1.04x	cn_27492_ISAba13	composite transposon	putative	72346	99838	27492	-	Chromosome	ANT(3'')-IIa	aminoglycoside antibiotic	A. baumannii
AB038	ST2	3 length=194740 depth=0.91x	ISAba24	insertion sequence	predicted	191380	193800	2421	-	Chromosome	msrE	macrolide antibiotic	A. baumannii
AB038	ST2	3 length=194740 depth=0.91x	ISAba24	insertion sequence	predicted	191380	193800	2421	-	Chromosome	armA	aminoglycoside antibiotic	A. baumannii
AB038	ST2	3 length=194740 depth=0.91x	ISAba24	insertion sequence	predicted	191380	193800	2421	-	Chromosome	mphE	macrolide antibiotic	A. baumannii
AB038	ST2	3 length=194740 depth=0.91x	ISEc29	insertion sequence	predicted	186673	187997	1325	-	Chromosome	msrE	macrolide antibiotic	A. baumannii
AB038	ST2	3 length=194740 depth=0.91x	ISEc29	insertion sequence	predicted	186673	187997	1325	-	Chromosome	armA	aminoglycoside antibiotic	A. baumannii
AB038	ST2	3 length=194740 depth=0.91x	ISEc29	insertion sequence	predicted	186673	187997	1325	-	Chromosome	mphE	macrolide antibiotic	A. baumannii
AB038	ST2	22 length=67645 depth=1.12x	ISVsa3	insertion sequence	predicted	61923	62899	977	-	Chromosome	APH(6)-Id	aminoglycoside antibiotic	A. baumannii
AB038	ST2	22 length=67645 depth=1.12x	ISVsa3	insertion sequence	predicted	61923	62899	977	-	Chromosome	tet(B)	tetracycline antibiotic	A. baumannii
AB038	ST2	22 length=67645 depth=1.12x	ISVsa3	insertion sequence	predicted	61923	62899	977	-	Chromosome	tetR	tetracycline antibiotic	A. baumannii
AB038	ST2	22 length=67645 depth=1.12x	ISVsa3	insertion sequence	predicted	61923	62899	977	-	Chromosome	APH(3'')-Ib	aminoglycoside antibiotic	A. baumannii
AB038	ST2	40 length=20806 depth=1.11x	Tn6207	unit transposon	predicted	1	6765	6765	-	Chromosome	Acinetobacter baumannii parC conferring resistance to fluoroquinolones	fluoroquinolone antibiotic	A. baumannii
AB056	ST2	3 length=286146 depth=0.94x	ISAba13	insertion sequence	predicted	225882	226920	1039	-	Chromosome	OXA-66	carbapenem	A. baumannii
AB056	ST2	52 length=4417 depth=2.00x	ISEc28	insertion sequence	predicted	51	947	897	AC237	Plasmid	qacEdelta1	disinfecting agents and antiseptics	A. baumannii
AB056	ST2	52 length=4417 depth=2.00x	ISEc28	insertion sequence	predicted	51	947	897	AC237	Plasmid	sul1	sulfonamide antibiotic	A. baumannii
AB056	ST2	56 length=3311 depth=2.01x	ISEc29	insertion sequence	predicted	1603	2927	1325	AC237	Plasmid	armA	aminoglycoside antibiotic	A. baumannii
AB061	Unclassified	37 length=10726 depth=2.06x	ISEc29	insertion sequence	predicted	6020	7344	1325	AC237	Plasmid	mphE	macrolide antibiotic	A. baumannii
AB061	Unclassified	37 length=10726 depth=2.06x	ISEc29	insertion sequence	predicted	6020	7344	1325	AC237	Plasmid	armA	aminoglycoside antibiotic	A. baumannii
AB061	Unclassified	37 length=10726 depth=2.06x	ISEc29	insertion sequence	predicted	6020	7344	1325	AC237	Plasmid	msrE	macrolide antibiotic	A. baumannii
AB061	Unclassified	37 length=10726 depth=2.06x	ISEc29	insertion sequence	predicted	6020	7344	1325	AC237	Plasmid	qacEdelta1	disinfecting agents and antiseptics	A. baumannii
AB061	Unclassified	37 length=10726 depth=2.06x	ISEc29	insertion sequence	predicted	6020	7344	1325	AC237	Plasmid	sul1	sulfonamide antibiotic	A. baumannii
AB061	Unclassified	37 length=10726 depth=2.06x	ISEc28	insertion sequence	predicted	3471	4367	897	AC237	Plasmid	mphE	macrolide antibiotic	A. baumannii
AB061	Unclassified	37 length=10726 depth=2.06x	ISEc28	insertion sequence	predicted	3471	4367	897	AC237	Plasmid	armA	aminoglycoside antibiotic	A. baumannii
AB061	Unclassified	37 length=10726 depth=2.06x	ISEc28	insertion sequence	predicted	3471	4367	897	AC237	Plasmid	msrE	macrolide antibiotic	A. baumannii
AB061	Unclassified	37 length=10726 depth=2.06x	ISEc28	insertion sequence	predicted	3471	4367	897	AC237	Plasmid	qacEdelta1	disinfecting agents and antiseptics	A. baumannii
AB061	Unclassified	37 length=10726 depth=2.06x	ISEc28	insertion sequence	predicted	3471	4367	897	AC237	Plasmid	sul1	sulfonamide antibiotic	A. baumannii
AB072	ST2	18 length=78691 depth=0.96x	ISAba24	insertion sequence	predicted	1129	3549	2421	-	Chromosome	msrE	macrolide antibiotic	A. baumannii
AB072	ST2	18 length=78691 depth=0.96x	ISAba24	insertion sequence	predicted	1129	3549	2421	-	Chromosome	armA	aminoglycoside antibiotic	A. baumannii
AB072	ST2	18 length=78691 depth=0.96x	ISAba24	insertion sequence	predicted	1129	3549	2421	-	Chromosome	mphE	macrolide antibiotic	A. baumannii
AB072	ST2	18 length=78691 depth=0.96x	ISEc29	insertion sequence	predicted	6932	8256	1325	-	Chromosome	msrE	macrolide antibiotic	A. baumannii
AB072	ST2	18 length=78691 depth=0.96x	ISEc29	insertion sequence	predicted	6932	8256	1325	-	Chromosome	armA	aminoglycoside antibiotic	A. baumannii
AB072	ST2	18 length=78691 depth=0.96x	ISEc29	insertion sequence	predicted	6932	8256	1325	-	Chromosome	mphE	macrolide antibiotic	A. baumannii
AB072	ST2	24 length=65410 depth=1.03x	ISVsa3	insertion sequence	predicted	2512	3488	977	-	Chromosome	APH(6)-Id	aminoglycoside antibiotic	A. baumannii
AB072	ST2	24 length=65410 depth=1.03x	ISVsa3	insertion sequence	predicted	2512	3488	977	-	Chromosome	tet(B)	tetracycline antibiotic	A. baumannii
AB072	ST2	24 length=65410 depth=1.03x	ISVsa3	insertion sequence	predicted	2512	3488	977	-	Chromosome	tetR	tetracycline antibiotic	A. baumannii
AB072	ST2	24 length=65410 depth=1.03x	ISVsa3	insertion sequence	predicted	2512	3488	977	-	Chromosome	APH(3'')-Ib	aminoglycoside antibiotic	A. baumannii
AB073	ST1	76 length=10562 depth=0.90x	IS1006	insertion sequence	predicted	7515	8333	819	AB595	Plasmid	APH(6)-Id	aminoglycoside antibiotic	A. baumannii
AB073	ST1	76 length=10562 depth=0.90x	IS1006	insertion sequence	predicted	7515	8333	819	AB595	Plasmid	sul2	sulfonamide antibiotic	A. baumannii
AB073	ST1	76 length=10562 depth=0.90x	IS1006	insertion sequence	predicted	7515	8333	819	AB595	Plasmid	APH(3'')-Ib	aminoglycoside antibiotic	A. baumannii
AB076	ST2	4 length=181708 depth=0.99x	ISEc29	insertion sequence	predicted	4117	5441	1325	-	Chromosome	msrE	macrolide antibiotic	A. baumannii
AB076	ST2	4 length=181708 depth=0.99x	ISEc29	insertion sequence	predicted	4117	5441	1325	-	Chromosome	armA	aminoglycoside antibiotic	A. baumannii
AB076	ST2	4 length=181708 depth=0.99x	ISEc29	insertion sequence	predicted	4117	5441	1325	-	Chromosome	mphE	macrolide antibiotic	A. baumannii
AB076	ST2	21 length=67646 depth=0.97x	ISVsa3	insertion sequence	predicted	4748	5724	977	-	Chromosome	APH(6)-Id	aminoglycoside antibiotic	A. baumannii
AB076	ST2	21 length=67646 depth=0.97x	ISVsa3	insertion sequence	predicted	4748	5724	977	-	Chromosome	tet(B)	tetracycline antibiotic	A. baumannii
AB076	ST2	21 length=67646 depth=0.97x	ISVsa3	insertion sequence	predicted	4748	5724	977	-	Chromosome	tetR	tetracycline antibiotic	A. baumannii
AB076	ST2	21 length=67646 depth=0.97x	ISVsa3	insertion sequence	predicted	4748	5724	977	-	Chromosome	APH(3'')-Ib	aminoglycoside antibiotic	A. baumannii
AB076	ST2	35 length=39126 depth=1.02x	ISAba125	insertion sequence	predicted	23837	24923	1087	AB082	Plasmid	APH(3')-VIa	aminoglycoside antibiotic	A. baumannii
AB076	ST2	35 length=39126 depth=1.02x	ISAba125	insertion sequence	predicted	25822	26908	1087	AB082	Plasmid	APH(3')-VIa	aminoglycoside antibiotic	A. baumannii
AB076	ST2	35 length=39126 depth=1.02x	cn_3072_ISAba125	composite transposon	putative	23836	26908	3072	AB082	Plasmid	APH(3')-VIa	aminoglycoside antibiotic	A. baumannii
AB095	ST2	18 length=62926 depth=1.04x	ISVsa3	insertion sequence	predicted	28	1004	977	-	Chromosome	APH(6)-Id	aminoglycoside antibiotic	A. baumannii
AB095	ST2	18 length=62926 depth=1.04x	ISVsa3	insertion sequence	predicted	28	1004	977	-	Chromosome	APH(3'')-Ib	aminoglycoside antibiotic	A. baumannii
AB095	ST2	24 length=47589 depth=1.02x	Tn6207	unit transposon	predicted	31871	38672	6802	-	Chromosome	Acinetobacter baumannii parC conferring resistance to fluoroquinolones	fluoroquinolone antibiotic	A. baumannii
AB095	ST2	40 length=7438 depth=1.05x	ISEc29	insertion sequence	predicted	4503	5827	1325	AC237	Plasmid	msrE	macrolide antibiotic	A. baumannii
AB095	ST2	40 length=7438 depth=1.05x	ISEc29	insertion sequence	predicted	4503	5827	1325	AC237	Plasmid	armA	aminoglycoside antibiotic	A. baumannii
AB095	ST2	40 length=7438 depth=1.05x	ISEc29	insertion sequence	predicted	4503	5827	1325	AC237	Plasmid	mphE	macrolide antibiotic	A. baumannii
AB099	ST2	10 length=149701 depth=1.06x	ISAba40	insertion sequence	predicted	103868	104906	1039	-	Chromosome	ANT(3'')-IIa	aminoglycoside antibiotic	A. baumannii
AB099	ST2	19 length=62926 depth=1.07x	ISVsa3	insertion sequence	predicted	61923	62899	977	-	Chromosome	APH(6)-Id	aminoglycoside antibiotic	A. baumannii
AB099	ST2	19 length=62926 depth=1.07x	ISVsa3	insertion sequence	predicted	61923	62899	977	-	Chromosome	APH(3'')-Ib	aminoglycoside antibiotic	A. baumannii
AB099	ST2	34 length=7438 depth=1.02x	ISEc29	insertion sequence	predicted	4503	5827	1325	AC237	Plasmid	msrE	macrolide antibiotic	A. baumannii
AB099	ST2	34 length=7438 depth=1.02x	ISEc29	insertion sequence	predicted	4503	5827	1325	AC237	Plasmid	armA	aminoglycoside antibiotic	A. baumannii
AB099	ST2	34 length=7438 depth=1.02x	ISEc29	insertion sequence	predicted	4503	5827	1325	AC237	Plasmid	mphE	macrolide antibiotic	A. baumannii
AB099	ST2	10 length=149701 depth=1.06x	cn_27492_ISAba40	composite transposon	putative	77414	104906	27492	-	Chromosome	ANT(3'')-IIa	aminoglycoside antibiotic	A. baumannii
AB099	ST2	10 length=149701 depth=1.06x	cn_27492_ISAba13	composite transposon	putative	77414	104906	27492	-	Chromosome	ANT(3'')-IIa	aminoglycoside antibiotic	A. baumannii
AB110	ST2	51 length=4417 depth=2.46x	ISEc28	insertion sequence	predicted	51	947	897	AC237	Plasmid	qacEdelta1	disinfecting agents and antiseptics	A. baumannii
AB110	ST2	51 length=4417 depth=2.46x	ISEc28	insertion sequence	predicted	51	947	897	AC237	Plasmid	sul1	sulfonamide antibiotic	A. baumannii
AB110	ST2	59 length=3311 depth=2.08x	ISEc29	insertion sequence	predicted	1603	2927	1325	AC237	Plasmid	armA	aminoglycoside antibiotic	A. baumannii
AB112	ST10	57 length=15685 depth=0.92x	IS1006	insertion sequence	predicted	14867	15685	819	-	Chromosome	APH(6)-Id	aminoglycoside antibiotic	A. baumannii
AB112	ST10	57 length=15685 depth=0.92x	IS1006	insertion sequence	predicted	14867	15685	819	-	Chromosome	APH(3'')-Ib	aminoglycoside antibiotic	A. baumannii
AB112	ST10	82 length=5224 depth=1.15x	ISEc29	insertion sequence	predicted	1	1323	1323	AC237	Plasmid	armA	aminoglycoside antibiotic	A. baumannii
AB112	ST10	82 length=5224 depth=1.15x	ISEc28	insertion sequence	predicted	4313	5209	897	AC237	Plasmid	armA	aminoglycoside antibiotic	A. baumannii
AB114	ST2	47 length=4417 depth=2.52x	ISEc28	insertion sequence	predicted	3471	4367	897	AC237	Plasmid	sul1	sulfonamide antibiotic	A. baumannii
AB114	ST2	47 length=4417 depth=2.52x	ISEc28	insertion sequence	predicted	3471	4367	897	AC237	Plasmid	qacEdelta1	disinfecting agents and antiseptics	A. baumannii
AB114	ST2	57 length=3311 depth=2.10x	ISEc29	insertion sequence	predicted	385	1709	1325	AC237	Plasmid	armA	aminoglycoside antibiotic	A. baumannii
AB115	ST2	10 length=144674 depth=1.02x	ISAba40	insertion sequence	predicted	98800	99838	1039	-	Chromosome	ANT(3'')-IIa	aminoglycoside antibiotic	A. baumannii
AB115	ST2	19 length=76143 depth=0.98x	ISAba24	insertion sequence	predicted	1129	3549	2421	-	Chromosome	msrE	macrolide antibiotic	A. baumannii
AB115	ST2	19 length=76143 depth=0.98x	ISAba24	insertion sequence	predicted	1129	3549	2421	-	Chromosome	armA	aminoglycoside antibiotic	A. baumannii
AB115	ST2	19 length=76143 depth=0.98x	ISAba24	insertion sequence	predicted	1129	3549	2421	-	Chromosome	mphE	macrolide antibiotic	A. baumannii
AB115	ST2	19 length=76143 depth=0.98x	ISEc29	insertion sequence	predicted	6932	8256	1325	-	Chromosome	msrE	macrolide antibiotic	A. baumannii
AB115	ST2	19 length=76143 depth=0.98x	ISEc29	insertion sequence	predicted	6932	8256	1325	-	Chromosome	armA	aminoglycoside antibiotic	A. baumannii
AB115	ST2	19 length=76143 depth=0.98x	ISEc29	insertion sequence	predicted	6932	8256	1325	-	Chromosome	mphE	macrolide antibiotic	A. baumannii
AB115	ST2	21 length=70072 depth=0.67x circular=true	ISAba125	insertion sequence	predicted	41096	42182	1087	AB082	Plasmid	APH(3')-VIa	aminoglycoside antibiotic	A. baumannii
AB115	ST2	21 length=70072 depth=0.67x circular=true	ISAba125	insertion sequence	predicted	39111	40197	1087	AB082	Plasmid	APH(3')-VIa	aminoglycoside antibiotic	A. baumannii
AB115	ST2	22 length=67637 depth=1.05x	ISVsa3	insertion sequence	predicted	61923	62899	977	-	Chromosome	APH(6)-Id	aminoglycoside antibiotic	A. baumannii
AB115	ST2	22 length=67637 depth=1.05x	ISVsa3	insertion sequence	predicted	61923	62899	977	-	Chromosome	tet(B)	tetracycline antibiotic	A. baumannii
AB115	ST2	22 length=67637 depth=1.05x	ISVsa3	insertion sequence	predicted	61923	62899	977	-	Chromosome	tetR	tetracycline antibiotic	A. baumannii
AB115	ST2	22 length=67637 depth=1.05x	ISVsa3	insertion sequence	predicted	61923	62899	977	-	Chromosome	APH(3'')-Ib	aminoglycoside antibiotic	A. baumannii
AB115	ST2	10 length=144674 depth=1.02x	cn_27492_ISAba40	composite transposon	putative	72346	99838	27492	-	Chromosome	ANT(3'')-IIa	aminoglycoside antibiotic	A. baumannii
AB115	ST2	10 length=144674 depth=1.02x	cn_27492_ISAba13	composite transposon	putative	72346	99838	27492	-	Chromosome	ANT(3'')-IIa	aminoglycoside antibiotic	A. baumannii
AB115	ST2	21 length=70072 depth=0.67x circular=true	cn_3072_ISAba125	composite transposon	putative	39110	42182	3072	AB082	Plasmid	APH(3')-VIa	aminoglycoside antibiotic	A. baumannii
AB116	ST2	10 length=149701 depth=1.06x	ISAba40	insertion sequence	predicted	44796	45834	1039	-	Chromosome	ANT(3'')-IIa	aminoglycoside antibiotic	A. baumannii
AB116	ST2	17 length=62926 depth=1.08x	ISVsa3	insertion sequence	predicted	28	1004	977	-	Chromosome	APH(6)-Id	aminoglycoside antibiotic	A. baumannii
AB116	ST2	17 length=62926 depth=1.08x	ISVsa3	insertion sequence	predicted	28	1004	977	-	Chromosome	APH(3'')-Ib	aminoglycoside antibiotic	A. baumannii
AB116	ST2	40 length=7438 depth=1.04x	ISEc29	insertion sequence	predicted	1612	2936	1325	AC237	Plasmid	msrE	macrolide antibiotic	A. baumannii
AB116	ST2	40 length=7438 depth=1.04x	ISEc29	insertion sequence	predicted	1612	2936	1325	AC237	Plasmid	armA	aminoglycoside antibiotic	A. baumannii
AB116	ST2	40 length=7438 depth=1.04x	ISEc29	insertion sequence	predicted	1612	2936	1325	AC237	Plasmid	mphE	macrolide antibiotic	A. baumannii
AB116	ST2	10 length=149701 depth=1.06x	cn_27492_ISAba40	composite transposon	putative	44795	72287	27492	-	Chromosome	ANT(3'')-IIa	aminoglycoside antibiotic	A. baumannii
AB116	ST2	10 length=149701 depth=1.06x	cn_27492_ISAba13	composite transposon	putative	44795	72287	27492	-	Chromosome	ANT(3'')-IIa	aminoglycoside antibiotic	A. baumannii
AB117	ST2	9 length=144674 depth=1.06x	ISAba40	insertion sequence	predicted	44837	45875	1039	-	Chromosome	ANT(3'')-IIa	aminoglycoside antibiotic	A. baumannii
AB117	ST2	18 length=70107 depth=0.77x	ISAba125	insertion sequence	predicted	19386	20472	1087	AB082	Plasmid	APH(3')-VIa	aminoglycoside antibiotic	A. baumannii
AB117	ST2	18 length=70107 depth=0.77x	ISAba125	insertion sequence	predicted	17401	18487	1087	AB082	Plasmid	APH(3')-VIa	aminoglycoside antibiotic	A. baumannii
AB117	ST2	47 length=7438 depth=1.01x	ISEc29	insertion sequence	predicted	1612	2936	1325	AC716	Plasmid	msrE	macrolide antibiotic	A. baumannii
AB117	ST2	47 length=7438 depth=1.01x	ISEc29	insertion sequence	predicted	1612	2936	1325	AC716	Plasmid	armA	aminoglycoside antibiotic	A. baumannii
AB117	ST2	47 length=7438 depth=1.01x	ISEc29	insertion sequence	predicted	1612	2936	1325	AC716	Plasmid	mphE	macrolide antibiotic	A. baumannii
AB117	ST2	9 length=144674 depth=1.06x	cn_27492_ISAba62	composite transposon	putative	44836	72328	27492	-	Chromosome	ANT(3'')-IIa	aminoglycoside antibiotic	A. baumannii
AB117	ST2	9 length=144674 depth=1.06x	cn_27492_ISAba40	composite transposon	putative	44836	72328	27492	-	Chromosome	ANT(3'')-IIa	aminoglycoside antibiotic	A. baumannii
AB117	ST2	18 length=70107 depth=0.77x	cn_3072_ISAba125	composite transposon	putative	17400	20472	3072	AB082	Plasmid	APH(3')-VIa	aminoglycoside antibiotic	A. baumannii
AB134	ST2	22 length=67457 depth=1.06x	ISVsa3	insertion sequence	predicted	61923	62899	977	-	Chromosome	APH(6)-Id	aminoglycoside antibiotic	A. baumannii
AB134	ST2	22 length=67457 depth=1.06x	ISVsa3	insertion sequence	predicted	61923	62899	977	-	Chromosome	tet(B)	tetracycline antibiotic	A. baumannii
AB134	ST2	22 length=67457 depth=1.06x	ISVsa3	insertion sequence	predicted	61923	62899	977	-	Chromosome	tetR	tetracycline antibiotic	A. baumannii
AB134	ST2	22 length=67457 depth=1.06x	ISVsa3	insertion sequence	predicted	61923	62899	977	-	Chromosome	APH(3'')-Ib	aminoglycoside antibiotic	A. baumannii
AB134	ST2	40 length=17437 depth=1.02x	ISAba24	insertion sequence	predicted	1129	3549	2421	AC237	Plasmid	mphE	macrolide antibiotic	A. baumannii
AB134	ST2	40 length=17437 depth=1.02x	ISAba24	insertion sequence	predicted	1129	3549	2421	AC237	Plasmid	sul1	sulfonamide antibiotic	A. baumannii
AB134	ST2	40 length=17437 depth=1.02x	ISAba24	insertion sequence	predicted	1129	3549	2421	AC237	Plasmid	armA	aminoglycoside antibiotic	A. baumannii
AB134	ST2	40 length=17437 depth=1.02x	ISAba24	insertion sequence	predicted	1129	3549	2421	AC237	Plasmid	aadA	aminoglycoside antibiotic	A. baumannii
AB134	ST2	40 length=17437 depth=1.02x	ISAba24	insertion sequence	predicted	1129	3549	2421	AC237	Plasmid	msrE	macrolide antibiotic	A. baumannii
AB134	ST2	40 length=17437 depth=1.02x	ISAba24	insertion sequence	predicted	1129	3549	2421	AC237	Plasmid	catB8	phenicol antibiotic	A. baumannii
AB134	ST2	40 length=17437 depth=1.02x	ISAba24	insertion sequence	predicted	1129	3549	2421	AC237	Plasmid	AAC(6')-Ib9	aminoglycoside antibiotic	A. baumannii
AB134	ST2	40 length=17437 depth=1.02x	ISAba24	insertion sequence	predicted	1129	3549	2421	AC237	Plasmid	qacEdelta1	disinfecting agents and antiseptics	A. baumannii
AB144	ST2	52 length=4417 depth=2.07x	ISEc28	insertion sequence	predicted	3471	4367	897	AC237	Plasmid	sul1	sulfonamide antibiotic	A. baumannii
AB144	ST2	52 length=4417 depth=2.07x	ISEc28	insertion sequence	predicted	3471	4367	897	AC237	Plasmid	qacEdelta1	disinfecting agents and antiseptics	A. baumannii
AB144	ST2	61 length=3311 depth=2.02x	ISEc29	insertion sequence	predicted	385	1709	1325	AC237	Plasmid	armA	aminoglycoside antibiotic	A. baumannii
AB145	ST10	57 length=15016 depth=0.79x	ISAba3	insertion sequence	predicted	5282	6074	793	AC940	Plasmid	OXA-420	carbapenem	A. baumannii
AB145	ST10	58 length=10564 depth=1.03x	IS1006	insertion sequence	predicted	2231	3049	819	AB595	Plasmid	APH(6)-Id	aminoglycoside antibiotic	A. baumannii
AB145	ST10	58 length=10564 depth=1.03x	IS1006	insertion sequence	predicted	2231	3049	819	AB595	Plasmid	sul2	sulfonamide antibiotic	A. baumannii
AB145	ST10	58 length=10564 depth=1.03x	IS1006	insertion sequence	predicted	2231	3049	819	AB595	Plasmid	APH(3'')-Ib	aminoglycoside antibiotic	A. baumannii
AB146	ST2	22 length=62926 depth=1.13x	ISVsa3	insertion sequence	predicted	28	1004	977	-	Chromosome	APH(6)-Id	aminoglycoside antibiotic	A. baumannii
AB146	ST2	22 length=62926 depth=1.13x	ISVsa3	insertion sequence	predicted	28	1004	977	-	Chromosome	APH(3'')-Ib	aminoglycoside antibiotic	A. baumannii
AB146	ST2	47 length=7438 depth=1.09x	ISEc29	insertion sequence	predicted	1612	2936	1325	AC237	Plasmid	msrE	macrolide antibiotic	A. baumannii
AB146	ST2	47 length=7438 depth=1.09x	ISEc29	insertion sequence	predicted	1612	2936	1325	AC237	Plasmid	armA	aminoglycoside antibiotic	A. baumannii
AB146	ST2	47 length=7438 depth=1.09x	ISEc29	insertion sequence	predicted	1612	2936	1325	AC237	Plasmid	mphE	macrolide antibiotic	A. baumannii
AB147	ST1	75 length=10564 depth=0.80x	IS1006	insertion sequence	predicted	2231	3049	819	AB595	Plasmid	APH(6)-Id	aminoglycoside antibiotic	A. baumannii
AB147	ST1	75 length=10564 depth=0.80x	IS1006	insertion sequence	predicted	2231	3049	819	AB595	Plasmid	sul2	sulfonamide antibiotic	A. baumannii
AB147	ST1	75 length=10564 depth=0.80x	IS1006	insertion sequence	predicted	2231	3049	819	AB595	Plasmid	APH(3'')-Ib	aminoglycoside antibiotic	A. baumannii
AB148	ST2	21 length=65450 depth=1.13x	ISVsa3	insertion sequence	predicted	61923	62899	977	-	Chromosome	APH(6)-Id	aminoglycoside antibiotic	A. baumannii
AB148	ST2	21 length=65450 depth=1.13x	ISVsa3	insertion sequence	predicted	61923	62899	977	-	Chromosome	tet(B)	tetracycline antibiotic	A. baumannii
AB148	ST2	21 length=65450 depth=1.13x	ISVsa3	insertion sequence	predicted	61923	62899	977	-	Chromosome	tetR	tetracycline antibiotic	A. baumannii
AB148	ST2	21 length=65450 depth=1.13x	ISVsa3	insertion sequence	predicted	61923	62899	977	-	Chromosome	APH(3'')-Ib	aminoglycoside antibiotic	A. baumannii
AB148	ST2	39 length=17433 depth=0.99x	ISAba24	insertion sequence	predicted	1129	3549	2421	AC237	Plasmid	mphE	macrolide antibiotic	A. baumannii
AB148	ST2	39 length=17433 depth=0.99x	ISAba24	insertion sequence	predicted	1129	3549	2421	AC237	Plasmid	sul1	sulfonamide antibiotic	A. baumannii
AB148	ST2	39 length=17433 depth=0.99x	ISAba24	insertion sequence	predicted	1129	3549	2421	AC237	Plasmid	armA	aminoglycoside antibiotic	A. baumannii
AB148	ST2	39 length=17433 depth=0.99x	ISAba24	insertion sequence	predicted	1129	3549	2421	AC237	Plasmid	aadA	aminoglycoside antibiotic	A. baumannii
AB148	ST2	39 length=17433 depth=0.99x	ISAba24	insertion sequence	predicted	1129	3549	2421	AC237	Plasmid	msrE	macrolide antibiotic	A. baumannii
AB148	ST2	39 length=17433 depth=0.99x	ISAba24	insertion sequence	predicted	1129	3549	2421	AC237	Plasmid	catB8	phenicol antibiotic	A. baumannii
AB148	ST2	39 length=17433 depth=0.99x	ISAba24	insertion sequence	predicted	1129	3549	2421	AC237	Plasmid	AAC(6')-Ib9	aminoglycoside antibiotic	A. baumannii
AB148	ST2	39 length=17433 depth=0.99x	ISAba24	insertion sequence	predicted	1129	3549	2421	AC237	Plasmid	qacEdelta1	disinfecting agents and antiseptics	A. baumannii
AB149	ST2	20 length=67645 depth=1.11x	ISVsa3	insertion sequence	predicted	4747	5723	977	-	Chromosome	APH(6)-Id	aminoglycoside antibiotic	A. baumannii
AB149	ST2	20 length=67645 depth=1.11x	ISVsa3	insertion sequence	predicted	4747	5723	977	-	Chromosome	tet(B)	tetracycline antibiotic	A. baumannii
AB149	ST2	20 length=67645 depth=1.11x	ISVsa3	insertion sequence	predicted	4747	5723	977	-	Chromosome	tetR	tetracycline antibiotic	A. baumannii
AB149	ST2	20 length=67645 depth=1.11x	ISVsa3	insertion sequence	predicted	4747	5723	977	-	Chromosome	APH(3'')-Ib	aminoglycoside antibiotic	A. baumannii
AB149	ST2	44 length=14956 depth=0.93x	ISAba24	insertion sequence	predicted	941	3361	2421	AC237	Plasmid	msrE	macrolide antibiotic	A. baumannii
AB149	ST2	44 length=14956 depth=0.93x	ISAba24	insertion sequence	predicted	941	3361	2421	AC237	Plasmid	armA	aminoglycoside antibiotic	A. baumannii
AB149	ST2	44 length=14956 depth=0.93x	ISAba24	insertion sequence	predicted	941	3361	2421	AC237	Plasmid	mphE	macrolide antibiotic	A. baumannii
AB149	ST2	44 length=14956 depth=0.93x	ISEc29	insertion sequence	predicted	6744	8068	1325	AC237	Plasmid	msrE	macrolide antibiotic	A. baumannii
AB149	ST2	44 length=14956 depth=0.93x	ISEc29	insertion sequence	predicted	6744	8068	1325	AC237	Plasmid	armA	aminoglycoside antibiotic	A. baumannii
AB149	ST2	44 length=14956 depth=0.93x	ISEc29	insertion sequence	predicted	6744	8068	1325	AC237	Plasmid	mphE	macrolide antibiotic	A. baumannii
AB150	ST2	3 length=318467 depth=0.84x	ISAba13	insertion sequence	predicted	258203	259241	1039	-	Chromosome	OXA-66	carbapenem	A. baumannii
AB150	ST2	40 length=15647 depth=1.27x	ISEc29	insertion sequence	predicted	9821	11145	1325	AC715	Plasmid	mphE	macrolide antibiotic	A. baumannii
AB150	ST2	40 length=15647 depth=1.27x	ISEc29	insertion sequence	predicted	9821	11145	1325	AC715	Plasmid	armA	aminoglycoside antibiotic	A. baumannii
AB150	ST2	40 length=15647 depth=1.27x	ISEc29	insertion sequence	predicted	9821	11145	1325	AC715	Plasmid	msrE	macrolide antibiotic	A. baumannii
AB150	ST2	40 length=15647 depth=1.27x	ISEc29	insertion sequence	predicted	9821	11145	1325	AC715	Plasmid	arr-2	rifamycin antibiotic	A. baumannii
AB150	ST2	40 length=15647 depth=1.27x	ISEc29	insertion sequence	predicted	9821	11145	1325	AC715	Plasmid	qacEdelta1	disinfecting agents and antiseptics	A. baumannii
AB150	ST2	40 length=15647 depth=1.27x	ISEc29	insertion sequence	predicted	9821	11145	1325	AC715	Plasmid	cmlA5	phenicol antibiotic	A. baumannii
AB150	ST2	40 length=15647 depth=1.27x	ISEc29	insertion sequence	predicted	9821	11145	1325	AC715	Plasmid	sul1	sulfonamide antibiotic	A. baumannii
AB150	ST2	40 length=15647 depth=1.27x	ISEc28	insertion sequence	predicted	5935	6831	897	AC715	Plasmid	mphE	macrolide antibiotic	A. baumannii
AB150	ST2	40 length=15647 depth=1.27x	ISEc28	insertion sequence	predicted	5935	6831	897	AC715	Plasmid	armA	aminoglycoside antibiotic	A. baumannii
AB150	ST2	40 length=15647 depth=1.27x	ISEc28	insertion sequence	predicted	5935	6831	897	AC715	Plasmid	msrE	macrolide antibiotic	A. baumannii
AB150	ST2	40 length=15647 depth=1.27x	ISEc28	insertion sequence	predicted	5935	6831	897	AC715	Plasmid	arr-2	rifamycin antibiotic	A. baumannii
AB150	ST2	40 length=15647 depth=1.27x	ISEc28	insertion sequence	predicted	5935	6831	897	AC715	Plasmid	qacEdelta1	disinfecting agents and antiseptics	A. baumannii
AB150	ST2	40 length=15647 depth=1.27x	ISEc28	insertion sequence	predicted	5935	6831	897	AC715	Plasmid	cmlA5	phenicol antibiotic	A. baumannii
AB150	ST2	40 length=15647 depth=1.27x	ISEc28	insertion sequence	predicted	5935	6831	897	AC715	Plasmid	sul1	sulfonamide antibiotic	A. baumannii
AB165	ST2	37 length=17437 depth=1.03x	ISAba24	insertion sequence	predicted	1129	3549	2421	AC237	Plasmid	mphE	macrolide antibiotic	A. baumannii
AB165	ST2	37 length=17437 depth=1.03x	ISAba24	insertion sequence	predicted	1129	3549	2421	AC237	Plasmid	sul1	sulfonamide antibiotic	A. baumannii
AB165	ST2	37 length=17437 depth=1.03x	ISAba24	insertion sequence	predicted	1129	3549	2421	AC237	Plasmid	armA	aminoglycoside antibiotic	A. baumannii
AB165	ST2	37 length=17437 depth=1.03x	ISAba24	insertion sequence	predicted	1129	3549	2421	AC237	Plasmid	aadA	aminoglycoside antibiotic	A. baumannii
AB165	ST2	37 length=17437 depth=1.03x	ISAba24	insertion sequence	predicted	1129	3549	2421	AC237	Plasmid	msrE	macrolide antibiotic	A. baumannii
AB165	ST2	37 length=17437 depth=1.03x	ISAba24	insertion sequence	predicted	1129	3549	2421	AC237	Plasmid	catB8	phenicol antibiotic	A. baumannii
AB165	ST2	37 length=17437 depth=1.03x	ISAba24	insertion sequence	predicted	1129	3549	2421	AC237	Plasmid	AAC(6')-Ib9	aminoglycoside antibiotic	A. baumannii
AB165	ST2	37 length=17437 depth=1.03x	ISAba24	insertion sequence	predicted	1129	3549	2421	AC237	Plasmid	qacEdelta1	disinfecting agents and antiseptics	A. baumannii
AB165	ST2	42 length=8348 depth=1.08x	ISVsa3	insertion sequence	predicted	2720	3696	977	-	Chromosome	APH(6)-Id	aminoglycoside antibiotic	A. baumannii
AB165	ST2	42 length=8348 depth=1.08x	ISVsa3	insertion sequence	predicted	2720	3696	977	-	Chromosome	tet(B)	tetracycline antibiotic	A. baumannii
AB165	ST2	42 length=8348 depth=1.08x	ISVsa3	insertion sequence	predicted	2720	3696	977	-	Chromosome	tetR	tetracycline antibiotic	A. baumannii
AB165	ST2	42 length=8348 depth=1.08x	ISVsa3	insertion sequence	predicted	2720	3696	977	-	Chromosome	APH(3'')-Ib	aminoglycoside antibiotic	A. baumannii
AB166	ST2	6 length=184524 depth=0.94x	ISAba24	insertion sequence	predicted	1129	3549	2421	-	Chromosome	msrE	macrolide antibiotic	A. baumannii
AB166	ST2	6 length=184524 depth=0.94x	ISAba24	insertion sequence	predicted	1129	3549	2421	-	Chromosome	armA	aminoglycoside antibiotic	A. baumannii
AB166	ST2	6 length=184524 depth=0.94x	ISAba24	insertion sequence	predicted	1129	3549	2421	-	Chromosome	mphE	macrolide antibiotic	A. baumannii
AB166	ST2	6 length=184524 depth=0.94x	ISEc29	insertion sequence	predicted	6932	8256	1325	-	Chromosome	msrE	macrolide antibiotic	A. baumannii
AB166	ST2	6 length=184524 depth=0.94x	ISEc29	insertion sequence	predicted	6932	8256	1325	-	Chromosome	armA	aminoglycoside antibiotic	A. baumannii
AB166	ST2	6 length=184524 depth=0.94x	ISEc29	insertion sequence	predicted	6932	8256	1325	-	Chromosome	mphE	macrolide antibiotic	A. baumannii
AB166	ST2	22 length=67646 depth=1.10x	ISVsa3	insertion sequence	predicted	4748	5724	977	-	Chromosome	APH(6)-Id	aminoglycoside antibiotic	A. baumannii
AB166	ST2	22 length=67646 depth=1.10x	ISVsa3	insertion sequence	predicted	4748	5724	977	-	Chromosome	tet(B)	tetracycline antibiotic	A. baumannii
AB166	ST2	22 length=67646 depth=1.10x	ISVsa3	insertion sequence	predicted	4748	5724	977	-	Chromosome	tetR	tetracycline antibiotic	A. baumannii
AB166	ST2	22 length=67646 depth=1.10x	ISVsa3	insertion sequence	predicted	4748	5724	977	-	Chromosome	APH(3'')-Ib	aminoglycoside antibiotic	A. baumannii
AB167	ST2	6 length=172781 depth=0.97x	ISAba24	insertion sequence	predicted	169421	171841	2421	-	Chromosome	msrE	macrolide antibiotic	A. baumannii
AB167	ST2	6 length=172781 depth=0.97x	ISAba24	insertion sequence	predicted	169421	171841	2421	-	Chromosome	armA	aminoglycoside antibiotic	A. baumannii
AB167	ST2	6 length=172781 depth=0.97x	ISAba24	insertion sequence	predicted	169421	171841	2421	-	Chromosome	mphE	macrolide antibiotic	A. baumannii
AB167	ST2	6 length=172781 depth=0.97x	ISEc29	insertion sequence	predicted	164714	166038	1325	-	Chromosome	msrE	macrolide antibiotic	A. baumannii
AB167	ST2	6 length=172781 depth=0.97x	ISEc29	insertion sequence	predicted	164714	166038	1325	-	Chromosome	armA	aminoglycoside antibiotic	A. baumannii
AB167	ST2	6 length=172781 depth=0.97x	ISEc29	insertion sequence	predicted	164714	166038	1325	-	Chromosome	mphE	macrolide antibiotic	A. baumannii
AB167	ST2	21 length=67646 depth=1.17x	ISVsa3	insertion sequence	predicted	4748	5724	977	-	Chromosome	APH(6)-Id	aminoglycoside antibiotic	A. baumannii
AB167	ST2	21 length=67646 depth=1.17x	ISVsa3	insertion sequence	predicted	4748	5724	977	-	Chromosome	tet(B)	tetracycline antibiotic	A. baumannii
AB167	ST2	21 length=67646 depth=1.17x	ISVsa3	insertion sequence	predicted	4748	5724	977	-	Chromosome	tetR	tetracycline antibiotic	A. baumannii
AB167	ST2	21 length=67646 depth=1.17x	ISVsa3	insertion sequence	predicted	4748	5724	977	-	Chromosome	APH(3'')-Ib	aminoglycoside antibiotic	A. baumannii
AB176	ST2	20 length=62926 depth=1.10x	ISVsa3	insertion sequence	predicted	61923	62899	977	-	Chromosome	APH(6)-Id	aminoglycoside antibiotic	A. baumannii
AB176	ST2	20 length=62926 depth=1.10x	ISVsa3	insertion sequence	predicted	61923	62899	977	-	Chromosome	APH(3'')-Ib	aminoglycoside antibiotic	A. baumannii
AB176	ST2	49 length=7438 depth=0.89x	ISEc29	insertion sequence	predicted	4503	5827	1325	AC237	Plasmid	msrE	macrolide antibiotic	A. baumannii
AB176	ST2	49 length=7438 depth=0.89x	ISEc29	insertion sequence	predicted	4503	5827	1325	AC237	Plasmid	armA	aminoglycoside antibiotic	A. baumannii
AB176	ST2	49 length=7438 depth=0.89x	ISEc29	insertion sequence	predicted	4503	5827	1325	AC237	Plasmid	mphE	macrolide antibiotic	A. baumannii
AB177	ST2	21 length=62926 depth=1.11x	ISVsa3	insertion sequence	predicted	28	1004	977	-	Chromosome	APH(6)-Id	aminoglycoside antibiotic	A. baumannii
AB177	ST2	21 length=62926 depth=1.11x	ISVsa3	insertion sequence	predicted	28	1004	977	-	Chromosome	APH(3'')-Ib	aminoglycoside antibiotic	A. baumannii
AB177	ST2	46 length=7438 depth=0.99x	ISEc29	insertion sequence	predicted	1612	2936	1325	AC237	Plasmid	msrE	macrolide antibiotic	A. baumannii
AB177	ST2	46 length=7438 depth=0.99x	ISEc29	insertion sequence	predicted	1612	2936	1325	AC237	Plasmid	armA	aminoglycoside antibiotic	A. baumannii
AB177	ST2	46 length=7438 depth=0.99x	ISEc29	insertion sequence	predicted	1612	2936	1325	AC237	Plasmid	mphE	macrolide antibiotic	A. baumannii
AB177	ST2	51 length=4387 depth=1.49x	ISAba125	insertion sequence	predicted	1	1087	1087	AE581	Plasmid	BRP(MBL)	glycopeptide antibiotic	A. baumannii
AB177	ST2	51 length=4387 depth=1.49x	ISAba125	insertion sequence	predicted	1	1087	1087	AE581	Plasmid	NDM-1	carbapenem	A. baumannii
AB178	ST2	55 length=4417 depth=2.38x	ISEc28	insertion sequence	predicted	51	947	897	AC237	Plasmid	qacEdelta1	disinfecting agents and antiseptics	A. baumannii
AB178	ST2	55 length=4417 depth=2.38x	ISEc28	insertion sequence	predicted	51	947	897	AC237	Plasmid	sul1	sulfonamide antibiotic	A. baumannii
AB178	ST2	64 length=3301 depth=1.98x	ISEc29	insertion sequence	predicted	375	1699	1325	AC237	Plasmid	armA	aminoglycoside antibiotic	A. baumannii
AB190	ST2	21 length=62926 depth=1.07x	ISVsa3	insertion sequence	predicted	28	1004	977	-	Chromosome	APH(6)-Id	aminoglycoside antibiotic	A. baumannii
AB190	ST2	21 length=62926 depth=1.07x	ISVsa3	insertion sequence	predicted	28	1004	977	-	Chromosome	APH(3'')-Ib	aminoglycoside antibiotic	A. baumannii
AB190	ST2	45 length=7438 depth=1.02x	ISEc29	insertion sequence	predicted	1612	2936	1325	AC237	Plasmid	msrE	macrolide antibiotic	A. baumannii
AB190	ST2	45 length=7438 depth=1.02x	ISEc29	insertion sequence	predicted	1612	2936	1325	AC237	Plasmid	armA	aminoglycoside antibiotic	A. baumannii
AB190	ST2	45 length=7438 depth=1.02x	ISEc29	insertion sequence	predicted	1612	2936	1325	AC237	Plasmid	mphE	macrolide antibiotic	A. baumannii
AB191	ST2	22 length=62926 depth=1.06x	ISVsa3	insertion sequence	predicted	28	1004	977	-	Chromosome	APH(6)-Id	aminoglycoside antibiotic	A. baumannii
AB191	ST2	22 length=62926 depth=1.06x	ISVsa3	insertion sequence	predicted	28	1004	977	-	Chromosome	APH(3'')-Ib	aminoglycoside antibiotic	A. baumannii
AB191	ST2	47 length=7438 depth=1.00x	ISEc29	insertion sequence	predicted	4503	5827	1325	AC237	Plasmid	msrE	macrolide antibiotic	A. baumannii
AB191	ST2	47 length=7438 depth=1.00x	ISEc29	insertion sequence	predicted	4503	5827	1325	AC237	Plasmid	armA	aminoglycoside antibiotic	A. baumannii
AB191	ST2	47 length=7438 depth=1.00x	ISEc29	insertion sequence	predicted	4503	5827	1325	AC237	Plasmid	mphE	macrolide antibiotic	A. baumannii
AB192	ST2	24 length=71291 depth=1.08x	ISAba40	insertion sequence	predicted	44839	45877	1039	-	Chromosome	ANT(3'')-IIa	aminoglycoside antibiotic	A. baumannii
AB192	ST2	56 length=4648 depth=1.77x	ISEc29	insertion sequence	predicted	375	1699	1325	AC237	Plasmid	armA	aminoglycoside antibiotic	A. baumannii
AB200	ST2	21 length=62926 depth=1.08x	ISVsa3	insertion sequence	predicted	61923	62899	977	-	Chromosome	APH(6)-Id	aminoglycoside antibiotic	A. baumannii
AB200	ST2	21 length=62926 depth=1.08x	ISVsa3	insertion sequence	predicted	61923	62899	977	-	Chromosome	APH(3'')-Ib	aminoglycoside antibiotic	A. baumannii
AB200	ST2	45 length=7438 depth=1.03x	ISEc29	insertion sequence	predicted	4503	5827	1325	AC237	Plasmid	msrE	macrolide antibiotic	A. baumannii
AB200	ST2	45 length=7438 depth=1.03x	ISEc29	insertion sequence	predicted	4503	5827	1325	AC237	Plasmid	armA	aminoglycoside antibiotic	A. baumannii
AB200	ST2	45 length=7438 depth=1.03x	ISEc29	insertion sequence	predicted	4503	5827	1325	AC237	Plasmid	mphE	macrolide antibiotic	A. baumannii
AB203	ST2	17 length=62926 depth=1.08x	ISVsa3	insertion sequence	predicted	28	1004	977	-	Chromosome	APH(6)-Id	aminoglycoside antibiotic	A. baumannii
AB203	ST2	17 length=62926 depth=1.08x	ISVsa3	insertion sequence	predicted	28	1004	977	-	Chromosome	APH(3'')-Ib	aminoglycoside antibiotic	A. baumannii
AB203	ST2	45 length=7438 depth=1.06x	ISEc29	insertion sequence	predicted	4503	5827	1325	AC237	Plasmid	msrE	macrolide antibiotic	A. baumannii
AB203	ST2	45 length=7438 depth=1.06x	ISEc29	insertion sequence	predicted	4503	5827	1325	AC237	Plasmid	armA	aminoglycoside antibiotic	A. baumannii
AB203	ST2	45 length=7438 depth=1.06x	ISEc29	insertion sequence	predicted	4503	5827	1325	AC237	Plasmid	mphE	macrolide antibiotic	A. baumannii
AB205	ST2	19 length=62926 depth=1.11x	ISVsa3	insertion sequence	predicted	61923	62899	977	-	Chromosome	APH(6)-Id	aminoglycoside antibiotic	A. baumannii
AB205	ST2	19 length=62926 depth=1.11x	ISVsa3	insertion sequence	predicted	61923	62899	977	-	Chromosome	APH(3'')-Ib	aminoglycoside antibiotic	A. baumannii
AB205	ST2	46 length=7438 depth=1.05x	ISEc29	insertion sequence	predicted	1612	2936	1325	AC237	Plasmid	msrE	macrolide antibiotic	A. baumannii
AB205	ST2	46 length=7438 depth=1.05x	ISEc29	insertion sequence	predicted	1612	2936	1325	AC237	Plasmid	armA	aminoglycoside antibiotic	A. baumannii
AB205	ST2	46 length=7438 depth=1.05x	ISEc29	insertion sequence	predicted	1612	2936	1325	AC237	Plasmid	mphE	macrolide antibiotic	A. baumannii
AB206	ST2	6 length=172781 depth=0.98x	ISAba24	insertion sequence	predicted	169421	171841	2421	-	Chromosome	msrE	macrolide antibiotic	A. baumannii
AB206	ST2	6 length=172781 depth=0.98x	ISAba24	insertion sequence	predicted	169421	171841	2421	-	Chromosome	armA	aminoglycoside antibiotic	A. baumannii
AB206	ST2	6 length=172781 depth=0.98x	ISAba24	insertion sequence	predicted	169421	171841	2421	-	Chromosome	mphE	macrolide antibiotic	A. baumannii
AB206	ST2	6 length=172781 depth=0.98x	ISEc29	insertion sequence	predicted	164714	166038	1325	-	Chromosome	msrE	macrolide antibiotic	A. baumannii
AB206	ST2	6 length=172781 depth=0.98x	ISEc29	insertion sequence	predicted	164714	166038	1325	-	Chromosome	armA	aminoglycoside antibiotic	A. baumannii
AB206	ST2	6 length=172781 depth=0.98x	ISEc29	insertion sequence	predicted	164714	166038	1325	-	Chromosome	mphE	macrolide antibiotic	A. baumannii
AB206	ST2	21 length=67645 depth=1.11x	ISVsa3	insertion sequence	predicted	4747	5723	977	-	Chromosome	APH(6)-Id	aminoglycoside antibiotic	A. baumannii
AB206	ST2	21 length=67645 depth=1.11x	ISVsa3	insertion sequence	predicted	4747	5723	977	-	Chromosome	tet(B)	tetracycline antibiotic	A. baumannii
AB206	ST2	21 length=67645 depth=1.11x	ISVsa3	insertion sequence	predicted	4747	5723	977	-	Chromosome	tetR	tetracycline antibiotic	A. baumannii
AB206	ST2	21 length=67645 depth=1.11x	ISVsa3	insertion sequence	predicted	4747	5723	977	-	Chromosome	APH(3'')-Ib	aminoglycoside antibiotic	A. baumannii
ABBN197	ST2	19 length=67645 depth=1.04x	ISVsa3	insertion sequence	predicted	61923	62899	977	-	Chromosome	APH(6)-Id	aminoglycoside antibiotic	A. baumannii
ABBN197	ST2	19 length=67645 depth=1.04x	ISVsa3	insertion sequence	predicted	61923	62899	977	-	Chromosome	tet(B)	tetracycline antibiotic	A. baumannii
ABBN197	ST2	19 length=67645 depth=1.04x	ISVsa3	insertion sequence	predicted	61923	62899	977	-	Chromosome	tetR	tetracycline antibiotic	A. baumannii
ABBN197	ST2	19 length=67645 depth=1.04x	ISVsa3	insertion sequence	predicted	61923	62899	977	-	Chromosome	APH(3'')-Ib	aminoglycoside antibiotic	A. baumannii
ABBN197	ST2	41 length=34307 depth=0.87x	ISAba24	insertion sequence	predicted	30947	33367	2421	AD096	Plasmid	msrE	macrolide antibiotic	A. baumannii
ABBN197	ST2	41 length=34307 depth=0.87x	ISAba24	insertion sequence	predicted	30947	33367	2421	AD096	Plasmid	armA	aminoglycoside antibiotic	A. baumannii
ABBN197	ST2	41 length=34307 depth=0.87x	ISAba24	insertion sequence	predicted	30947	33367	2421	AD096	Plasmid	mphE	macrolide antibiotic	A. baumannii
ABBN197	ST2	41 length=34307 depth=0.87x	ISEc29	insertion sequence	predicted	26240	27564	1325	AD096	Plasmid	msrE	macrolide antibiotic	A. baumannii
ABBN197	ST2	41 length=34307 depth=0.87x	ISEc29	insertion sequence	predicted	26240	27564	1325	AD096	Plasmid	armA	aminoglycoside antibiotic	A. baumannii
ABBN197	ST2	41 length=34307 depth=0.87x	ISEc29	insertion sequence	predicted	26240	27564	1325	AD096	Plasmid	mphE	macrolide antibiotic	A. baumannii
ABBN201	Unclassified	5 length=172990 depth=0.98x	ISAba24	insertion sequence	predicted	169630	172050	2421	-	Chromosome	msrE	macrolide antibiotic	A. baumannii
ABBN201	Unclassified	5 length=172990 depth=0.98x	ISAba24	insertion sequence	predicted	169630	172050	2421	-	Chromosome	armA	aminoglycoside antibiotic	A. baumannii
ABBN201	Unclassified	5 length=172990 depth=0.98x	ISAba24	insertion sequence	predicted	169630	172050	2421	-	Chromosome	mphE	macrolide antibiotic	A. baumannii
ABBN201	Unclassified	5 length=172990 depth=0.98x	ISEc29	insertion sequence	predicted	164923	166247	1325	-	Chromosome	msrE	macrolide antibiotic	A. baumannii
ABBN201	Unclassified	5 length=172990 depth=0.98x	ISEc29	insertion sequence	predicted	164923	166247	1325	-	Chromosome	armA	aminoglycoside antibiotic	A. baumannii
ABBN201	Unclassified	5 length=172990 depth=0.98x	ISEc29	insertion sequence	predicted	164923	166247	1325	-	Chromosome	mphE	macrolide antibiotic	A. baumannii
ABBN201	Unclassified	20 length=67645 depth=1.05x	ISVsa3	insertion sequence	predicted	61923	62899	977	-	Chromosome	APH(6)-Id	aminoglycoside antibiotic	A. baumannii
ABBN201	Unclassified	20 length=67645 depth=1.05x	ISVsa3	insertion sequence	predicted	61923	62899	977	-	Chromosome	tet(B)	tetracycline antibiotic	A. baumannii
ABBN201	Unclassified	20 length=67645 depth=1.05x	ISVsa3	insertion sequence	predicted	61923	62899	977	-	Chromosome	tetR	tetracycline antibiotic	A. baumannii
ABBN201	Unclassified	20 length=67645 depth=1.05x	ISVsa3	insertion sequence	predicted	61923	62899	977	-	Chromosome	APH(3'')-Ib	aminoglycoside antibiotic	A. baumannii
ABBN23	ST2	22 length=67646 depth=0.99x	ISVsa3	insertion sequence	predicted	61923	62899	977	-	Chromosome	APH(6)-Id	aminoglycoside antibiotic	A. baumannii
ABBN23	ST2	22 length=67646 depth=0.99x	ISVsa3	insertion sequence	predicted	61923	62899	977	-	Chromosome	tet(B)	tetracycline antibiotic	A. baumannii
ABBN23	ST2	22 length=67646 depth=0.99x	ISVsa3	insertion sequence	predicted	61923	62899	977	-	Chromosome	tetR	tetracycline antibiotic	A. baumannii
ABBN23	ST2	22 length=67646 depth=0.99x	ISVsa3	insertion sequence	predicted	61923	62899	977	-	Chromosome	APH(3'')-Ib	aminoglycoside antibiotic	A. baumannii
ABBN23	ST2	31 length=39030 depth=1.00x	ISAba24	insertion sequence	predicted	1129	3549	2421	-	Chromosome	msrE	macrolide antibiotic	A. baumannii
ABBN23	ST2	31 length=39030 depth=1.00x	ISAba24	insertion sequence	predicted	1129	3549	2421	-	Chromosome	armA	aminoglycoside antibiotic	A. baumannii
ABBN23	ST2	31 length=39030 depth=1.00x	ISAba24	insertion sequence	predicted	1129	3549	2421	-	Chromosome	mphE	macrolide antibiotic	A. baumannii
ABBN23	ST2	31 length=39030 depth=1.00x	ISEc29	insertion sequence	predicted	6932	8256	1325	-	Chromosome	msrE	macrolide antibiotic	A. baumannii
ABBN23	ST2	31 length=39030 depth=1.00x	ISEc29	insertion sequence	predicted	6932	8256	1325	-	Chromosome	armA	aminoglycoside antibiotic	A. baumannii
ABBN23	ST2	31 length=39030 depth=1.00x	ISEc29	insertion sequence	predicted	6932	8256	1325	-	Chromosome	mphE	macrolide antibiotic	A. baumannii
ABBN23	ST2	32 length=38640 depth=1.01x	Tn6207	unit transposon	predicted	1	6766	6766	-	Chromosome	Acinetobacter baumannii parC conferring resistance to fluoroquinolones	fluoroquinolone antibiotic	A. baumannii
ABBN27	ST2	30 length=38636 depth=1.02x	Tn6207	unit transposon	predicted	31871	38636	6766	-	Chromosome	Acinetobacter baumannii parC conferring resistance to fluoroquinolones	fluoroquinolone antibiotic	A. baumannii
ABBN27	ST2	37 length=16266 depth=0.87x	ISEc29	insertion sequence	predicted	10440	11764	1325	AC237	Plasmid	mphE	macrolide antibiotic	A. baumannii
ABBN27	ST2	37 length=16266 depth=0.87x	ISEc29	insertion sequence	predicted	10440	11764	1325	AC237	Plasmid	armA	aminoglycoside antibiotic	A. baumannii
ABBN27	ST2	37 length=16266 depth=0.87x	ISEc29	insertion sequence	predicted	10440	11764	1325	AC237	Plasmid	msrE	macrolide antibiotic	A. baumannii
ABBN27	ST2	37 length=16266 depth=0.87x	ISEc29	insertion sequence	predicted	10440	11764	1325	AC237	Plasmid	arr-2	rifamycin antibiotic	A. baumannii
ABBN27	ST2	37 length=16266 depth=0.87x	ISEc29	insertion sequence	predicted	10440	11764	1325	AC237	Plasmid	qacEdelta1	disinfecting agents and antiseptics	A. baumannii
ABBN27	ST2	37 length=16266 depth=0.87x	ISEc29	insertion sequence	predicted	10440	11764	1325	AC237	Plasmid	cmlA5	phenicol antibiotic	A. baumannii
ABBN27	ST2	37 length=16266 depth=0.87x	ISEc29	insertion sequence	predicted	10440	11764	1325	AC237	Plasmid	sul1	sulfonamide antibiotic	A. baumannii
ABBN27	ST2	37 length=16266 depth=0.87x	ISEc28	insertion sequence	predicted	6554	7450	897	AC237	Plasmid	mphE	macrolide antibiotic	A. baumannii
ABBN27	ST2	37 length=16266 depth=0.87x	ISEc28	insertion sequence	predicted	6554	7450	897	AC237	Plasmid	armA	aminoglycoside antibiotic	A. baumannii
ABBN27	ST2	37 length=16266 depth=0.87x	ISEc28	insertion sequence	predicted	6554	7450	897	AC237	Plasmid	msrE	macrolide antibiotic	A. baumannii
ABBN27	ST2	37 length=16266 depth=0.87x	ISEc28	insertion sequence	predicted	6554	7450	897	AC237	Plasmid	arr-2	rifamycin antibiotic	A. baumannii
ABBN27	ST2	37 length=16266 depth=0.87x	ISEc28	insertion sequence	predicted	6554	7450	897	AC237	Plasmid	qacEdelta1	disinfecting agents and antiseptics	A. baumannii
ABBN27	ST2	37 length=16266 depth=0.87x	ISEc28	insertion sequence	predicted	6554	7450	897	AC237	Plasmid	cmlA5	phenicol antibiotic	A. baumannii
ABBN27	ST2	37 length=16266 depth=0.87x	ISEc28	insertion sequence	predicted	6554	7450	897	AC237	Plasmid	sul1	sulfonamide antibiotic	A. baumannii
ABBN48	ST2	6 length=193155 depth=0.98x	ISEc29	insertion sequence	predicted	2682	4006	1325	-	Chromosome	msrE	macrolide antibiotic	A. baumannii
ABBN48	ST2	6 length=193155 depth=0.98x	ISEc29	insertion sequence	predicted	2682	4006	1325	-	Chromosome	armA	aminoglycoside antibiotic	A. baumannii
ABBN48	ST2	6 length=193155 depth=0.98x	ISEc29	insertion sequence	predicted	2682	4006	1325	-	Chromosome	mphE	macrolide antibiotic	A. baumannii
ABBN48	ST2	21 length=70099 depth=0.97x circular=true	ISAba125	insertion sequence	predicted	41123	42209	1087	AB082	Plasmid	APH(3')-VIa	aminoglycoside antibiotic	A. baumannii
ABBN48	ST2	21 length=70099 depth=0.97x circular=true	ISAba125	insertion sequence	predicted	39138	40224	1087	AB082	Plasmid	APH(3')-VIa	aminoglycoside antibiotic	A. baumannii
ABBN48	ST2	22 length=62926 depth=1.00x	ISVsa3	insertion sequence	predicted	61923	62899	977	-	Chromosome	APH(6)-Id	aminoglycoside antibiotic	A. baumannii
ABBN48	ST2	22 length=62926 depth=1.00x	ISVsa3	insertion sequence	predicted	61923	62899	977	-	Chromosome	APH(3'')-Ib	aminoglycoside antibiotic	A. baumannii
ABBN48	ST2	21 length=70099 depth=0.97x circular=true	cn_3072_ISAba125	composite transposon	putative	39137	42209	3072	AB082	Plasmid	APH(3')-VIa	aminoglycoside antibiotic	A. baumannii
ABBN49	Unclassified	20 length=64284 depth=1.01x	ISVsa3	insertion sequence	predicted	61923	62899	977	-	Chromosome	APH(6)-Id	aminoglycoside antibiotic	A. baumannii
ABBN49	Unclassified	20 length=64284 depth=1.01x	ISVsa3	insertion sequence	predicted	61923	62899	977	-	Chromosome	sul2	sulfonamide antibiotic	A. baumannii
ABBN49	Unclassified	20 length=64284 depth=1.01x	ISVsa3	insertion sequence	predicted	61923	62899	977	-	Chromosome	APH(3'')-Ib	aminoglycoside antibiotic	A. baumannii
ABBN49	Unclassified	25 length=50249 depth=1.02x	Tn6207	unit transposon	predicted	31873	38674	6802	-	Chromosome	Acinetobacter baumannii parC conferring resistance to fluoroquinolones	fluoroquinolone antibiotic	A. baumannii
ABBN49	Unclassified	36 length=17433 depth=0.93x	ISAba24	insertion sequence	predicted	1129	3549	2421	AC237	Plasmid	mphE	macrolide antibiotic	A. baumannii
ABBN49	Unclassified	36 length=17433 depth=0.93x	ISAba24	insertion sequence	predicted	1129	3549	2421	AC237	Plasmid	sul1	sulfonamide antibiotic	A. baumannii
ABBN49	Unclassified	36 length=17433 depth=0.93x	ISAba24	insertion sequence	predicted	1129	3549	2421	AC237	Plasmid	armA	aminoglycoside antibiotic	A. baumannii
ABBN49	Unclassified	36 length=17433 depth=0.93x	ISAba24	insertion sequence	predicted	1129	3549	2421	AC237	Plasmid	aadA	aminoglycoside antibiotic	A. baumannii
ABBN49	Unclassified	36 length=17433 depth=0.93x	ISAba24	insertion sequence	predicted	1129	3549	2421	AC237	Plasmid	msrE	macrolide antibiotic	A. baumannii
ABBN49	Unclassified	36 length=17433 depth=0.93x	ISAba24	insertion sequence	predicted	1129	3549	2421	AC237	Plasmid	catB8	phenicol antibiotic	A. baumannii
ABBN49	Unclassified	36 length=17433 depth=0.93x	ISAba24	insertion sequence	predicted	1129	3549	2421	AC237	Plasmid	AAC(6')-Ib9	aminoglycoside antibiotic	A. baumannii
ABBN49	Unclassified	36 length=17433 depth=0.93x	ISAba24	insertion sequence	predicted	1129	3549	2421	AC237	Plasmid	qacEdelta1	disinfecting agents and antiseptics	A. baumannii
ABEN183	ST2	21 length=62926 depth=1.06x	ISVsa3	insertion sequence	predicted	28	1004	977	-	Chromosome	APH(6)-Id	aminoglycoside antibiotic	A. baumannii
ABEN183	ST2	21 length=62926 depth=1.06x	ISVsa3	insertion sequence	predicted	28	1004	977	-	Chromosome	APH(3'')-Ib	aminoglycoside antibiotic	A. baumannii
ABEN183	ST2	41 length=7438 depth=0.96x	ISEc29	insertion sequence	predicted	4503	5827	1325	AC237	Plasmid	msrE	macrolide antibiotic	A. baumannii
ABEN183	ST2	41 length=7438 depth=0.96x	ISEc29	insertion sequence	predicted	4503	5827	1325	AC237	Plasmid	armA	aminoglycoside antibiotic	A. baumannii
ABEN183	ST2	41 length=7438 depth=0.96x	ISEc29	insertion sequence	predicted	4503	5827	1325	AC237	Plasmid	mphE	macrolide antibiotic	A. baumannii
ABN1	ST2	22 length=75751 depth=1.04x	ISVsa3	insertion sequence	predicted	61923	62899	977	-	Chromosome	APH(6)-Id	aminoglycoside antibiotic	A. baumannii
ABN1	ST2	22 length=75751 depth=1.04x	ISVsa3	insertion sequence	predicted	61923	62899	977	-	Chromosome	tet(B)	tetracycline antibiotic	A. baumannii
ABN1	ST2	22 length=75751 depth=1.04x	ISVsa3	insertion sequence	predicted	61923	62899	977	-	Chromosome	tetR	tetracycline antibiotic	A. baumannii
ABN1	ST2	22 length=75751 depth=1.04x	ISVsa3	insertion sequence	predicted	61923	62899	977	-	Chromosome	APH(3'')-Ib	aminoglycoside antibiotic	A. baumannii
ABN1	ST2	46 length=10530 depth=0.94x	ISEc29	insertion sequence	predicted	4503	5827	1325	-	Chromosome	msrE	macrolide antibiotic	A. baumannii
ABN1	ST2	46 length=10530 depth=0.94x	ISEc29	insertion sequence	predicted	4503	5827	1325	-	Chromosome	armA	aminoglycoside antibiotic	A. baumannii
ABN1	ST2	46 length=10530 depth=0.94x	ISEc29	insertion sequence	predicted	4503	5827	1325	-	Chromosome	mphE	macrolide antibiotic	A. baumannii
ABN1	ST2	46 length=10530 depth=0.94x	ISEc28	insertion sequence	predicted	7480	8376	897	-	Chromosome	msrE	macrolide antibiotic	A. baumannii
ABN1	ST2	46 length=10530 depth=0.94x	ISEc28	insertion sequence	predicted	7480	8376	897	-	Chromosome	armA	aminoglycoside antibiotic	A. baumannii
ABN1	ST2	46 length=10530 depth=0.94x	ISEc28	insertion sequence	predicted	7480	8376	897	-	Chromosome	mphE	macrolide antibiotic	A. baumannii
ABN28	ST1	39 length=11867 depth=1.04x	ISEc29	insertion sequence	predicted	6041	7365	1325	AC237	Plasmid	msrE	macrolide antibiotic	A. baumannii
ABN28	ST1	39 length=11867 depth=1.04x	ISEc29	insertion sequence	predicted	6041	7365	1325	AC237	Plasmid	armA	aminoglycoside antibiotic	A. baumannii
ABN28	ST1	39 length=11867 depth=1.04x	ISEc29	insertion sequence	predicted	6041	7365	1325	AC237	Plasmid	mphE	macrolide antibiotic	A. baumannii
ABN28	ST1	39 length=11867 depth=1.04x	ISEc28	insertion sequence	predicted	2155	3051	897	AC237	Plasmid	msrE	macrolide antibiotic	A. baumannii
ABN28	ST1	39 length=11867 depth=1.04x	ISEc28	insertion sequence	predicted	2155	3051	897	AC237	Plasmid	armA	aminoglycoside antibiotic	A. baumannii
ABN28	ST1	39 length=11867 depth=1.04x	ISEc28	insertion sequence	predicted	2155	3051	897	AC237	Plasmid	mphE	macrolide antibiotic	A. baumannii
BC136	ST922	78 length=3591 depth=4.79x	IS6100	insertion sequence	predicted	2712	3591	880	-	Chromosome	ANT(2'')-Ia	aminoglycoside antibiotic	B. cepacia
BC136	ST922	78 length=3591 depth=4.79x	IS6100	insertion sequence	predicted	2712	3591	880	-	Chromosome	APH(3')-VIa	aminoglycoside antibiotic	B. cepacia
EBC139	ST1718	54 length=9641 depth=1.09x	Tn5403	unit transposon	predicted	1	3664	3664	AA739	Plasmid	tet(A)	tetracycline antibiotic	E. cloacae
EBC140	ST1718	51 length=9641 depth=0.98x	Tn5403	unit transposon	predicted	5978	9641	3664	AA739	Plasmid	tet(A)	tetracycline antibiotic	E. cloacae
EFM125	ST80	58 length=15649 depth=2.42x	ISEnfa4	insertion sequence	predicted	4131	5454	1324	AB369	Plasmid	vanS gene in vanA cluster	glycopeptide antibiotic	Enterococci
EFM125	ST80	58 length=15649 depth=2.42x	ISEnfa4	insertion sequence	predicted	4131	5454	1324	AB369	Plasmid	vanY gene in vanA cluster	glycopeptide antibiotic	Enterococci
EFM125	ST80	58 length=15649 depth=2.42x	ISEnfa4	insertion sequence	predicted	4131	5454	1324	AB369	Plasmid	vanZ gene in vanA cluster	glycopeptide antibiotic	Enterococci
EFM125	ST80	58 length=15649 depth=2.42x	ISEnfa4	insertion sequence	predicted	4131	5454	1324	AB369	Plasmid	vanA	glycopeptide antibiotic	Enterococci
EFM125	ST80	58 length=15649 depth=2.42x	ISEnfa4	insertion sequence	predicted	4131	5454	1324	AB369	Plasmid	vanX gene in vanA cluster	glycopeptide antibiotic	Enterococci
EFM125	ST80	58 length=15649 depth=2.42x	ISEnfa4	insertion sequence	predicted	4131	5454	1324	AB369	Plasmid	vanH gene in vanA cluster	glycopeptide antibiotic	Enterococci
EFM125	ST80	58 length=15649 depth=2.42x	ISEnfa4	insertion sequence	predicted	4131	5454	1324	AB369	Plasmid	vanR gene in vanA cluster	glycopeptide antibiotic	Enterococci
EFM174	ST117	118 length=3103 depth=1.35x	Tn5405	unit transposon	predicted	1329	2144	816	-	Chromosome	APH(3')-IIIa	aminoglycoside antibiotic	Enterococci
EFM174	ST117	118 length=3103 depth=1.35x	Tn5405	unit transposon	predicted	1329	2144	816	-	Chromosome	aad(6)	aminoglycoside antibiotic	Enterococci
EFM174	ST117	118 length=3103 depth=1.35x	Tn5405	unit transposon	predicted	1329	2144	816	-	Chromosome	SAT-4	nucleoside antibiotic	Enterococci
EFP5	ST80	91 length=6499 depth=2.17x	ISEnfa4	insertion sequence	predicted	1897	3220	1324	AB369	Plasmid	vanS gene in vanA cluster	glycopeptide antibiotic	Enterococci
EFP5	ST80	91 length=6499 depth=2.17x	ISEnfa4	insertion sequence	predicted	1897	3220	1324	AB369	Plasmid	vanR gene in vanA cluster	glycopeptide antibiotic	Enterococci
KP005	ST231	3 length=387019 depth=1.05x	MITEYpe1	mite	predicted	57810	57932	123	-	Chromosome	Klebsiella pneumoniae KpnG	macrolide antibiotic	K. pneumoniae
KP005	ST231	3 length=387019 depth=1.05x	MITEYpe1	mite	predicted	57810	57932	123	-	Chromosome	rsmA	fluoroquinolone antibiotic	K. pneumoniae
KP005	ST231	3 length=387019 depth=1.05x	MITEYpe1	mite	predicted	57810	57932	123	-	Chromosome	emrR	fluoroquinolone antibiotic	K. pneumoniae
KP005	ST231	3 length=387019 depth=1.05x	MITEYpe1	mite	predicted	57810	57932	123	-	Chromosome	Klebsiella pneumoniae KpnH	macrolide antibiotic	K. pneumoniae
KP009	ST147	3 length=350867 depth=1.04x	MITEYpe1	mite	predicted	263891	264013	123	-	Chromosome	Klebsiella pneumoniae KpnG	macrolide antibiotic	K. pneumoniae
KP009	ST147	3 length=350867 depth=1.04x	MITEYpe1	mite	predicted	263891	264013	123	-	Chromosome	rsmA	fluoroquinolone antibiotic	K. pneumoniae
KP009	ST147	3 length=350867 depth=1.04x	MITEYpe1	mite	predicted	263891	264013	123	-	Chromosome	emrR	fluoroquinolone antibiotic	K. pneumoniae
KP009	ST147	3 length=350867 depth=1.04x	MITEYpe1	mite	predicted	263891	264013	123	-	Chromosome	Klebsiella pneumoniae KpnH	macrolide antibiotic	K. pneumoniae
KP018	ST231	10 length=235182 depth=1.00x	MITEYpe1	mite	predicted	57810	57932	123	-	Chromosome	Klebsiella pneumoniae KpnG	macrolide antibiotic	K. pneumoniae
KP018	ST231	10 length=235182 depth=1.00x	MITEYpe1	mite	predicted	57810	57932	123	-	Chromosome	rsmA	fluoroquinolone antibiotic	K. pneumoniae
KP018	ST231	10 length=235182 depth=1.00x	MITEYpe1	mite	predicted	57810	57932	123	-	Chromosome	emrR	fluoroquinolone antibiotic	K. pneumoniae
KP018	ST231	10 length=235182 depth=1.00x	MITEYpe1	mite	predicted	57810	57932	123	-	Chromosome	Klebsiella pneumoniae KpnH	macrolide antibiotic	K. pneumoniae
KP018	ST231	49 length=6398 depth=2.70x	ISKpn19	insertion sequence	predicted	2503	5353	2851	AA021	Plasmid	QnrS1	fluoroquinolone antibiotic	K. pneumoniae
KP021	ST395	1 length=740007 depth=1.11x	MITEYpe1	mite	predicted	707006	707128	123	-	Chromosome	Klebsiella pneumoniae KpnG	macrolide antibiotic	K. pneumoniae
KP021	ST395	1 length=740007 depth=1.11x	MITEYpe1	mite	predicted	707006	707128	123	-	Chromosome	rsmA	fluoroquinolone antibiotic	K. pneumoniae
KP021	ST395	1 length=740007 depth=1.11x	MITEYpe1	mite	predicted	707006	707128	123	-	Chromosome	emrR	fluoroquinolone antibiotic	K. pneumoniae
KP021	ST395	1 length=740007 depth=1.11x	MITEYpe1	mite	predicted	707006	707128	123	-	Chromosome	Klebsiella pneumoniae KpnH	macrolide antibiotic	K. pneumoniae
KP022	ST43	4 length=287993 depth=1.06x	MITEEc1	mite	predicted	248907	249029	123	-	Chromosome	Klebsiella pneumoniae KpnG	macrolide antibiotic	K. pneumoniae
KP022	ST43	4 length=287993 depth=1.06x	MITEEc1	mite	predicted	248907	249029	123	-	Chromosome	rsmA	fluoroquinolone antibiotic	K. pneumoniae
KP022	ST43	4 length=287993 depth=1.06x	MITEEc1	mite	predicted	248907	249029	123	-	Chromosome	emrR	fluoroquinolone antibiotic	K. pneumoniae
KP022	ST43	4 length=287993 depth=1.06x	MITEEc1	mite	predicted	248907	249029	123	-	Chromosome	Klebsiella pneumoniae KpnH	macrolide antibiotic	K. pneumoniae
KP022	ST43	61 length=6703 depth=1.25x	IS6100	insertion sequence	predicted	1	880	880	AA021	Plasmid	AAC(6')-Ib9	aminoglycoside antibiotic	K. pneumoniae
KP022	ST43	61 length=6703 depth=1.25x	IS6100	insertion sequence	predicted	1	880	880	AA021	Plasmid	rmtF	aminoglycoside antibiotic	K. pneumoniae
KP023	ST147	2 length=430820 depth=1.09x	MITEYpe1	mite	predicted	86249	86371	123	-	Chromosome	Klebsiella pneumoniae KpnG	macrolide antibiotic	K. pneumoniae
KP023	ST147	2 length=430820 depth=1.09x	MITEYpe1	mite	predicted	86249	86371	123	-	Chromosome	rsmA	fluoroquinolone antibiotic	K. pneumoniae
KP023	ST147	2 length=430820 depth=1.09x	MITEYpe1	mite	predicted	86249	86371	123	-	Chromosome	emrR	fluoroquinolone antibiotic	K. pneumoniae
KP023	ST147	2 length=430820 depth=1.09x	MITEYpe1	mite	predicted	86249	86371	123	-	Chromosome	Klebsiella pneumoniae KpnH	macrolide antibiotic	K. pneumoniae
KP023	ST147	49 length=9564 depth=1.39x	ISPpu23	insertion sequence	predicted	2488	5104	2617	AA405	Plasmid	AAC(3)-IId	aminoglycoside antibiotic	K. pneumoniae
KP023	ST147	59 length=4379 depth=1.41x	IS5075	insertion sequence	predicted	1277	2603	1327	AA405	Plasmid	sul2	sulfonamide antibiotic	K. pneumoniae
KP023	ST147	82 length=2273 depth=1.19x	ISPa14	insertion sequence	predicted	1486	2273	788	-	Chromosome	APH(3')-VIb	aminoglycoside antibiotic	K. pneumoniae
KP024	ST395	13 length=148750 depth=1.06x	MITEYpe1	mite	predicted	115749	115871	123	-	Chromosome	Klebsiella pneumoniae KpnG	macrolide antibiotic	K. pneumoniae
KP024	ST395	13 length=148750 depth=1.06x	MITEYpe1	mite	predicted	115749	115871	123	-	Chromosome	rsmA	fluoroquinolone antibiotic	K. pneumoniae
KP024	ST395	13 length=148750 depth=1.06x	MITEYpe1	mite	predicted	115749	115871	123	-	Chromosome	emrR	fluoroquinolone antibiotic	K. pneumoniae
KP024	ST395	13 length=148750 depth=1.06x	MITEYpe1	mite	predicted	115749	115871	123	-	Chromosome	Klebsiella pneumoniae KpnH	macrolide antibiotic	K. pneumoniae
KP024	ST395	47 length=16447 depth=1.97x	IS6100	insertion sequence	predicted	6281	7160	880	AA021	Plasmid	arr-2	rifamycin antibiotic	K. pneumoniae
KP024	ST395	47 length=16447 depth=1.97x	IS6100	insertion sequence	predicted	6281	7160	880	AA021	Plasmid	AAC(6')-Ib	aminoglycoside antibiotic	K. pneumoniae
KP024	ST395	47 length=16447 depth=1.97x	IS6100	insertion sequence	predicted	6281	7160	880	AA021	Plasmid	rmtF	aminoglycoside antibiotic	K. pneumoniae
KP025	ST395	1 length=740008 depth=1.06x	MITEYpe1	mite	predicted	707007	707129	123	-	Chromosome	Klebsiella pneumoniae KpnG	macrolide antibiotic	K. pneumoniae
KP025	ST395	1 length=740008 depth=1.06x	MITEYpe1	mite	predicted	707007	707129	123	-	Chromosome	rsmA	fluoroquinolone antibiotic	K. pneumoniae
KP025	ST395	1 length=740008 depth=1.06x	MITEYpe1	mite	predicted	707007	707129	123	-	Chromosome	emrR	fluoroquinolone antibiotic	K. pneumoniae
KP025	ST395	1 length=740008 depth=1.06x	MITEYpe1	mite	predicted	707007	707129	123	-	Chromosome	Klebsiella pneumoniae KpnH	macrolide antibiotic	K. pneumoniae
KP029	ST231	5 length=387019 depth=1.04x	MITEYpe1	mite	predicted	329088	329210	123	-	Chromosome	Klebsiella pneumoniae KpnG	macrolide antibiotic	K. pneumoniae
KP029	ST231	5 length=387019 depth=1.04x	MITEYpe1	mite	predicted	329088	329210	123	-	Chromosome	rsmA	fluoroquinolone antibiotic	K. pneumoniae
KP029	ST231	5 length=387019 depth=1.04x	MITEYpe1	mite	predicted	329088	329210	123	-	Chromosome	emrR	fluoroquinolone antibiotic	K. pneumoniae
KP029	ST231	5 length=387019 depth=1.04x	MITEYpe1	mite	predicted	329088	329210	123	-	Chromosome	Klebsiella pneumoniae KpnH	macrolide antibiotic	K. pneumoniae
KP029	ST231	32 length=9657 depth=2.01x	ISKpn19	insertion sequence	predicted	4629	7479	2851	AA021	Plasmid	TEM-1	monobactam	K. pneumoniae
KP029	ST231	32 length=9657 depth=2.01x	ISKpn19	insertion sequence	predicted	4629	7479	2851	AA021	Plasmid	QnrS1	fluoroquinolone antibiotic	K. pneumoniae
KP030	ST231	5 length=387019 depth=1.07x	MITEYpe1	mite	predicted	329088	329210	123	-	Chromosome	Klebsiella pneumoniae KpnG	macrolide antibiotic	K. pneumoniae
KP030	ST231	5 length=387019 depth=1.07x	MITEYpe1	mite	predicted	329088	329210	123	-	Chromosome	rsmA	fluoroquinolone antibiotic	K. pneumoniae
KP030	ST231	5 length=387019 depth=1.07x	MITEYpe1	mite	predicted	329088	329210	123	-	Chromosome	emrR	fluoroquinolone antibiotic	K. pneumoniae
KP030	ST231	5 length=387019 depth=1.07x	MITEYpe1	mite	predicted	329088	329210	123	-	Chromosome	Klebsiella pneumoniae KpnH	macrolide antibiotic	K. pneumoniae
KP030	ST231	32 length=9657 depth=1.94x	ISKpn19	insertion sequence	predicted	2179	5029	2851	AA021	Plasmid	TEM-1	monobactam	K. pneumoniae
KP030	ST231	32 length=9657 depth=1.94x	ISKpn19	insertion sequence	predicted	2179	5029	2851	AA021	Plasmid	QnrS1	fluoroquinolone antibiotic	K. pneumoniae
KP033	ST2096	12 length=157808 depth=1.08x	MITEYpe1	mite	predicted	90905	91027	123	-	Chromosome	Klebsiella pneumoniae KpnG	macrolide antibiotic	K. pneumoniae
KP033	ST2096	12 length=157808 depth=1.08x	MITEYpe1	mite	predicted	90905	91027	123	-	Chromosome	rsmA	fluoroquinolone antibiotic	K. pneumoniae
KP033	ST2096	12 length=157808 depth=1.08x	MITEYpe1	mite	predicted	90905	91027	123	-	Chromosome	emrR	fluoroquinolone antibiotic	K. pneumoniae
KP033	ST2096	12 length=157808 depth=1.08x	MITEYpe1	mite	predicted	90905	91027	123	-	Chromosome	Klebsiella pneumoniae KpnH	macrolide antibiotic	K. pneumoniae
KP033	ST2096	44 length=17540 depth=1.37x	Tn6196	unit transposon	predicted	1	3644	3644	AA275	Plasmid	mphE	macrolide antibiotic	K. pneumoniae
KP033	ST2096	44 length=17540 depth=1.37x	Tn6196	unit transposon	predicted	1	3644	3644	AA275	Plasmid	dfrA12	diaminopyrimidine antibiotic	K. pneumoniae
KP033	ST2096	44 length=17540 depth=1.37x	Tn6196	unit transposon	predicted	1	3644	3644	AA275	Plasmid	armA	aminoglycoside antibiotic	K. pneumoniae
KP033	ST2096	44 length=17540 depth=1.37x	Tn6196	unit transposon	predicted	1	3644	3644	AA275	Plasmid	msrE	macrolide antibiotic	K. pneumoniae
KP033	ST2096	44 length=17540 depth=1.37x	Tn6196	unit transposon	predicted	1	3644	3644	AA275	Plasmid	qacEdelta1	disinfecting agents and antiseptics	K. pneumoniae
KP033	ST2096	44 length=17540 depth=1.37x	Tn6196	unit transposon	predicted	1	3644	3644	AA275	Plasmid	aadA2	aminoglycoside antibiotic	K. pneumoniae
KP033	ST2096	44 length=17540 depth=1.37x	Tn6196	unit transposon	predicted	1	3644	3644	AA275	Plasmid	sul1	sulfonamide antibiotic	K. pneumoniae
KP033	ST2096	44 length=17540 depth=1.37x	ISEc29	insertion sequence	predicted	12789	14113	1325	AA275	Plasmid	mphE	macrolide antibiotic	K. pneumoniae
KP033	ST2096	44 length=17540 depth=1.37x	ISEc29	insertion sequence	predicted	12789	14113	1325	AA275	Plasmid	dfrA12	diaminopyrimidine antibiotic	K. pneumoniae
KP033	ST2096	44 length=17540 depth=1.37x	ISEc29	insertion sequence	predicted	12789	14113	1325	AA275	Plasmid	armA	aminoglycoside antibiotic	K. pneumoniae
KP033	ST2096	44 length=17540 depth=1.37x	ISEc29	insertion sequence	predicted	12789	14113	1325	AA275	Plasmid	msrE	macrolide antibiotic	K. pneumoniae
KP033	ST2096	44 length=17540 depth=1.37x	ISEc29	insertion sequence	predicted	12789	14113	1325	AA275	Plasmid	qacEdelta1	disinfecting agents and antiseptics	K. pneumoniae
KP033	ST2096	44 length=17540 depth=1.37x	ISEc29	insertion sequence	predicted	12789	14113	1325	AA275	Plasmid	aadA2	aminoglycoside antibiotic	K. pneumoniae
KP033	ST2096	44 length=17540 depth=1.37x	ISEc29	insertion sequence	predicted	12789	14113	1325	AA275	Plasmid	sul1	sulfonamide antibiotic	K. pneumoniae
KP033	ST2096	44 length=17540 depth=1.37x	ISEc28	insertion sequence	predicted	10240	11136	897	AA275	Plasmid	mphE	macrolide antibiotic	K. pneumoniae
KP033	ST2096	44 length=17540 depth=1.37x	ISEc28	insertion sequence	predicted	10240	11136	897	AA275	Plasmid	dfrA12	diaminopyrimidine antibiotic	K. pneumoniae
KP033	ST2096	44 length=17540 depth=1.37x	ISEc28	insertion sequence	predicted	10240	11136	897	AA275	Plasmid	armA	aminoglycoside antibiotic	K. pneumoniae
KP033	ST2096	44 length=17540 depth=1.37x	ISEc28	insertion sequence	predicted	10240	11136	897	AA275	Plasmid	msrE	macrolide antibiotic	K. pneumoniae
KP033	ST2096	44 length=17540 depth=1.37x	ISEc28	insertion sequence	predicted	10240	11136	897	AA275	Plasmid	qacEdelta1	disinfecting agents and antiseptics	K. pneumoniae
KP033	ST2096	44 length=17540 depth=1.37x	ISEc28	insertion sequence	predicted	10240	11136	897	AA275	Plasmid	aadA2	aminoglycoside antibiotic	K. pneumoniae
KP033	ST2096	44 length=17540 depth=1.37x	ISEc28	insertion sequence	predicted	10240	11136	897	AA275	Plasmid	sul1	sulfonamide antibiotic	K. pneumoniae
KP034	Unclassified	jcf7180000065627	ISKpn19	insertion sequence	predicted	2633	5483	2851	AA021	Plasmid	TEM-1	monobactam	K. pneumoniae
KP034	Unclassified	jcf7180000065627	ISKpn19	insertion sequence	predicted	2633	5483	2851	AA021	Plasmid	QnrS1	fluoroquinolone antibiotic	K. pneumoniae
KP034	Unclassified	jcf7180000065900	MITEYpe1	mite	predicted	91379	91501	123	-	Chromosome	Klebsiella pneumoniae KpnG	macrolide antibiotic	K. pneumoniae
KP034	Unclassified	jcf7180000065900	MITEYpe1	mite	predicted	91379	91501	123	-	Chromosome	rsmA	fluoroquinolone antibiotic	K. pneumoniae
KP034	Unclassified	jcf7180000065900	MITEYpe1	mite	predicted	91379	91501	123	-	Chromosome	emrR	fluoroquinolone antibiotic	K. pneumoniae
KP034	Unclassified	jcf7180000065900	MITEYpe1	mite	predicted	91379	91501	123	-	Chromosome	Klebsiella pneumoniae KpnH	macrolide antibiotic	K. pneumoniae
KP034	Unclassified	jcf7180000065958	IS6100	insertion sequence	predicted	3531	4398	868	AA021	Plasmid	TEM-1	monobactam	K. pneumoniae
KP034	Unclassified	jcf7180000065958	IS6100	insertion sequence	predicted	3531	4398	868	AA021	Plasmid	mphA	macrolide antibiotic	K. pneumoniae
KP034	Unclassified	jcf7180000065958	IS6100	insertion sequence	predicted	3531	4398	868	AA021	Plasmid	Mrx	macrolide antibiotic	K. pneumoniae
KP037	ST147	2 length=431263 depth=1.08x	MITEYpe1	mite	predicted	344450	344572	123	-	Chromosome	Klebsiella pneumoniae KpnG	macrolide antibiotic	K. pneumoniae
KP037	ST147	2 length=431263 depth=1.08x	MITEYpe1	mite	predicted	344450	344572	123	-	Chromosome	rsmA	fluoroquinolone antibiotic	K. pneumoniae
KP037	ST147	2 length=431263 depth=1.08x	MITEYpe1	mite	predicted	344450	344572	123	-	Chromosome	emrR	fluoroquinolone antibiotic	K. pneumoniae
KP037	ST147	2 length=431263 depth=1.08x	MITEYpe1	mite	predicted	344450	344572	123	-	Chromosome	Klebsiella pneumoniae KpnH	macrolide antibiotic	K. pneumoniae
KP037	ST147	41 length=11308 depth=0.87x	IS5075	insertion sequence	predicted	3033	4359	1327	AA554	Plasmid	TEM-1	monobactam	K. pneumoniae
KP037	ST147	41 length=11308 depth=0.87x	IS5075	insertion sequence	predicted	3033	4359	1327	AA554	Plasmid	APH(6)-Id	aminoglycoside antibiotic	K. pneumoniae
KP037	ST147	41 length=11308 depth=0.87x	IS5075	insertion sequence	predicted	3033	4359	1327	AA554	Plasmid	sul2	sulfonamide antibiotic	K. pneumoniae
KP037	ST147	41 length=11308 depth=0.87x	IS5075	insertion sequence	predicted	3033	4359	1327	AA554	Plasmid	APH(3'')-Ib	aminoglycoside antibiotic	K. pneumoniae
KP037	ST147	43 length=8350 depth=0.84x	ISEc29	insertion sequence	predicted	2524	3848	1325	AC237	Plasmid	msrE	macrolide antibiotic	K. pneumoniae
KP037	ST147	43 length=8350 depth=0.84x	ISEc29	insertion sequence	predicted	2524	3848	1325	AC237	Plasmid	armA	aminoglycoside antibiotic	K. pneumoniae
KP037	ST147	43 length=8350 depth=0.84x	ISEc29	insertion sequence	predicted	2524	3848	1325	AC237	Plasmid	mphE	macrolide antibiotic	K. pneumoniae
KP037	ST147	43 length=8350 depth=0.84x	ISEc28	insertion sequence	predicted	1	871	871	AC237	Plasmid	msrE	macrolide antibiotic	K. pneumoniae
KP037	ST147	43 length=8350 depth=0.84x	ISEc28	insertion sequence	predicted	1	871	871	AC237	Plasmid	armA	aminoglycoside antibiotic	K. pneumoniae
KP037	ST147	43 length=8350 depth=0.84x	ISEc28	insertion sequence	predicted	1	871	871	AC237	Plasmid	mphE	macrolide antibiotic	K. pneumoniae
KP039	ST437	2 length=367636 depth=1.05x	MITEYpe1	mite	predicted	118574	118696	123	-	Chromosome	Klebsiella pneumoniae KpnG	macrolide antibiotic	K. pneumoniae
KP039	ST437	2 length=367636 depth=1.05x	MITEYpe1	mite	predicted	118574	118696	123	-	Chromosome	rsmA	fluoroquinolone antibiotic	K. pneumoniae
KP039	ST437	2 length=367636 depth=1.05x	MITEYpe1	mite	predicted	118574	118696	123	-	Chromosome	emrR	fluoroquinolone antibiotic	K. pneumoniae
KP039	ST437	2 length=367636 depth=1.05x	MITEYpe1	mite	predicted	118574	118696	123	-	Chromosome	Klebsiella pneumoniae KpnH	macrolide antibiotic	K. pneumoniae
KP039	ST437	56 length=12022 depth=1.33x	ISEc29	insertion sequence	predicted	2925	4249	1325	AA405	Plasmid	mphE	macrolide antibiotic	K. pneumoniae
KP039	ST437	56 length=12022 depth=1.33x	ISEc29	insertion sequence	predicted	2925	4249	1325	AA405	Plasmid	sul1	sulfonamide antibiotic	K. pneumoniae
KP039	ST437	56 length=12022 depth=1.33x	ISEc29	insertion sequence	predicted	2925	4249	1325	AA405	Plasmid	dfrA12	diaminopyrimidine antibiotic	K. pneumoniae
KP039	ST437	56 length=12022 depth=1.33x	ISEc29	insertion sequence	predicted	2925	4249	1325	AA405	Plasmid	armA	aminoglycoside antibiotic	K. pneumoniae
KP039	ST437	56 length=12022 depth=1.33x	ISEc29	insertion sequence	predicted	2925	4249	1325	AA405	Plasmid	msrE	macrolide antibiotic	K. pneumoniae
KP039	ST437	56 length=12022 depth=1.33x	ISEc29	insertion sequence	predicted	2925	4249	1325	AA405	Plasmid	aadA2	aminoglycoside antibiotic	K. pneumoniae
KP039	ST437	56 length=12022 depth=1.33x	ISEc29	insertion sequence	predicted	2925	4249	1325	AA405	Plasmid	qacEdelta1	disinfecting agents and antiseptics	K. pneumoniae
KP039	ST437	56 length=12022 depth=1.33x	ISEc28	insertion sequence	predicted	5902	6798	897	AA405	Plasmid	mphE	macrolide antibiotic	K. pneumoniae
KP039	ST437	56 length=12022 depth=1.33x	ISEc28	insertion sequence	predicted	5902	6798	897	AA405	Plasmid	sul1	sulfonamide antibiotic	K. pneumoniae
KP039	ST437	56 length=12022 depth=1.33x	ISEc28	insertion sequence	predicted	5902	6798	897	AA405	Plasmid	dfrA12	diaminopyrimidine antibiotic	K. pneumoniae
KP039	ST437	56 length=12022 depth=1.33x	ISEc28	insertion sequence	predicted	5902	6798	897	AA405	Plasmid	armA	aminoglycoside antibiotic	K. pneumoniae
KP039	ST437	56 length=12022 depth=1.33x	ISEc28	insertion sequence	predicted	5902	6798	897	AA405	Plasmid	msrE	macrolide antibiotic	K. pneumoniae
KP039	ST437	56 length=12022 depth=1.33x	ISEc28	insertion sequence	predicted	5902	6798	897	AA405	Plasmid	aadA2	aminoglycoside antibiotic	K. pneumoniae
KP039	ST437	56 length=12022 depth=1.33x	ISEc28	insertion sequence	predicted	5902	6798	897	AA405	Plasmid	qacEdelta1	disinfecting agents and antiseptics	K. pneumoniae
KP047	ST15	jcf7180000022620	ISKpn21	insertion sequence	predicted	74186	76463	2278	-	Chromosome	mphE	macrolide antibiotic	K. pneumoniae
KP047	ST15	jcf7180000022620	ISKpn21	insertion sequence	predicted	74186	76463	2278	-	Chromosome	dfrA12	diaminopyrimidine antibiotic	K. pneumoniae
KP047	ST15	jcf7180000022620	ISKpn21	insertion sequence	predicted	74186	76463	2278	-	Chromosome	armA	aminoglycoside antibiotic	K. pneumoniae
KP047	ST15	jcf7180000022620	ISKpn21	insertion sequence	predicted	74186	76463	2278	-	Chromosome	msrE	macrolide antibiotic	K. pneumoniae
KP047	ST15	jcf7180000022620	ISKpn21	insertion sequence	predicted	74186	76463	2278	-	Chromosome	qacEdelta1	disinfecting agents and antiseptics	K. pneumoniae
KP047	ST15	jcf7180000022620	ISKpn21	insertion sequence	predicted	74186	76463	2278	-	Chromosome	aadA2	aminoglycoside antibiotic	K. pneumoniae
KP047	ST15	jcf7180000022620	ISKpn21	insertion sequence	predicted	74186	76463	2278	-	Chromosome	sul1	sulfonamide antibiotic	K. pneumoniae
KP047	ST15	jcf7180000022620	ISEc29	insertion sequence	predicted	69937	71261	1325	-	Chromosome	mphE	macrolide antibiotic	K. pneumoniae
KP047	ST15	jcf7180000022620	ISEc29	insertion sequence	predicted	69937	71261	1325	-	Chromosome	dfrA12	diaminopyrimidine antibiotic	K. pneumoniae
KP047	ST15	jcf7180000022620	ISEc29	insertion sequence	predicted	69937	71261	1325	-	Chromosome	armA	aminoglycoside antibiotic	K. pneumoniae
KP047	ST15	jcf7180000022620	ISEc29	insertion sequence	predicted	69937	71261	1325	-	Chromosome	msrE	macrolide antibiotic	K. pneumoniae
KP047	ST15	jcf7180000022620	ISEc29	insertion sequence	predicted	69937	71261	1325	-	Chromosome	qacEdelta1	disinfecting agents and antiseptics	K. pneumoniae
KP047	ST15	jcf7180000022620	ISEc29	insertion sequence	predicted	69937	71261	1325	-	Chromosome	aadA2	aminoglycoside antibiotic	K. pneumoniae
KP047	ST15	jcf7180000022620	ISEc29	insertion sequence	predicted	69937	71261	1325	-	Chromosome	sul1	sulfonamide antibiotic	K. pneumoniae
KP047	ST15	jcf7180000022620	ISEc28	insertion sequence	predicted	67388	68284	897	-	Chromosome	mphE	macrolide antibiotic	K. pneumoniae
KP047	ST15	jcf7180000022620	ISEc28	insertion sequence	predicted	67388	68284	897	-	Chromosome	dfrA12	diaminopyrimidine antibiotic	K. pneumoniae
KP047	ST15	jcf7180000022620	ISEc28	insertion sequence	predicted	67388	68284	897	-	Chromosome	armA	aminoglycoside antibiotic	K. pneumoniae
KP047	ST15	jcf7180000022620	ISEc28	insertion sequence	predicted	67388	68284	897	-	Chromosome	msrE	macrolide antibiotic	K. pneumoniae
KP047	ST15	jcf7180000022620	ISEc28	insertion sequence	predicted	67388	68284	897	-	Chromosome	qacEdelta1	disinfecting agents and antiseptics	K. pneumoniae
KP047	ST15	jcf7180000022620	ISEc28	insertion sequence	predicted	67388	68284	897	-	Chromosome	aadA2	aminoglycoside antibiotic	K. pneumoniae
KP047	ST15	jcf7180000022620	ISEc28	insertion sequence	predicted	67388	68284	897	-	Chromosome	sul1	sulfonamide antibiotic	K. pneumoniae
KP047	ST15	jcf7180000022620	ISSen9	insertion sequence	predicted	10798	11565	768	-	Chromosome	SHV-28	carbapenem	K. pneumoniae
KP047	ST15	jcf7180000022717	MITEYpe1	mite	predicted	120016	120138	123	-	Chromosome	Klebsiella pneumoniae KpnG	macrolide antibiotic	K. pneumoniae
KP047	ST15	jcf7180000022717	MITEYpe1	mite	predicted	120016	120138	123	-	Chromosome	rsmA	fluoroquinolone antibiotic	K. pneumoniae
KP047	ST15	jcf7180000022717	MITEYpe1	mite	predicted	120016	120138	123	-	Chromosome	emrR	fluoroquinolone antibiotic	K. pneumoniae
KP047	ST15	jcf7180000022717	MITEYpe1	mite	predicted	120016	120138	123	-	Chromosome	Klebsiella pneumoniae KpnH	macrolide antibiotic	K. pneumoniae
KP047	ST15	jcf7180000022791	IS6100	insertion sequence	predicted	80627	81506	880	-	Chromosome	AAC(6')-Ib	aminoglycoside antibiotic	K. pneumoniae
KP047	ST15	jcf7180000022791	IS6100	insertion sequence	predicted	80627	81506	880	-	Chromosome	rmtF	aminoglycoside antibiotic	K. pneumoniae
KP047	ST15	jcf7180000022798	ISAba125	insertion sequence	predicted	8425	9412	988	-	Chromosome	BRP(MBL)	glycopeptide antibiotic	K. pneumoniae
KP047	ST15	jcf7180000022798	ISAba125	insertion sequence	predicted	8425	9412	988	-	Chromosome	NDM-1	carbapenem	K. pneumoniae
KP047	ST15	jcf7180000022889	IS5075	insertion sequence	predicted	5646	6972	1327	AA964	Plasmid	APH(6)-Id	aminoglycoside antibiotic	K. pneumoniae
KP047	ST15	jcf7180000022889	IS5075	insertion sequence	predicted	5646	6972	1327	AA964	Plasmid	sul2	sulfonamide antibiotic	K. pneumoniae
KP047	ST15	jcf7180000022889	IS5075	insertion sequence	predicted	5646	6972	1327	AA964	Plasmid	APH(3'')-Ib	aminoglycoside antibiotic	K. pneumoniae
KP047	ST15	jcf7180000022892	ISSen15	insertion sequence	predicted	1	761	761	-	Chromosome	APH(3')-VIa	aminoglycoside antibiotic	K. pneumoniae
KP047	ST15	jcf7180000022892	ISAba125	insertion sequence	predicted	2121	3147	1027	-	Chromosome	APH(3')-VIa	aminoglycoside antibiotic	K. pneumoniae
KP047	ST15	jcf7180000022798	cn_9014_ISAba125	composite transposon	putative	398	9412	9014	-	Chromosome	BRP(MBL)	glycopeptide antibiotic	K. pneumoniae
KP047	ST15	jcf7180000022798	cn_9014_ISAba125	composite transposon	putative	398	9412	9014	-	Chromosome	NDM-1	carbapenem	K. pneumoniae
KP049	ST395	2 length=406864 depth=1.06x	MITEYpe1	mite	predicted	373863	373985	123	-	Chromosome	Klebsiella pneumoniae KpnG	macrolide antibiotic	K. pneumoniae
KP049	ST395	2 length=406864 depth=1.06x	MITEYpe1	mite	predicted	373863	373985	123	-	Chromosome	rsmA	fluoroquinolone antibiotic	K. pneumoniae
KP049	ST395	2 length=406864 depth=1.06x	MITEYpe1	mite	predicted	373863	373985	123	-	Chromosome	emrR	fluoroquinolone antibiotic	K. pneumoniae
KP049	ST395	2 length=406864 depth=1.06x	MITEYpe1	mite	predicted	373863	373985	123	-	Chromosome	Klebsiella pneumoniae KpnH	macrolide antibiotic	K. pneumoniae
KP050	ST483	2 length=313257 depth=1.12x	MITEYpe1	mite	predicted	272868	272990	123	-	Chromosome	Klebsiella pneumoniae KpnG	macrolide antibiotic	K. pneumoniae
KP050	ST483	2 length=313257 depth=1.12x	MITEYpe1	mite	predicted	272868	272990	123	-	Chromosome	rsmA	fluoroquinolone antibiotic	K. pneumoniae
KP050	ST483	2 length=313257 depth=1.12x	MITEYpe1	mite	predicted	272868	272990	123	-	Chromosome	emrR	fluoroquinolone antibiotic	K. pneumoniae
KP050	ST483	2 length=313257 depth=1.12x	MITEYpe1	mite	predicted	272868	272990	123	-	Chromosome	Klebsiella pneumoniae KpnH	macrolide antibiotic	K. pneumoniae
KP050	ST483	62 length=9564 depth=1.30x	ISPpu23	insertion sequence	predicted	2488	5104	2617	AA405	Plasmid	AAC(3)-IId	aminoglycoside antibiotic	K. pneumoniae
KP050	ST483	84 length=4380 depth=1.29x	IS5075	insertion sequence	predicted	1277	2603	1327	AA405	Plasmid	sul2	sulfonamide antibiotic	K. pneumoniae
KP050	ST483	100 length=2273 depth=2.39x	ISPa14	insertion sequence	predicted	1	788	788	AB193	Plasmid	APH(3')-VIb	aminoglycoside antibiotic	K. pneumoniae
KP051	ST340	1 length=377959 depth=1.13x	MITEYpe1	mite	predicted	250358	250480	123	-	Chromosome	Klebsiella pneumoniae KpnG	macrolide antibiotic	K. pneumoniae
KP051	ST340	1 length=377959 depth=1.13x	MITEYpe1	mite	predicted	250358	250480	123	-	Chromosome	rsmA	fluoroquinolone antibiotic	K. pneumoniae
KP051	ST340	1 length=377959 depth=1.13x	MITEYpe1	mite	predicted	250358	250480	123	-	Chromosome	emrR	fluoroquinolone antibiotic	K. pneumoniae
KP051	ST340	1 length=377959 depth=1.13x	MITEYpe1	mite	predicted	250358	250480	123	-	Chromosome	Klebsiella pneumoniae KpnH	macrolide antibiotic	K. pneumoniae
KP051	ST340	33 length=49334 depth=1.09x	ISKpn24	insertion sequence	predicted	20536	22989	2454	AA021	Plasmid	BRP(MBL)	glycopeptide antibiotic	K. pneumoniae
KP051	ST340	33 length=49334 depth=1.09x	ISKpn24	insertion sequence	predicted	20536	22989	2454	AA021	Plasmid	NDM-1	carbapenem	K. pneumoniae
KP052	ST147	4 length=345667 depth=1.08x	MITEYpe1	mite	predicted	1095	1217	123	-	Chromosome	rsmA	fluoroquinolone antibiotic	K. pneumoniae
KP052	ST147	46 length=7286 depth=1.55x	ISEc29	insertion sequence	predicted	4503	5827	1325	AB187	Plasmid	msrE	macrolide antibiotic	K. pneumoniae
KP052	ST147	46 length=7286 depth=1.55x	ISEc29	insertion sequence	predicted	4503	5827	1325	AB187	Plasmid	armA	aminoglycoside antibiotic	K. pneumoniae
KP052	ST147	46 length=7286 depth=1.55x	ISEc29	insertion sequence	predicted	4503	5827	1325	AB187	Plasmid	mphE	macrolide antibiotic	K. pneumoniae
KP052	ST147	52 length=4544 depth=3.11x	ISEc28	insertion sequence	predicted	201	1073	873	AA338	Plasmid	qacEdelta1	disinfecting agents and antiseptics	K. pneumoniae
KP052	ST147	52 length=4544 depth=3.11x	ISEc28	insertion sequence	predicted	201	1073	873	AA338	Plasmid	sul1	sulfonamide antibiotic	K. pneumoniae
KP052	ST147	57 length=4119 depth=2.03x	IS6100	insertion sequence	predicted	3243	4119	877	AA338	Plasmid	mphA	macrolide antibiotic	K. pneumoniae
KP052	ST147	57 length=4119 depth=2.03x	IS6100	insertion sequence	predicted	3243	4119	877	AA338	Plasmid	Mrx	macrolide antibiotic	K. pneumoniae
KP053	ST147	4 length=350521 depth=1.08x	MITEYpe1	mite	predicted	263708	263830	123	-	Chromosome	Klebsiella pneumoniae KpnG	macrolide antibiotic	K. pneumoniae
KP053	ST147	4 length=350521 depth=1.08x	MITEYpe1	mite	predicted	263708	263830	123	-	Chromosome	rsmA	fluoroquinolone antibiotic	K. pneumoniae
KP053	ST147	4 length=350521 depth=1.08x	MITEYpe1	mite	predicted	263708	263830	123	-	Chromosome	emrR	fluoroquinolone antibiotic	K. pneumoniae
KP053	ST147	4 length=350521 depth=1.08x	MITEYpe1	mite	predicted	263708	263830	123	-	Chromosome	Klebsiella pneumoniae KpnH	macrolide antibiotic	K. pneumoniae
KP054	Unclassified	jcf7180000018767	MITEYpe1	mite	predicted	29301	29423	123	-	Chromosome	Klebsiella pneumoniae KpnG	macrolide antibiotic	K. pneumoniae
KP054	Unclassified	jcf7180000018767	MITEYpe1	mite	predicted	29301	29423	123	-	Chromosome	rsmA	fluoroquinolone antibiotic	K. pneumoniae
KP054	Unclassified	jcf7180000018767	MITEYpe1	mite	predicted	29301	29423	123	-	Chromosome	emrR	fluoroquinolone antibiotic	K. pneumoniae
KP054	Unclassified	jcf7180000018767	MITEYpe1	mite	predicted	29301	29423	123	-	Chromosome	Klebsiella pneumoniae KpnH	macrolide antibiotic	K. pneumoniae
KP055	ST437	5 length=290023 depth=1.00x	MITEYpe1	mite	predicted	171321	171443	123	-	Chromosome	Klebsiella pneumoniae KpnG	macrolide antibiotic	K. pneumoniae
KP055	ST437	5 length=290023 depth=1.00x	MITEYpe1	mite	predicted	171321	171443	123	-	Chromosome	rsmA	fluoroquinolone antibiotic	K. pneumoniae
KP055	ST437	5 length=290023 depth=1.00x	MITEYpe1	mite	predicted	171321	171443	123	-	Chromosome	emrR	fluoroquinolone antibiotic	K. pneumoniae
KP055	ST437	5 length=290023 depth=1.00x	MITEYpe1	mite	predicted	171321	171443	123	-	Chromosome	Klebsiella pneumoniae KpnH	macrolide antibiotic	K. pneumoniae
KP062	ST340	2 length=377959 depth=1.00x	MITEYpe1	mite	predicted	250358	250480	123	-	Chromosome	Klebsiella pneumoniae KpnG	macrolide antibiotic	K. pneumoniae
KP062	ST340	2 length=377959 depth=1.00x	MITEYpe1	mite	predicted	250358	250480	123	-	Chromosome	rsmA	fluoroquinolone antibiotic	K. pneumoniae
KP062	ST340	2 length=377959 depth=1.00x	MITEYpe1	mite	predicted	250358	250480	123	-	Chromosome	emrR	fluoroquinolone antibiotic	K. pneumoniae
KP062	ST340	2 length=377959 depth=1.00x	MITEYpe1	mite	predicted	250358	250480	123	-	Chromosome	Klebsiella pneumoniae KpnH	macrolide antibiotic	K. pneumoniae
KP062	ST340	33 length=49334 depth=1.22x	ISKpn24	insertion sequence	predicted	26346	28799	2454	AA021	Plasmid	BRP(MBL)	glycopeptide antibiotic	K. pneumoniae
KP062	ST340	33 length=49334 depth=1.22x	ISKpn24	insertion sequence	predicted	26346	28799	2454	AA021	Plasmid	NDM-1	carbapenem	K. pneumoniae
KP079	ST147	7 length=257874 depth=1.03x	MITEYpe1	mite	predicted	171061	171183	123	-	Chromosome	Klebsiella pneumoniae KpnG	macrolide antibiotic	K. pneumoniae
KP079	ST147	7 length=257874 depth=1.03x	MITEYpe1	mite	predicted	171061	171183	123	-	Chromosome	rsmA	fluoroquinolone antibiotic	K. pneumoniae
KP079	ST147	7 length=257874 depth=1.03x	MITEYpe1	mite	predicted	171061	171183	123	-	Chromosome	emrR	fluoroquinolone antibiotic	K. pneumoniae
KP079	ST147	7 length=257874 depth=1.03x	MITEYpe1	mite	predicted	171061	171183	123	-	Chromosome	Klebsiella pneumoniae KpnH	macrolide antibiotic	K. pneumoniae
KP079	ST147	37 length=15857 depth=1.56x	Tn5403	unit transposon	predicted	3840	7503	3664	AA964	Plasmid	QnrB1	fluoroquinolone antibiotic	K. pneumoniae
KP079	ST147	37 length=15857 depth=1.56x	IS5075	insertion sequence	predicted	14394	15720	1327	AA964	Plasmid	QnrB1	fluoroquinolone antibiotic	K. pneumoniae
KP080	ST395	1 length=406758 depth=1.03x	MITEYpe1	mite	predicted	32880	33002	123	-	Chromosome	Klebsiella pneumoniae KpnG	macrolide antibiotic	K. pneumoniae
KP080	ST395	1 length=406758 depth=1.03x	MITEYpe1	mite	predicted	32880	33002	123	-	Chromosome	rsmA	fluoroquinolone antibiotic	K. pneumoniae
KP080	ST395	1 length=406758 depth=1.03x	MITEYpe1	mite	predicted	32880	33002	123	-	Chromosome	emrR	fluoroquinolone antibiotic	K. pneumoniae
KP080	ST395	1 length=406758 depth=1.03x	MITEYpe1	mite	predicted	32880	33002	123	-	Chromosome	Klebsiella pneumoniae KpnH	macrolide antibiotic	K. pneumoniae
KP081	ST219	2 length=441621 depth=1.03x	MITEEc1	mite	predicted	329098	329220	123	-	Chromosome	Klebsiella pneumoniae KpnG	macrolide antibiotic	K. pneumoniae
KP081	ST219	2 length=441621 depth=1.03x	MITEEc1	mite	predicted	329098	329220	123	-	Chromosome	rsmA	fluoroquinolone antibiotic	K. pneumoniae
KP081	ST219	2 length=441621 depth=1.03x	MITEEc1	mite	predicted	329098	329220	123	-	Chromosome	emrR	fluoroquinolone antibiotic	K. pneumoniae
KP081	ST219	2 length=441621 depth=1.03x	MITEEc1	mite	predicted	329098	329220	123	-	Chromosome	Klebsiella pneumoniae KpnH	macrolide antibiotic	K. pneumoniae
KP081	ST219	40 length=13463 depth=1.57x	ISSen9	insertion sequence	predicted	1737	2504	768	AA018	Plasmid	TEM-1	monobactam	K. pneumoniae
KP081	ST219	40 length=13463 depth=1.57x	ISSen9	insertion sequence	predicted	990	1728	739	AA018	Plasmid	TEM-1	monobactam	K. pneumoniae
KP081	ST219	53 length=6690 depth=1.56x	ISEc33	insertion sequence	predicted	2143	3295	1153	AE581	Plasmid	BRP(MBL)	glycopeptide antibiotic	K. pneumoniae
KP081	ST219	53 length=6690 depth=1.56x	ISEc33	insertion sequence	predicted	2143	3295	1153	AE581	Plasmid	NDM-5	carbapenem	K. pneumoniae
KP081	ST219	53 length=6690 depth=1.56x	ISEc33	insertion sequence	predicted	2143	3295	1153	AE581	Plasmid	APH(3')-VIa	aminoglycoside antibiotic	K. pneumoniae
KP081	ST219	53 length=6690 depth=1.56x	ISAba125	insertion sequence	predicted	1155	2142	988	AE581	Plasmid	BRP(MBL)	glycopeptide antibiotic	K. pneumoniae
KP081	ST219	53 length=6690 depth=1.56x	ISAba125	insertion sequence	predicted	1155	2142	988	AE581	Plasmid	NDM-5	carbapenem	K. pneumoniae
KP081	ST219	53 length=6690 depth=1.56x	ISAba125	insertion sequence	predicted	1155	2142	988	AE581	Plasmid	APH(3')-VIa	aminoglycoside antibiotic	K. pneumoniae
KP081	ST219	74 length=2973 depth=2.65x	ISEc9	insertion sequence	predicted	1317	2972	1656	AA018	Plasmid	CTX-M-15	cephalosporin	K. pneumoniae
KP081	ST219	40 length=13463 depth=1.57x	cn_1515_ISSen9	composite transposon	putative	989	2504	1515	AA018	Plasmid	TEM-1	monobactam	K. pneumoniae
KP081	ST219	53 length=6690 depth=1.56x	cn_2242_ISAba125	composite transposon	putative	1154	3396	2242	AE581	Plasmid	BRP(MBL)	glycopeptide antibiotic	K. pneumoniae
KP081	ST219	53 length=6690 depth=1.56x	cn_2242_ISAba125	composite transposon	putative	1154	3396	2242	AE581	Plasmid	NDM-5	carbapenem	K. pneumoniae
KP081	ST219	53 length=6690 depth=1.56x	cn_2242_ISAba125	composite transposon	putative	1154	3396	2242	AE581	Plasmid	APH(3')-VIa	aminoglycoside antibiotic	K. pneumoniae
KP085	ST395	1 length=460678 depth=1.09x	MITEYpe1	mite	predicted	86692	86814	123	-	Chromosome	Klebsiella pneumoniae KpnG	macrolide antibiotic	K. pneumoniae
KP085	ST395	1 length=460678 depth=1.09x	MITEYpe1	mite	predicted	86692	86814	123	-	Chromosome	rsmA	fluoroquinolone antibiotic	K. pneumoniae
KP085	ST395	1 length=460678 depth=1.09x	MITEYpe1	mite	predicted	86692	86814	123	-	Chromosome	emrR	fluoroquinolone antibiotic	K. pneumoniae
KP085	ST395	1 length=460678 depth=1.09x	MITEYpe1	mite	predicted	86692	86814	123	-	Chromosome	Klebsiella pneumoniae KpnH	macrolide antibiotic	K. pneumoniae
KP085	ST395	66 length=7931 depth=2.58x	IS6100	insertion sequence	predicted	3811	4690	880	AA338	Plasmid	TEM-1	monobactam	K. pneumoniae
KP085	ST395	66 length=7931 depth=2.58x	IS6100	insertion sequence	predicted	3811	4690	880	AA338	Plasmid	mphA	macrolide antibiotic	K. pneumoniae
KP085	ST395	66 length=7931 depth=2.58x	IS6100	insertion sequence	predicted	3811	4690	880	AA338	Plasmid	Mrx	macrolide antibiotic	K. pneumoniae
KP085	ST395	66 length=7931 depth=2.58x	IS6100	insertion sequence	predicted	3811	4690	880	AA338	Plasmid	rmtB	aminoglycoside antibiotic	K. pneumoniae
KP086	ST231	2 length=387019 depth=1.02x	MITEYpe1	mite	predicted	329088	329210	123	-	Chromosome	Klebsiella pneumoniae KpnG	macrolide antibiotic	K. pneumoniae
KP086	ST231	2 length=387019 depth=1.02x	MITEYpe1	mite	predicted	329088	329210	123	-	Chromosome	rsmA	fluoroquinolone antibiotic	K. pneumoniae
KP086	ST231	2 length=387019 depth=1.02x	MITEYpe1	mite	predicted	329088	329210	123	-	Chromosome	emrR	fluoroquinolone antibiotic	K. pneumoniae
KP086	ST231	2 length=387019 depth=1.02x	MITEYpe1	mite	predicted	329088	329210	123	-	Chromosome	Klebsiella pneumoniae KpnH	macrolide antibiotic	K. pneumoniae
KP086	ST231	46 length=11380 depth=2.12x	ISKpn19	insertion sequence	predicted	3902	6752	2851	AA021	Plasmid	TEM-1	monobactam	K. pneumoniae
KP086	ST231	46 length=11380 depth=2.12x	ISKpn19	insertion sequence	predicted	3902	6752	2851	AA021	Plasmid	QnrS1	fluoroquinolone antibiotic	K. pneumoniae
KP087	ST16	2 length=425422 depth=1.07x	MITEEc1	mite	predicted	328990	329112	123	-	Chromosome	Klebsiella pneumoniae KpnG	macrolide antibiotic	K. pneumoniae
KP087	ST16	2 length=425422 depth=1.07x	MITEEc1	mite	predicted	328990	329112	123	-	Chromosome	rsmA	fluoroquinolone antibiotic	K. pneumoniae
KP087	ST16	2 length=425422 depth=1.07x	MITEEc1	mite	predicted	328990	329112	123	-	Chromosome	emrR	fluoroquinolone antibiotic	K. pneumoniae
KP087	ST16	2 length=425422 depth=1.07x	MITEEc1	mite	predicted	328990	329112	123	-	Chromosome	Klebsiella pneumoniae KpnH	macrolide antibiotic	K. pneumoniae
KP087	ST16	37 length=12503 depth=2.79x	ISKpn19	insertion sequence	predicted	2961	5811	2851	AA038	Plasmid	QnrS1	fluoroquinolone antibiotic	K. pneumoniae
KP087	ST16	37 length=12503 depth=2.79x	ISKpn19	insertion sequence	predicted	2961	5811	2851	AA038	Plasmid	OXA-181	carbapenem	K. pneumoniae
KP088	ST147	8 length=219684 depth=1.05x	MITEYpe1	mite	predicted	124068	124190	123	-	Chromosome	Klebsiella pneumoniae KpnG	macrolide antibiotic	K. pneumoniae
KP088	ST147	8 length=219684 depth=1.05x	MITEYpe1	mite	predicted	124068	124190	123	-	Chromosome	rsmA	fluoroquinolone antibiotic	K. pneumoniae
KP088	ST147	8 length=219684 depth=1.05x	MITEYpe1	mite	predicted	124068	124190	123	-	Chromosome	emrR	fluoroquinolone antibiotic	K. pneumoniae
KP088	ST147	8 length=219684 depth=1.05x	MITEYpe1	mite	predicted	124068	124190	123	-	Chromosome	Klebsiella pneumoniae KpnH	macrolide antibiotic	K. pneumoniae
KP088	ST147	55 length=6772 depth=1.73x	ISEc29	insertion sequence	predicted	2925	4249	1325	AA405	Plasmid	msrE	macrolide antibiotic	K. pneumoniae
KP088	ST147	55 length=6772 depth=1.73x	ISEc29	insertion sequence	predicted	2925	4249	1325	AA405	Plasmid	armA	aminoglycoside antibiotic	K. pneumoniae
KP088	ST147	55 length=6772 depth=1.73x	ISEc29	insertion sequence	predicted	2925	4249	1325	AA405	Plasmid	mphE	macrolide antibiotic	K. pneumoniae
KP088	ST147	55 length=6772 depth=1.73x	ISEc28	insertion sequence	predicted	5902	6772	871	AA405	Plasmid	msrE	macrolide antibiotic	K. pneumoniae
KP088	ST147	55 length=6772 depth=1.73x	ISEc28	insertion sequence	predicted	5902	6772	871	AA405	Plasmid	armA	aminoglycoside antibiotic	K. pneumoniae
KP088	ST147	55 length=6772 depth=1.73x	ISEc28	insertion sequence	predicted	5902	6772	871	AA405	Plasmid	mphE	macrolide antibiotic	K. pneumoniae
KP088	ST147	63 length=4118 depth=3.11x	IS6100	insertion sequence	predicted	3242	4118	877	AA338	Plasmid	mphA	macrolide antibiotic	K. pneumoniae
KP088	ST147	63 length=4118 depth=3.11x	IS6100	insertion sequence	predicted	3242	4118	877	AA338	Plasmid	Mrx	macrolide antibiotic	K. pneumoniae
KP089	ST147	2 length=448099 depth=1.07x	MITEYpe1	mite	predicted	361296	361418	123	-	Chromosome	Klebsiella pneumoniae KpnG	macrolide antibiotic	K. pneumoniae
KP089	ST147	2 length=448099 depth=1.07x	MITEYpe1	mite	predicted	361296	361418	123	-	Chromosome	rsmA	fluoroquinolone antibiotic	K. pneumoniae
KP089	ST147	2 length=448099 depth=1.07x	MITEYpe1	mite	predicted	361296	361418	123	-	Chromosome	emrR	fluoroquinolone antibiotic	K. pneumoniae
KP089	ST147	2 length=448099 depth=1.07x	MITEYpe1	mite	predicted	361296	361418	123	-	Chromosome	Klebsiella pneumoniae KpnH	macrolide antibiotic	K. pneumoniae
KP089	ST147	40 length=8350 depth=2.71x	ISEc29	insertion sequence	predicted	4503	5827	1325	AA448	Plasmid	msrE	macrolide antibiotic	K. pneumoniae
KP089	ST147	40 length=8350 depth=2.71x	ISEc29	insertion sequence	predicted	4503	5827	1325	AA448	Plasmid	armA	aminoglycoside antibiotic	K. pneumoniae
KP089	ST147	40 length=8350 depth=2.71x	ISEc29	insertion sequence	predicted	4503	5827	1325	AA448	Plasmid	mphE	macrolide antibiotic	K. pneumoniae
KP089	ST147	40 length=8350 depth=2.71x	ISEc28	insertion sequence	predicted	7480	8350	871	AA448	Plasmid	msrE	macrolide antibiotic	K. pneumoniae
KP089	ST147	40 length=8350 depth=2.71x	ISEc28	insertion sequence	predicted	7480	8350	871	AA448	Plasmid	armA	aminoglycoside antibiotic	K. pneumoniae
KP089	ST147	40 length=8350 depth=2.71x	ISEc28	insertion sequence	predicted	7480	8350	871	AA448	Plasmid	mphE	macrolide antibiotic	K. pneumoniae
KP090	ST219	2 length=519327 depth=1.03x	MITEEc1	mite	predicted	112402	112524	123	-	Chromosome	Klebsiella pneumoniae KpnG	macrolide antibiotic	K. pneumoniae
KP090	ST219	2 length=519327 depth=1.03x	MITEEc1	mite	predicted	112402	112524	123	-	Chromosome	rsmA	fluoroquinolone antibiotic	K. pneumoniae
KP090	ST219	2 length=519327 depth=1.03x	MITEEc1	mite	predicted	112402	112524	123	-	Chromosome	emrR	fluoroquinolone antibiotic	K. pneumoniae
KP090	ST219	2 length=519327 depth=1.03x	MITEEc1	mite	predicted	112402	112524	123	-	Chromosome	Klebsiella pneumoniae KpnH	macrolide antibiotic	K. pneumoniae
KP090	ST219	42 length=14598 depth=1.61x	ISSen9	insertion sequence	predicted	10960	11727	768	AA018	Plasmid	TEM-1	monobactam	K. pneumoniae
KP090	ST219	42 length=14598 depth=1.61x	ISSen9	insertion sequence	predicted	11736	12474	739	AA018	Plasmid	TEM-1	monobactam	K. pneumoniae
KP090	ST219	55 length=6690 depth=1.59x	ISEc33	insertion sequence	predicted	3396	4548	1153	AE581	Plasmid	BRP(MBL)	glycopeptide antibiotic	K. pneumoniae
KP090	ST219	55 length=6690 depth=1.59x	ISEc33	insertion sequence	predicted	3396	4548	1153	AE581	Plasmid	NDM-5	carbapenem	K. pneumoniae
KP090	ST219	55 length=6690 depth=1.59x	ISEc33	insertion sequence	predicted	3396	4548	1153	AE581	Plasmid	APH(3')-VIa	aminoglycoside antibiotic	K. pneumoniae
KP090	ST219	55 length=6690 depth=1.59x	ISAba125	insertion sequence	predicted	4549	5536	988	AE581	Plasmid	BRP(MBL)	glycopeptide antibiotic	K. pneumoniae
KP090	ST219	55 length=6690 depth=1.59x	ISAba125	insertion sequence	predicted	4549	5536	988	AE581	Plasmid	NDM-5	carbapenem	K. pneumoniae
KP090	ST219	55 length=6690 depth=1.59x	ISAba125	insertion sequence	predicted	4549	5536	988	AE581	Plasmid	APH(3')-VIa	aminoglycoside antibiotic	K. pneumoniae
KP090	ST219	59 length=6113 depth=1.78x	IS5075	insertion sequence	predicted	1725	3051	1327	AC315	Plasmid	APH(6)-Id	aminoglycoside antibiotic	K. pneumoniae
KP090	ST219	59 length=6113 depth=1.78x	IS5075	insertion sequence	predicted	1725	3051	1327	AC315	Plasmid	sul2	sulfonamide antibiotic	K. pneumoniae
KP090	ST219	59 length=6113 depth=1.78x	IS5075	insertion sequence	predicted	1725	3051	1327	AC315	Plasmid	APH(3'')-Ib	aminoglycoside antibiotic	K. pneumoniae
KP090	ST219	66 length=4235 depth=2.67x	IS6100	insertion sequence	predicted	124	1003	880	AC315	Plasmid	mphA	macrolide antibiotic	K. pneumoniae
KP090	ST219	66 length=4235 depth=2.67x	IS6100	insertion sequence	predicted	124	1003	880	AC315	Plasmid	Mrx	macrolide antibiotic	K. pneumoniae
KP090	ST219	80 length=2973 depth=2.69x	ISEc9	insertion sequence	predicted	2	1657	1656	AA018	Plasmid	CTX-M-15	cephalosporin	K. pneumoniae
KP090	ST219	42 length=14598 depth=1.61x	cn_1515_ISSen9	composite transposon	putative	10959	12474	1515	AA018	Plasmid	TEM-1	monobactam	K. pneumoniae
KP090	ST219	55 length=6690 depth=1.59x	cn_2242_ISAba125	composite transposon	putative	3294	5536	2242	AE581	Plasmid	BRP(MBL)	glycopeptide antibiotic	K. pneumoniae
KP090	ST219	55 length=6690 depth=1.59x	cn_2242_ISAba125	composite transposon	putative	3294	5536	2242	AE581	Plasmid	NDM-5	carbapenem	K. pneumoniae
KP090	ST219	55 length=6690 depth=1.59x	cn_2242_ISAba125	composite transposon	putative	3294	5536	2242	AE581	Plasmid	APH(3')-VIa	aminoglycoside antibiotic	K. pneumoniae
KP091	ST395	1 length=740007 depth=1.10x	MITEYpe1	mite	predicted	32880	33002	123	-	Chromosome	Klebsiella pneumoniae KpnG	macrolide antibiotic	K. pneumoniae
KP091	ST395	1 length=740007 depth=1.10x	MITEYpe1	mite	predicted	32880	33002	123	-	Chromosome	rsmA	fluoroquinolone antibiotic	K. pneumoniae
KP091	ST395	1 length=740007 depth=1.10x	MITEYpe1	mite	predicted	32880	33002	123	-	Chromosome	emrR	fluoroquinolone antibiotic	K. pneumoniae
KP091	ST395	1 length=740007 depth=1.10x	MITEYpe1	mite	predicted	32880	33002	123	-	Chromosome	Klebsiella pneumoniae KpnH	macrolide antibiotic	K. pneumoniae
KP093	ST231	3 length=387019 depth=1.03x	MITEYpe1	mite	predicted	329088	329210	123	-	Chromosome	Klebsiella pneumoniae KpnG	macrolide antibiotic	K. pneumoniae
KP093	ST231	3 length=387019 depth=1.03x	MITEYpe1	mite	predicted	329088	329210	123	-	Chromosome	rsmA	fluoroquinolone antibiotic	K. pneumoniae
KP093	ST231	3 length=387019 depth=1.03x	MITEYpe1	mite	predicted	329088	329210	123	-	Chromosome	emrR	fluoroquinolone antibiotic	K. pneumoniae
KP093	ST231	3 length=387019 depth=1.03x	MITEYpe1	mite	predicted	329088	329210	123	-	Chromosome	Klebsiella pneumoniae KpnH	macrolide antibiotic	K. pneumoniae
KP093	ST231	45 length=11380 depth=1.95x	ISKpn19	insertion sequence	predicted	3902	6752	2851	AA021	Plasmid	TEM-1	monobactam	K. pneumoniae
KP093	ST231	45 length=11380 depth=1.95x	ISKpn19	insertion sequence	predicted	3902	6752	2851	AA021	Plasmid	QnrS1	fluoroquinolone antibiotic	K. pneumoniae
KP169	ST3086	4 length=450448 depth=1.08x	MITEEc1	mite	predicted	340492	340614	123	-	Chromosome	Klebsiella pneumoniae KpnG	macrolide antibiotic	K. pneumoniae
KP169	ST3086	4 length=450448 depth=1.08x	MITEEc1	mite	predicted	340492	340614	123	-	Chromosome	rsmA	fluoroquinolone antibiotic	K. pneumoniae
KP169	ST3086	4 length=450448 depth=1.08x	MITEEc1	mite	predicted	340492	340614	123	-	Chromosome	emrR	fluoroquinolone antibiotic	K. pneumoniae
KP169	ST3086	4 length=450448 depth=1.08x	MITEEc1	mite	predicted	340492	340614	123	-	Chromosome	Klebsiella pneumoniae KpnH	macrolide antibiotic	K. pneumoniae
KP169	ST3086	4 length=450448 depth=1.08x	MITEYpe1	mite	predicted	432806	432928	123	-	Chromosome	oqxA	fluoroquinolone antibiotic	K. pneumoniae
KP201	ST231	2 length=388331 depth=1.06x	MITEYpe1	mite	predicted	329088	329210	123	-	Chromosome	Klebsiella pneumoniae KpnG	macrolide antibiotic	K. pneumoniae
KP201	ST231	2 length=388331 depth=1.06x	MITEYpe1	mite	predicted	329088	329210	123	-	Chromosome	rsmA	fluoroquinolone antibiotic	K. pneumoniae
KP201	ST231	2 length=388331 depth=1.06x	MITEYpe1	mite	predicted	329088	329210	123	-	Chromosome	emrR	fluoroquinolone antibiotic	K. pneumoniae
KP201	ST231	2 length=388331 depth=1.06x	MITEYpe1	mite	predicted	329088	329210	123	-	Chromosome	Klebsiella pneumoniae KpnH	macrolide antibiotic	K. pneumoniae
KP208	ST2096	2 length=443680 depth=1.07x	MITEYpe1	mite	predicted	90905	91027	123	-	Chromosome	Klebsiella pneumoniae KpnG	macrolide antibiotic	K. pneumoniae
KP208	ST2096	2 length=443680 depth=1.07x	MITEYpe1	mite	predicted	90905	91027	123	-	Chromosome	rsmA	fluoroquinolone antibiotic	K. pneumoniae
KP208	ST2096	2 length=443680 depth=1.07x	MITEYpe1	mite	predicted	90905	91027	123	-	Chromosome	emrR	fluoroquinolone antibiotic	K. pneumoniae
KP208	ST2096	2 length=443680 depth=1.07x	MITEYpe1	mite	predicted	90905	91027	123	-	Chromosome	Klebsiella pneumoniae KpnH	macrolide antibiotic	K. pneumoniae
KP208	ST2096	61 length=3632 depth=1.16x	ISEc9	insertion sequence	predicted	2126	3632	1507	AA405	Plasmid	TEM-1	monobactam	K. pneumoniae
KP210	ST231	8 length=235185 depth=1.06x	MITEYpe1	mite	predicted	177254	177376	123	-	Chromosome	Klebsiella pneumoniae KpnG	macrolide antibiotic	K. pneumoniae
KP210	ST231	8 length=235185 depth=1.06x	MITEYpe1	mite	predicted	177254	177376	123	-	Chromosome	rsmA	fluoroquinolone antibiotic	K. pneumoniae
KP210	ST231	8 length=235185 depth=1.06x	MITEYpe1	mite	predicted	177254	177376	123	-	Chromosome	emrR	fluoroquinolone antibiotic	K. pneumoniae
KP210	ST231	8 length=235185 depth=1.06x	MITEYpe1	mite	predicted	177254	177376	123	-	Chromosome	Klebsiella pneumoniae KpnH	macrolide antibiotic	K. pneumoniae
KPBN17	ST147	4 length=431424 depth=1.11x	MITEYpe1	mite	predicted	344448	344570	123	-	Chromosome	Klebsiella pneumoniae KpnG	macrolide antibiotic	K. pneumoniae
KPBN17	ST147	4 length=431424 depth=1.11x	MITEYpe1	mite	predicted	344448	344570	123	-	Chromosome	rsmA	fluoroquinolone antibiotic	K. pneumoniae
KPBN17	ST147	4 length=431424 depth=1.11x	MITEYpe1	mite	predicted	344448	344570	123	-	Chromosome	emrR	fluoroquinolone antibiotic	K. pneumoniae
KPBN17	ST147	4 length=431424 depth=1.11x	MITEYpe1	mite	predicted	344448	344570	123	-	Chromosome	Klebsiella pneumoniae KpnH	macrolide antibiotic	K. pneumoniae
KPBN17	ST147	43 length=13769 depth=1.37x	ISKpn19	insertion sequence	predicted	8095	10945	2851	AA338	Plasmid	QnrS1	fluoroquinolone antibiotic	K. pneumoniae
KPBN19	ST231	5 length=387019 depth=1.10x	MITEYpe1	mite	predicted	329088	329210	123	-	Chromosome	Klebsiella pneumoniae KpnG	macrolide antibiotic	K. pneumoniae
KPBN19	ST231	5 length=387019 depth=1.10x	MITEYpe1	mite	predicted	329088	329210	123	-	Chromosome	rsmA	fluoroquinolone antibiotic	K. pneumoniae
KPBN19	ST231	5 length=387019 depth=1.10x	MITEYpe1	mite	predicted	329088	329210	123	-	Chromosome	emrR	fluoroquinolone antibiotic	K. pneumoniae
KPBN19	ST231	5 length=387019 depth=1.10x	MITEYpe1	mite	predicted	329088	329210	123	-	Chromosome	Klebsiella pneumoniae KpnH	macrolide antibiotic	K. pneumoniae
KPBN19	ST231	33 length=9658 depth=0.92x	ISKpn19	insertion sequence	predicted	2179	5029	2851	AA021	Plasmid	TEM-1	monobactam	K. pneumoniae
KPBN19	ST231	33 length=9658 depth=0.92x	ISKpn19	insertion sequence	predicted	2179	5029	2851	AA021	Plasmid	QnrS1	fluoroquinolone antibiotic	K. pneumoniae
KPBN20	ST147	5 length=431424 depth=1.09x	MITEYpe1	mite	predicted	344448	344570	123	-	Chromosome	Klebsiella pneumoniae KpnG	macrolide antibiotic	K. pneumoniae
KPBN20	ST147	5 length=431424 depth=1.09x	MITEYpe1	mite	predicted	344448	344570	123	-	Chromosome	rsmA	fluoroquinolone antibiotic	K. pneumoniae
KPBN20	ST147	5 length=431424 depth=1.09x	MITEYpe1	mite	predicted	344448	344570	123	-	Chromosome	emrR	fluoroquinolone antibiotic	K. pneumoniae
KPBN20	ST147	5 length=431424 depth=1.09x	MITEYpe1	mite	predicted	344448	344570	123	-	Chromosome	Klebsiella pneumoniae KpnH	macrolide antibiotic	K. pneumoniae
KPBN20	ST147	31 length=7154 depth=0.70x	Tn5403	unit transposon	predicted	1	3315	3315	AA964	Plasmid	QnrB1	fluoroquinolone antibiotic	K. pneumoniae
KPBN21	ST147	4 length=351906 depth=1.09x	MITEYpe1	mite	predicted	265014	265136	123	-	Chromosome	Klebsiella pneumoniae KpnG	macrolide antibiotic	K. pneumoniae
KPBN21	ST147	4 length=351906 depth=1.09x	MITEYpe1	mite	predicted	265014	265136	123	-	Chromosome	rsmA	fluoroquinolone antibiotic	K. pneumoniae
KPBN21	ST147	4 length=351906 depth=1.09x	MITEYpe1	mite	predicted	265014	265136	123	-	Chromosome	emrR	fluoroquinolone antibiotic	K. pneumoniae
KPBN21	ST147	4 length=351906 depth=1.09x	MITEYpe1	mite	predicted	265014	265136	123	-	Chromosome	Klebsiella pneumoniae KpnH	macrolide antibiotic	K. pneumoniae
KPBN21	ST147	50 length=7421 depth=1.23x	ISEc29	insertion sequence	predicted	1596	2920	1325	AA405	Plasmid	msrE	macrolide antibiotic	K. pneumoniae
KPBN21	ST147	50 length=7421 depth=1.23x	ISEc29	insertion sequence	predicted	1596	2920	1325	AA405	Plasmid	armA	aminoglycoside antibiotic	K. pneumoniae
KPBN21	ST147	50 length=7421 depth=1.23x	ISEc29	insertion sequence	predicted	1596	2920	1325	AA405	Plasmid	mphE	macrolide antibiotic	K. pneumoniae
KPBN21	ST147	52 length=5940 depth=1.11x	IS6100	insertion sequence	predicted	3233	4112	880	AA405	Plasmid	mphA	macrolide antibiotic	K. pneumoniae
KPBN21	ST147	52 length=5940 depth=1.11x	IS6100	insertion sequence	predicted	3233	4112	880	AA405	Plasmid	Mrx	macrolide antibiotic	K. pneumoniae
KPBN21	ST147	55 length=4820 depth=1.12x	ISVsa3	insertion sequence	predicted	2059	3035	977	AA405	Plasmid	sul2	sulfonamide antibiotic	K. pneumoniae
KPBN21	ST147	72 length=2143 depth=1.39x	ISAba125	insertion sequence	predicted	1156	2143	988	AA405	Plasmid	APH(3')-VIa	aminoglycoside antibiotic	K. pneumoniae
KPBN22	ST147	4 length=351906 depth=1.10x	MITEYpe1	mite	predicted	86771	86893	123	-	Chromosome	Klebsiella pneumoniae KpnG	macrolide antibiotic	K. pneumoniae
KPBN22	ST147	4 length=351906 depth=1.10x	MITEYpe1	mite	predicted	86771	86893	123	-	Chromosome	rsmA	fluoroquinolone antibiotic	K. pneumoniae
KPBN22	ST147	4 length=351906 depth=1.10x	MITEYpe1	mite	predicted	86771	86893	123	-	Chromosome	emrR	fluoroquinolone antibiotic	K. pneumoniae
KPBN22	ST147	4 length=351906 depth=1.10x	MITEYpe1	mite	predicted	86771	86893	123	-	Chromosome	Klebsiella pneumoniae KpnH	macrolide antibiotic	K. pneumoniae
KPBN22	ST147	52 length=7421 depth=1.28x	ISEc29	insertion sequence	predicted	4502	5826	1325	AA405	Plasmid	msrE	macrolide antibiotic	K. pneumoniae
KPBN22	ST147	52 length=7421 depth=1.28x	ISEc29	insertion sequence	predicted	4502	5826	1325	AA405	Plasmid	armA	aminoglycoside antibiotic	K. pneumoniae
KPBN22	ST147	52 length=7421 depth=1.28x	ISEc29	insertion sequence	predicted	4502	5826	1325	AA405	Plasmid	mphE	macrolide antibiotic	K. pneumoniae
KPBN22	ST147	54 length=5940 depth=1.11x	IS6100	insertion sequence	predicted	3233	4112	880	AA405	Plasmid	mphA	macrolide antibiotic	K. pneumoniae
KPBN22	ST147	54 length=5940 depth=1.11x	IS6100	insertion sequence	predicted	3233	4112	880	AA405	Plasmid	Mrx	macrolide antibiotic	K. pneumoniae
KPBN22	ST147	58 length=4820 depth=1.13x	ISVsa3	insertion sequence	predicted	2059	3035	977	AA405	Plasmid	sul2	sulfonamide antibiotic	K. pneumoniae
KPBN22	ST147	75 length=2143 depth=1.39x	ISAba125	insertion sequence	predicted	1	988	988	AA405	Plasmid	APH(3')-VIa	aminoglycoside antibiotic	K. pneumoniae
KPBN24	ST15	8 length=201502 depth=1.07x	MITEYpe1	mite	predicted	131940	132062	123	-	Chromosome	Klebsiella pneumoniae KpnG	macrolide antibiotic	K. pneumoniae
KPBN24	ST15	8 length=201502 depth=1.07x	MITEYpe1	mite	predicted	131940	132062	123	-	Chromosome	rsmA	fluoroquinolone antibiotic	K. pneumoniae
KPBN24	ST15	8 length=201502 depth=1.07x	MITEYpe1	mite	predicted	131940	132062	123	-	Chromosome	emrR	fluoroquinolone antibiotic	K. pneumoniae
KPBN24	ST15	8 length=201502 depth=1.07x	MITEYpe1	mite	predicted	131940	132062	123	-	Chromosome	Klebsiella pneumoniae KpnH	macrolide antibiotic	K. pneumoniae
KPBN24	ST15	33 length=50401 depth=1.07x	Tn6082	unit transposon	predicted	19879	23512	3634	AA405	Plasmid	APH(6)-Id	aminoglycoside antibiotic	K. pneumoniae
KPBN24	ST15	33 length=50401 depth=1.07x	Tn6082	unit transposon	predicted	19879	23512	3634	AA405	Plasmid	APH(3'')-Ib	aminoglycoside antibiotic	K. pneumoniae
KPBN30	ST147	7 length=219847 depth=1.08x	MITEYpe1	mite	predicted	124231	124353	123	-	Chromosome	Klebsiella pneumoniae KpnG	macrolide antibiotic	K. pneumoniae
KPBN30	ST147	7 length=219847 depth=1.08x	MITEYpe1	mite	predicted	124231	124353	123	-	Chromosome	rsmA	fluoroquinolone antibiotic	K. pneumoniae
KPBN30	ST147	7 length=219847 depth=1.08x	MITEYpe1	mite	predicted	124231	124353	123	-	Chromosome	emrR	fluoroquinolone antibiotic	K. pneumoniae
KPBN30	ST147	7 length=219847 depth=1.08x	MITEYpe1	mite	predicted	124231	124353	123	-	Chromosome	Klebsiella pneumoniae KpnH	macrolide antibiotic	K. pneumoniae
KPBN30	ST147	45 length=9372 depth=2.22x	ISEc9	insertion sequence	predicted	7583	9238	1656	AC129	Plasmid	CTX-M-15	cephalosporin	K. pneumoniae
KPBN30	ST147	45 length=9372 depth=2.22x	ISEc9	insertion sequence	predicted	7583	9238	1656	AC129	Plasmid	OXA-232	carbapenem	K. pneumoniae
KPBN30	ST147	54 length=4118 depth=1.02x	IS6100	insertion sequence	predicted	3242	4118	877	AA338	Plasmid	mphA	macrolide antibiotic	K. pneumoniae
KPBN30	ST147	54 length=4118 depth=1.02x	IS6100	insertion sequence	predicted	3242	4118	877	AA338	Plasmid	Mrx	macrolide antibiotic	K. pneumoniae
KPBN30	ST147	45 length=9372 depth=2.22x	cn_7797_ISEc9	composite transposon	putative	1441	9238	7797	AC129	Plasmid	CTX-M-15	cephalosporin	K. pneumoniae
KPBN30	ST147	45 length=9372 depth=2.22x	cn_7797_ISEc9	composite transposon	putative	1441	9238	7797	AC129	Plasmid	OXA-232	carbapenem	K. pneumoniae
KPBN35	ST2096	2 length=353873 depth=1.13x	MITEYpe1	mite	predicted	1095	1217	123	-	Chromosome	rsmA	fluoroquinolone antibiotic	K. pneumoniae
KPBN37	ST232	17 length=107965 depth=1.28x	MITEYpe1	mite	predicted	55652	55766	115	-	Chromosome	Morganella morganii gyrB conferring resistance to fluoroquinolones	fluoroquinolone antibiotic	K. pneumoniae
KPBN37	ST232	22 length=84649 depth=0.93x	ISApu1	insertion sequence	predicted	41635	43018	1384	AA860	Plasmid	CMY-4	cephamycin	K. pneumoniae
KPBN37	ST232	22 length=84649 depth=0.93x	ISVsa3	insertion sequence	predicted	80050	81026	977	AA860	Plasmid	APH(6)-Id	aminoglycoside antibiotic	K. pneumoniae
KPBN37	ST232	22 length=84649 depth=0.93x	ISVsa3	insertion sequence	predicted	80050	81026	977	AA860	Plasmid	floR	phenicol antibiotic	K. pneumoniae
KPBN37	ST232	22 length=84649 depth=0.93x	ISVsa3	insertion sequence	predicted	80050	81026	977	AA860	Plasmid	APH(3'')-Ib	aminoglycoside antibiotic	K. pneumoniae
KPBN37	ST232	22 length=84649 depth=0.93x	ISVsa3	insertion sequence	predicted	80050	81026	977	AA860	Plasmid	sul2	sulfonamide antibiotic	K. pneumoniae
KPBN37	ST232	22 length=84649 depth=0.93x	ISVsa3	insertion sequence	predicted	80050	81026	977	AA860	Plasmid	tet(A)	tetracycline antibiotic	K. pneumoniae
KPBN37	ST232	22 length=84649 depth=0.93x	ISEc35	insertion sequence	predicted	49021	50071	1051	AA860	Plasmid	CMY-4	cephamycin	K. pneumoniae
KPBN38	ST147	2 length=431345 depth=1.08x	MITEYpe1	mite	predicted	86771	86893	123	-	Chromosome	Klebsiella pneumoniae KpnG	macrolide antibiotic	K. pneumoniae
KPBN38	ST147	2 length=431345 depth=1.08x	MITEYpe1	mite	predicted	86771	86893	123	-	Chromosome	rsmA	fluoroquinolone antibiotic	K. pneumoniae
KPBN38	ST147	2 length=431345 depth=1.08x	MITEYpe1	mite	predicted	86771	86893	123	-	Chromosome	emrR	fluoroquinolone antibiotic	K. pneumoniae
KPBN38	ST147	2 length=431345 depth=1.08x	MITEYpe1	mite	predicted	86771	86893	123	-	Chromosome	Klebsiella pneumoniae KpnH	macrolide antibiotic	K. pneumoniae
KPBN38	ST147	27 length=44150 depth=1.40x	ISPa14	insertion sequence	predicted	3019	3806	788	AA002	Plasmid	APH(6)-Id	aminoglycoside antibiotic	K. pneumoniae
KPBN38	ST147	27 length=44150 depth=1.40x	ISPa14	insertion sequence	predicted	3019	3806	788	AA002	Plasmid	APH(3')-VIb	aminoglycoside antibiotic	K. pneumoniae
KPBN38	ST147	27 length=44150 depth=1.40x	ISPa14	insertion sequence	predicted	3019	3806	788	AA002	Plasmid	APH(3'')-Ib	aminoglycoside antibiotic	K. pneumoniae
KPBN40	ST16	3 length=425532 depth=1.07x	MITEEc1	mite	predicted	96311	96433	123	-	Chromosome	Klebsiella pneumoniae KpnG	macrolide antibiotic	K. pneumoniae
KPBN40	ST16	3 length=425532 depth=1.07x	MITEEc1	mite	predicted	96311	96433	123	-	Chromosome	rsmA	fluoroquinolone antibiotic	K. pneumoniae
KPBN40	ST16	3 length=425532 depth=1.07x	MITEEc1	mite	predicted	96311	96433	123	-	Chromosome	emrR	fluoroquinolone antibiotic	K. pneumoniae
KPBN40	ST16	3 length=425532 depth=1.07x	MITEEc1	mite	predicted	96311	96433	123	-	Chromosome	Klebsiella pneumoniae KpnH	macrolide antibiotic	K. pneumoniae
KPBN40	ST16	33 length=12502 depth=1.07x	ISKpn19	insertion sequence	predicted	2960	5810	2851	AA038	Plasmid	QnrS1	fluoroquinolone antibiotic	K. pneumoniae
KPBN40	ST16	33 length=12502 depth=1.07x	ISKpn19	insertion sequence	predicted	2960	5810	2851	AA038	Plasmid	OXA-181	carbapenem	K. pneumoniae
KPBN40	ST16	36 length=8061 depth=1.10x	IS6100	insertion sequence	predicted	3233	4112	880	-	Chromosome	TEM-1	monobactam	K. pneumoniae
KPBN40	ST16	36 length=8061 depth=1.10x	IS6100	insertion sequence	predicted	3233	4112	880	-	Chromosome	mphA	macrolide antibiotic	K. pneumoniae
KPBN40	ST16	36 length=8061 depth=1.10x	IS6100	insertion sequence	predicted	3233	4112	880	-	Chromosome	Mrx	macrolide antibiotic	K. pneumoniae
KPBN40	ST16	36 length=8061 depth=1.10x	IS6100	insertion sequence	predicted	3233	4112	880	-	Chromosome	rmtB	aminoglycoside antibiotic	K. pneumoniae
KPBN41	ST16	2 length=425532 depth=1.03x	MITEEc1	mite	predicted	329100	329222	123	-	Chromosome	Klebsiella pneumoniae KpnG	macrolide antibiotic	K. pneumoniae
KPBN41	ST16	2 length=425532 depth=1.03x	MITEEc1	mite	predicted	329100	329222	123	-	Chromosome	rsmA	fluoroquinolone antibiotic	K. pneumoniae
KPBN41	ST16	2 length=425532 depth=1.03x	MITEEc1	mite	predicted	329100	329222	123	-	Chromosome	emrR	fluoroquinolone antibiotic	K. pneumoniae
KPBN41	ST16	2 length=425532 depth=1.03x	MITEEc1	mite	predicted	329100	329222	123	-	Chromosome	Klebsiella pneumoniae KpnH	macrolide antibiotic	K. pneumoniae
KPBN41	ST16	35 length=12502 depth=1.29x	ISKpn19	insertion sequence	predicted	6693	9543	2851	AA038	Plasmid	QnrS1	fluoroquinolone antibiotic	K. pneumoniae
KPBN41	ST16	35 length=12502 depth=1.29x	ISKpn19	insertion sequence	predicted	6693	9543	2851	AA038	Plasmid	OXA-181	carbapenem	K. pneumoniae
KPBN41	ST16	38 length=8061 depth=1.34x	IS6100	insertion sequence	predicted	3233	4112	880	-	Chromosome	TEM-1	monobactam	K. pneumoniae
KPBN41	ST16	38 length=8061 depth=1.34x	IS6100	insertion sequence	predicted	3233	4112	880	-	Chromosome	mphA	macrolide antibiotic	K. pneumoniae
KPBN41	ST16	38 length=8061 depth=1.34x	IS6100	insertion sequence	predicted	3233	4112	880	-	Chromosome	Mrx	macrolide antibiotic	K. pneumoniae
KPBN41	ST16	38 length=8061 depth=1.34x	IS6100	insertion sequence	predicted	3233	4112	880	-	Chromosome	rmtB	aminoglycoside antibiotic	K. pneumoniae
KPBN42	ST16	3 length=330314 depth=1.12x	MITEEc1	mite	predicted	1094	1216	123	-	Chromosome	rsmA	fluoroquinolone antibiotic	K. pneumoniae
KPBN42	ST16	46 length=15467 depth=0.95x	ISKpn14	insertion sequence	predicted	3803	4570	768	AB187	Plasmid	CTX-M-15	cephalosporin	K. pneumoniae
KPBN42	ST16	54 length=5980 depth=0.89x	IS5075	insertion sequence	predicted	1517	2843	1327	AA275	Plasmid	catA1	phenicol antibiotic	K. pneumoniae
KPBN71	ST437	1 length=610496 depth=1.04x	MITEYpe1	mite	predicted	118567	118689	123	-	Chromosome	Klebsiella pneumoniae KpnG	macrolide antibiotic	K. pneumoniae
KPBN71	ST437	1 length=610496 depth=1.04x	MITEYpe1	mite	predicted	118567	118689	123	-	Chromosome	rsmA	fluoroquinolone antibiotic	K. pneumoniae
KPBN71	ST437	1 length=610496 depth=1.04x	MITEYpe1	mite	predicted	118567	118689	123	-	Chromosome	emrR	fluoroquinolone antibiotic	K. pneumoniae
KPBN71	ST437	1 length=610496 depth=1.04x	MITEYpe1	mite	predicted	118567	118689	123	-	Chromosome	Klebsiella pneumoniae KpnH	macrolide antibiotic	K. pneumoniae
KPBN71	ST437	76 length=5000 depth=1.17x	ISAs17	insertion sequence	predicted	2011	3292	1282	AA966	Plasmid	QnrS1	fluoroquinolone antibiotic	K. pneumoniae
KPBN71	ST437	76 length=5000 depth=1.17x	ISAs17	insertion sequence	predicted	2011	3292	1282	AA966	Plasmid	LAP-2	cephalosporin	K. pneumoniae
KPBN77	ST45	1 length=800167 depth=1.00x	MITEPlu5	mite	predicted	156521	156631	111	-	Chromosome	acrD	aminoglycoside antibiotic	K. pneumoniae
KPBN77	ST45	4 length=437040 depth=1.16x	MITEEc1	mite	predicted	346036	346158	123	-	Chromosome	Klebsiella pneumoniae KpnG	macrolide antibiotic	K. pneumoniae
KPBN77	ST45	4 length=437040 depth=1.16x	MITEEc1	mite	predicted	346036	346158	123	-	Chromosome	rsmA	fluoroquinolone antibiotic	K. pneumoniae
KPBN77	ST45	4 length=437040 depth=1.16x	MITEEc1	mite	predicted	346036	346158	123	-	Chromosome	emrR	fluoroquinolone antibiotic	K. pneumoniae
KPBN77	ST45	4 length=437040 depth=1.16x	MITEEc1	mite	predicted	346036	346158	123	-	Chromosome	Klebsiella pneumoniae KpnH	macrolide antibiotic	K. pneumoniae
KPBN77	ST45	25 length=25198 depth=0.74x	ISKpn19	insertion sequence	predicted	8096	10946	2851	AC315	Plasmid	TEM-1	monobactam	K. pneumoniae
KPBN77	ST45	25 length=25198 depth=0.74x	ISKpn19	insertion sequence	predicted	8096	10946	2851	AC315	Plasmid	APH(6)-Id	aminoglycoside antibiotic	K. pneumoniae
KPBN77	ST45	25 length=25198 depth=0.74x	ISKpn19	insertion sequence	predicted	8096	10946	2851	AC315	Plasmid	QnrS1	fluoroquinolone antibiotic	K. pneumoniae
KPBN77	ST45	25 length=25198 depth=0.74x	ISKpn19	insertion sequence	predicted	8096	10946	2851	AC315	Plasmid	CTX-M-15	cephalosporin	K. pneumoniae
KPBN77	ST45	25 length=25198 depth=0.74x	ISKpn19	insertion sequence	predicted	8096	10946	2851	AC315	Plasmid	APH(3'')-Ib	aminoglycoside antibiotic	K. pneumoniae
KPBN77	ST45	25 length=25198 depth=0.74x	ISKpn19	insertion sequence	predicted	8096	10946	2851	AC315	Plasmid	sul2	sulfonamide antibiotic	K. pneumoniae
KPBN77	ST45	25 length=25198 depth=0.74x	ISEc9	insertion sequence	predicted	17916	19571	1656	AC315	Plasmid	TEM-1	monobactam	K. pneumoniae
KPBN77	ST45	25 length=25198 depth=0.74x	ISEc9	insertion sequence	predicted	17916	19571	1656	AC315	Plasmid	APH(6)-Id	aminoglycoside antibiotic	K. pneumoniae
KPBN77	ST45	25 length=25198 depth=0.74x	ISEc9	insertion sequence	predicted	17916	19571	1656	AC315	Plasmid	QnrS1	fluoroquinolone antibiotic	K. pneumoniae
KPBN77	ST45	25 length=25198 depth=0.74x	ISEc9	insertion sequence	predicted	17916	19571	1656	AC315	Plasmid	CTX-M-15	cephalosporin	K. pneumoniae
KPBN77	ST45	25 length=25198 depth=0.74x	ISEc9	insertion sequence	predicted	17916	19571	1656	AC315	Plasmid	APH(3'')-Ib	aminoglycoside antibiotic	K. pneumoniae
KPBN77	ST45	25 length=25198 depth=0.74x	ISEc9	insertion sequence	predicted	17916	19571	1656	AC315	Plasmid	sul2	sulfonamide antibiotic	K. pneumoniae
KPN24	ST2096	3 length=367201 depth=1.07x	MITEYpe1	mite	predicted	90905	91027	123	-	Chromosome	Klebsiella pneumoniae KpnG	macrolide antibiotic	K. pneumoniae
KPN24	ST2096	3 length=367201 depth=1.07x	MITEYpe1	mite	predicted	90905	91027	123	-	Chromosome	rsmA	fluoroquinolone antibiotic	K. pneumoniae
KPN24	ST2096	3 length=367201 depth=1.07x	MITEYpe1	mite	predicted	90905	91027	123	-	Chromosome	emrR	fluoroquinolone antibiotic	K. pneumoniae
KPN24	ST2096	3 length=367201 depth=1.07x	MITEYpe1	mite	predicted	90905	91027	123	-	Chromosome	Klebsiella pneumoniae KpnH	macrolide antibiotic	K. pneumoniae
KPN24	ST2096	41 length=17539 depth=0.87x	Tn6196	unit transposon	predicted	1	3643	3643	AA405	Plasmid	mphE	macrolide antibiotic	K. pneumoniae
KPN24	ST2096	41 length=17539 depth=0.87x	Tn6196	unit transposon	predicted	1	3643	3643	AA405	Plasmid	dfrA12	diaminopyrimidine antibiotic	K. pneumoniae
KPN24	ST2096	41 length=17539 depth=0.87x	Tn6196	unit transposon	predicted	1	3643	3643	AA405	Plasmid	armA	aminoglycoside antibiotic	K. pneumoniae
KPN24	ST2096	41 length=17539 depth=0.87x	Tn6196	unit transposon	predicted	1	3643	3643	AA405	Plasmid	msrE	macrolide antibiotic	K. pneumoniae
KPN24	ST2096	41 length=17539 depth=0.87x	Tn6196	unit transposon	predicted	1	3643	3643	AA405	Plasmid	qacEdelta1	disinfecting agents and antiseptics	K. pneumoniae
KPN24	ST2096	41 length=17539 depth=0.87x	Tn6196	unit transposon	predicted	1	3643	3643	AA405	Plasmid	aadA2	aminoglycoside antibiotic	K. pneumoniae
KPN24	ST2096	41 length=17539 depth=0.87x	Tn6196	unit transposon	predicted	1	3643	3643	AA405	Plasmid	sul1	sulfonamide antibiotic	K. pneumoniae
KPN24	ST2096	41 length=17539 depth=0.87x	ISEc29	insertion sequence	predicted	12788	14112	1325	AA405	Plasmid	mphE	macrolide antibiotic	K. pneumoniae
KPN24	ST2096	41 length=17539 depth=0.87x	ISEc29	insertion sequence	predicted	12788	14112	1325	AA405	Plasmid	dfrA12	diaminopyrimidine antibiotic	K. pneumoniae
KPN24	ST2096	41 length=17539 depth=0.87x	ISEc29	insertion sequence	predicted	12788	14112	1325	AA405	Plasmid	armA	aminoglycoside antibiotic	K. pneumoniae
KPN24	ST2096	41 length=17539 depth=0.87x	ISEc29	insertion sequence	predicted	12788	14112	1325	AA405	Plasmid	msrE	macrolide antibiotic	K. pneumoniae
KPN24	ST2096	41 length=17539 depth=0.87x	ISEc29	insertion sequence	predicted	12788	14112	1325	AA405	Plasmid	qacEdelta1	disinfecting agents and antiseptics	K. pneumoniae
KPN24	ST2096	41 length=17539 depth=0.87x	ISEc29	insertion sequence	predicted	12788	14112	1325	AA405	Plasmid	aadA2	aminoglycoside antibiotic	K. pneumoniae
KPN24	ST2096	41 length=17539 depth=0.87x	ISEc29	insertion sequence	predicted	12788	14112	1325	AA405	Plasmid	sul1	sulfonamide antibiotic	K. pneumoniae
KPN24	ST2096	41 length=17539 depth=0.87x	ISEc28	insertion sequence	predicted	10239	11135	897	AA405	Plasmid	mphE	macrolide antibiotic	K. pneumoniae
KPN24	ST2096	41 length=17539 depth=0.87x	ISEc28	insertion sequence	predicted	10239	11135	897	AA405	Plasmid	dfrA12	diaminopyrimidine antibiotic	K. pneumoniae
KPN24	ST2096	41 length=17539 depth=0.87x	ISEc28	insertion sequence	predicted	10239	11135	897	AA405	Plasmid	armA	aminoglycoside antibiotic	K. pneumoniae
KPN24	ST2096	41 length=17539 depth=0.87x	ISEc28	insertion sequence	predicted	10239	11135	897	AA405	Plasmid	msrE	macrolide antibiotic	K. pneumoniae
KPN24	ST2096	41 length=17539 depth=0.87x	ISEc28	insertion sequence	predicted	10239	11135	897	AA405	Plasmid	qacEdelta1	disinfecting agents and antiseptics	K. pneumoniae
KPN24	ST2096	41 length=17539 depth=0.87x	ISEc28	insertion sequence	predicted	10239	11135	897	AA405	Plasmid	aadA2	aminoglycoside antibiotic	K. pneumoniae
KPN24	ST2096	41 length=17539 depth=0.87x	ISEc28	insertion sequence	predicted	10239	11135	897	AA405	Plasmid	sul1	sulfonamide antibiotic	K. pneumoniae
KPN27	ST437	1 length=797253 depth=1.03x	MITEYpe1	mite	predicted	711562	711684	123	-	Chromosome	Klebsiella pneumoniae KpnG	macrolide antibiotic	K. pneumoniae
KPN27	ST437	1 length=797253 depth=1.03x	MITEYpe1	mite	predicted	711562	711684	123	-	Chromosome	rsmA	fluoroquinolone antibiotic	K. pneumoniae
KPN27	ST437	1 length=797253 depth=1.03x	MITEYpe1	mite	predicted	711562	711684	123	-	Chromosome	emrR	fluoroquinolone antibiotic	K. pneumoniae
KPN27	ST437	1 length=797253 depth=1.03x	MITEYpe1	mite	predicted	711562	711684	123	-	Chromosome	Klebsiella pneumoniae KpnH	macrolide antibiotic	K. pneumoniae
KPN27	ST437	46 length=4129 depth=1.40x	IS6100	insertion sequence	predicted	9	888	880	AA338	Plasmid	mphA	macrolide antibiotic	K. pneumoniae
KPN27	ST437	46 length=4129 depth=1.40x	IS6100	insertion sequence	predicted	9	888	880	AA338	Plasmid	Mrx	macrolide antibiotic	K. pneumoniae
KPN34	ST2096	3 length=374054 depth=1.06x	MITEYpe1	mite	predicted	283028	283150	123	-	Chromosome	Klebsiella pneumoniae KpnG	macrolide antibiotic	K. pneumoniae
KPN34	ST2096	3 length=374054 depth=1.06x	MITEYpe1	mite	predicted	283028	283150	123	-	Chromosome	rsmA	fluoroquinolone antibiotic	K. pneumoniae
KPN34	ST2096	3 length=374054 depth=1.06x	MITEYpe1	mite	predicted	283028	283150	123	-	Chromosome	emrR	fluoroquinolone antibiotic	K. pneumoniae
KPN34	ST2096	3 length=374054 depth=1.06x	MITEYpe1	mite	predicted	283028	283150	123	-	Chromosome	Klebsiella pneumoniae KpnH	macrolide antibiotic	K. pneumoniae
KPN34	ST2096	42 length=17539 depth=0.80x	Tn6196	unit transposon	predicted	1	3643	3643	AA405	Plasmid	mphE	macrolide antibiotic	K. pneumoniae
KPN34	ST2096	42 length=17539 depth=0.80x	Tn6196	unit transposon	predicted	1	3643	3643	AA405	Plasmid	dfrA12	diaminopyrimidine antibiotic	K. pneumoniae
KPN34	ST2096	42 length=17539 depth=0.80x	Tn6196	unit transposon	predicted	1	3643	3643	AA405	Plasmid	armA	aminoglycoside antibiotic	K. pneumoniae
KPN34	ST2096	42 length=17539 depth=0.80x	Tn6196	unit transposon	predicted	1	3643	3643	AA405	Plasmid	msrE	macrolide antibiotic	K. pneumoniae
KPN34	ST2096	42 length=17539 depth=0.80x	Tn6196	unit transposon	predicted	1	3643	3643	AA405	Plasmid	qacEdelta1	disinfecting agents and antiseptics	K. pneumoniae
KPN34	ST2096	42 length=17539 depth=0.80x	Tn6196	unit transposon	predicted	1	3643	3643	AA405	Plasmid	aadA2	aminoglycoside antibiotic	K. pneumoniae
KPN34	ST2096	42 length=17539 depth=0.80x	Tn6196	unit transposon	predicted	1	3643	3643	AA405	Plasmid	sul1	sulfonamide antibiotic	K. pneumoniae
KPN34	ST2096	42 length=17539 depth=0.80x	ISEc29	insertion sequence	predicted	12788	14112	1325	AA405	Plasmid	mphE	macrolide antibiotic	K. pneumoniae
KPN34	ST2096	42 length=17539 depth=0.80x	ISEc29	insertion sequence	predicted	12788	14112	1325	AA405	Plasmid	dfrA12	diaminopyrimidine antibiotic	K. pneumoniae
KPN34	ST2096	42 length=17539 depth=0.80x	ISEc29	insertion sequence	predicted	12788	14112	1325	AA405	Plasmid	armA	aminoglycoside antibiotic	K. pneumoniae
KPN34	ST2096	42 length=17539 depth=0.80x	ISEc29	insertion sequence	predicted	12788	14112	1325	AA405	Plasmid	msrE	macrolide antibiotic	K. pneumoniae
KPN34	ST2096	42 length=17539 depth=0.80x	ISEc29	insertion sequence	predicted	12788	14112	1325	AA405	Plasmid	qacEdelta1	disinfecting agents and antiseptics	K. pneumoniae
KPN34	ST2096	42 length=17539 depth=0.80x	ISEc29	insertion sequence	predicted	12788	14112	1325	AA405	Plasmid	aadA2	aminoglycoside antibiotic	K. pneumoniae
KPN34	ST2096	42 length=17539 depth=0.80x	ISEc29	insertion sequence	predicted	12788	14112	1325	AA405	Plasmid	sul1	sulfonamide antibiotic	K. pneumoniae
KPN34	ST2096	42 length=17539 depth=0.80x	ISEc28	insertion sequence	predicted	10239	11135	897	AA405	Plasmid	mphE	macrolide antibiotic	K. pneumoniae
KPN34	ST2096	42 length=17539 depth=0.80x	ISEc28	insertion sequence	predicted	10239	11135	897	AA405	Plasmid	dfrA12	diaminopyrimidine antibiotic	K. pneumoniae
KPN34	ST2096	42 length=17539 depth=0.80x	ISEc28	insertion sequence	predicted	10239	11135	897	AA405	Plasmid	armA	aminoglycoside antibiotic	K. pneumoniae
KPN34	ST2096	42 length=17539 depth=0.80x	ISEc28	insertion sequence	predicted	10239	11135	897	AA405	Plasmid	msrE	macrolide antibiotic	K. pneumoniae
KPN34	ST2096	42 length=17539 depth=0.80x	ISEc28	insertion sequence	predicted	10239	11135	897	AA405	Plasmid	qacEdelta1	disinfecting agents and antiseptics	K. pneumoniae
KPN34	ST2096	42 length=17539 depth=0.80x	ISEc28	insertion sequence	predicted	10239	11135	897	AA405	Plasmid	aadA2	aminoglycoside antibiotic	K. pneumoniae
KPN34	ST2096	42 length=17539 depth=0.80x	ISEc28	insertion sequence	predicted	10239	11135	897	AA405	Plasmid	sul1	sulfonamide antibiotic	K. pneumoniae
KPN9	ST437	10 length=189951 depth=1.01x	MITEYpe1	mite	predicted	71136	71258	123	-	Chromosome	Klebsiella pneumoniae KpnG	macrolide antibiotic	K. pneumoniae
KPN9	ST437	10 length=189951 depth=1.01x	MITEYpe1	mite	predicted	71136	71258	123	-	Chromosome	rsmA	fluoroquinolone antibiotic	K. pneumoniae
KPN9	ST437	10 length=189951 depth=1.01x	MITEYpe1	mite	predicted	71136	71258	123	-	Chromosome	emrR	fluoroquinolone antibiotic	K. pneumoniae
KPN9	ST437	10 length=189951 depth=1.01x	MITEYpe1	mite	predicted	71136	71258	123	-	Chromosome	Klebsiella pneumoniae KpnH	macrolide antibiotic	K. pneumoniae
KPN9	ST437	58 length=8879 depth=1.95x	IS5075	insertion sequence	predicted	5776	7102	1327	AA966	Plasmid	APH(6)-Id	aminoglycoside antibiotic	K. pneumoniae
KPN9	ST437	58 length=8879 depth=1.95x	IS5075	insertion sequence	predicted	5776	7102	1327	AA966	Plasmid	sul2	sulfonamide antibiotic	K. pneumoniae
KPN9	ST437	58 length=8879 depth=1.95x	IS5075	insertion sequence	predicted	5776	7102	1327	AA966	Plasmid	dfrA14	diaminopyrimidine antibiotic	K. pneumoniae
KPN9	ST437	68 length=4999 depth=1.97x	ISAs17	insertion sequence	predicted	2011	3292	1282	AA966	Plasmid	QnrS1	fluoroquinolone antibiotic	K. pneumoniae
KPN9	ST437	68 length=4999 depth=1.97x	ISAs17	insertion sequence	predicted	2011	3292	1282	AA966	Plasmid	LAP-2	cephalosporin	K. pneumoniae
KPUN101	ST16	1 length=425531 depth=1.00x	MITEEc1	mite	predicted	96311	96433	123	-	Chromosome	Klebsiella pneumoniae KpnG	macrolide antibiotic	K. pneumoniae
KPUN101	ST16	1 length=425531 depth=1.00x	MITEEc1	mite	predicted	96311	96433	123	-	Chromosome	rsmA	fluoroquinolone antibiotic	K. pneumoniae
KPUN101	ST16	1 length=425531 depth=1.00x	MITEEc1	mite	predicted	96311	96433	123	-	Chromosome	emrR	fluoroquinolone antibiotic	K. pneumoniae
KPUN101	ST16	1 length=425531 depth=1.00x	MITEEc1	mite	predicted	96311	96433	123	-	Chromosome	Klebsiella pneumoniae KpnH	macrolide antibiotic	K. pneumoniae
KPUN101	ST16	47 length=12503 depth=1.48x	ISKpn19	insertion sequence	predicted	6693	9543	2851	AA038	Plasmid	QnrS1	fluoroquinolone antibiotic	K. pneumoniae
KPUN101	ST16	47 length=12503 depth=1.48x	ISKpn19	insertion sequence	predicted	6693	9543	2851	AA038	Plasmid	OXA-181	carbapenem	K. pneumoniae
KPUN104	ST437	1 length=460405 depth=1.08x	MITEYpe1	mite	predicted	85572	85694	123	-	Chromosome	Klebsiella pneumoniae KpnG	macrolide antibiotic	K. pneumoniae
KPUN104	ST437	1 length=460405 depth=1.08x	MITEYpe1	mite	predicted	85572	85694	123	-	Chromosome	rsmA	fluoroquinolone antibiotic	K. pneumoniae
KPUN104	ST437	1 length=460405 depth=1.08x	MITEYpe1	mite	predicted	85572	85694	123	-	Chromosome	emrR	fluoroquinolone antibiotic	K. pneumoniae
KPUN104	ST437	1 length=460405 depth=1.08x	MITEYpe1	mite	predicted	85572	85694	123	-	Chromosome	Klebsiella pneumoniae KpnH	macrolide antibiotic	K. pneumoniae
KPUN131	ST147	2 length=431263 depth=1.08x	MITEYpe1	mite	predicted	86692	86814	123	-	Chromosome	Klebsiella pneumoniae KpnG	macrolide antibiotic	K. pneumoniae
KPUN131	ST147	2 length=431263 depth=1.08x	MITEYpe1	mite	predicted	86692	86814	123	-	Chromosome	rsmA	fluoroquinolone antibiotic	K. pneumoniae
KPUN131	ST147	2 length=431263 depth=1.08x	MITEYpe1	mite	predicted	86692	86814	123	-	Chromosome	emrR	fluoroquinolone antibiotic	K. pneumoniae
KPUN131	ST147	2 length=431263 depth=1.08x	MITEYpe1	mite	predicted	86692	86814	123	-	Chromosome	Klebsiella pneumoniae KpnH	macrolide antibiotic	K. pneumoniae
KPUN131	ST147	46 length=14020 depth=0.73x	IS5075	insertion sequence	predicted	3033	4359	1327	AA338	Plasmid	TEM-1	monobactam	K. pneumoniae
KPUN131	ST147	46 length=14020 depth=0.73x	IS5075	insertion sequence	predicted	3033	4359	1327	AA338	Plasmid	APH(6)-Id	aminoglycoside antibiotic	K. pneumoniae
KPUN131	ST147	46 length=14020 depth=0.73x	IS5075	insertion sequence	predicted	3033	4359	1327	AA338	Plasmid	Mrx	macrolide antibiotic	K. pneumoniae
KPUN131	ST147	46 length=14020 depth=0.73x	IS5075	insertion sequence	predicted	3033	4359	1327	AA338	Plasmid	sul2	sulfonamide antibiotic	K. pneumoniae
KPUN131	ST147	46 length=14020 depth=0.73x	IS5075	insertion sequence	predicted	3033	4359	1327	AA338	Plasmid	mphA	macrolide antibiotic	K. pneumoniae
KPUN131	ST147	46 length=14020 depth=0.73x	IS6100	insertion sequence	predicted	9868	10747	880	AA338	Plasmid	TEM-1	monobactam	K. pneumoniae
KPUN131	ST147	46 length=14020 depth=0.73x	IS6100	insertion sequence	predicted	9868	10747	880	AA338	Plasmid	APH(6)-Id	aminoglycoside antibiotic	K. pneumoniae
KPUN131	ST147	46 length=14020 depth=0.73x	IS6100	insertion sequence	predicted	9868	10747	880	AA338	Plasmid	Mrx	macrolide antibiotic	K. pneumoniae
KPUN131	ST147	46 length=14020 depth=0.73x	IS6100	insertion sequence	predicted	9868	10747	880	AA338	Plasmid	sul2	sulfonamide antibiotic	K. pneumoniae
KPUN131	ST147	46 length=14020 depth=0.73x	IS6100	insertion sequence	predicted	9868	10747	880	AA338	Plasmid	mphA	macrolide antibiotic	K. pneumoniae
KPUN131	ST147	57 length=7334 depth=0.53x	ISEc29	insertion sequence	predicted	4503	5827	1325	AC289	Plasmid	msrE	macrolide antibiotic	K. pneumoniae
KPUN131	ST147	57 length=7334 depth=0.53x	ISEc29	insertion sequence	predicted	4503	5827	1325	AC289	Plasmid	armA	aminoglycoside antibiotic	K. pneumoniae
KPUN131	ST147	57 length=7334 depth=0.53x	ISEc29	insertion sequence	predicted	4503	5827	1325	AC289	Plasmid	mphE	macrolide antibiotic	K. pneumoniae
KPUN154	ST16	3 length=425520 depth=1.06x	MITEEc1	mite	predicted	96311	96433	123	-	Chromosome	Klebsiella pneumoniae KpnG	macrolide antibiotic	K. pneumoniae
KPUN154	ST16	3 length=425520 depth=1.06x	MITEEc1	mite	predicted	96311	96433	123	-	Chromosome	rsmA	fluoroquinolone antibiotic	K. pneumoniae
KPUN154	ST16	3 length=425520 depth=1.06x	MITEEc1	mite	predicted	96311	96433	123	-	Chromosome	emrR	fluoroquinolone antibiotic	K. pneumoniae
KPUN154	ST16	3 length=425520 depth=1.06x	MITEEc1	mite	predicted	96311	96433	123	-	Chromosome	Klebsiella pneumoniae KpnH	macrolide antibiotic	K. pneumoniae
KPUN154	ST16	39 length=12726 depth=0.96x	IS5075	insertion sequence	predicted	1778	3105	1328	AA275	Plasmid	TEM-1	monobactam	K. pneumoniae
KPUN154	ST16	39 length=12726 depth=0.96x	IS5075	insertion sequence	predicted	1778	3105	1328	AA275	Plasmid	APH(6)-Id	aminoglycoside antibiotic	K. pneumoniae
KPUN154	ST16	39 length=12726 depth=0.96x	IS5075	insertion sequence	predicted	1778	3105	1328	AA275	Plasmid	Mrx	macrolide antibiotic	K. pneumoniae
KPUN154	ST16	39 length=12726 depth=0.96x	IS5075	insertion sequence	predicted	1778	3105	1328	AA275	Plasmid	sul2	sulfonamide antibiotic	K. pneumoniae
KPUN154	ST16	39 length=12726 depth=0.96x	IS5075	insertion sequence	predicted	1778	3105	1328	AA275	Plasmid	mphA	macrolide antibiotic	K. pneumoniae
KPUN154	ST16	39 length=12726 depth=0.96x	IS6100	insertion sequence	predicted	8615	9494	880	AA275	Plasmid	TEM-1	monobactam	K. pneumoniae
KPUN154	ST16	39 length=12726 depth=0.96x	IS6100	insertion sequence	predicted	8615	9494	880	AA275	Plasmid	APH(6)-Id	aminoglycoside antibiotic	K. pneumoniae
KPUN154	ST16	39 length=12726 depth=0.96x	IS6100	insertion sequence	predicted	8615	9494	880	AA275	Plasmid	Mrx	macrolide antibiotic	K. pneumoniae
KPUN154	ST16	39 length=12726 depth=0.96x	IS6100	insertion sequence	predicted	8615	9494	880	AA275	Plasmid	sul2	sulfonamide antibiotic	K. pneumoniae
KPUN154	ST16	39 length=12726 depth=0.96x	IS6100	insertion sequence	predicted	8615	9494	880	AA275	Plasmid	mphA	macrolide antibiotic	K. pneumoniae
KPUN154	ST16	40 length=12502 depth=1.18x	ISKpn19	insertion sequence	predicted	2960	5810	2851	AA038	Plasmid	QnrS1	fluoroquinolone antibiotic	K. pneumoniae
KPUN154	ST16	40 length=12502 depth=1.18x	ISKpn19	insertion sequence	predicted	2960	5810	2851	AA038	Plasmid	OXA-181	carbapenem	K. pneumoniae
KPUN55	ST147	4 length=258289 depth=1.08x	MITEYpe1	mite	predicted	86692	86814	123	-	Chromosome	Klebsiella pneumoniae KpnG	macrolide antibiotic	K. pneumoniae
KPUN55	ST147	4 length=258289 depth=1.08x	MITEYpe1	mite	predicted	86692	86814	123	-	Chromosome	rsmA	fluoroquinolone antibiotic	K. pneumoniae
KPUN55	ST147	4 length=258289 depth=1.08x	MITEYpe1	mite	predicted	86692	86814	123	-	Chromosome	emrR	fluoroquinolone antibiotic	K. pneumoniae
KPUN55	ST147	4 length=258289 depth=1.08x	MITEYpe1	mite	predicted	86692	86814	123	-	Chromosome	Klebsiella pneumoniae KpnH	macrolide antibiotic	K. pneumoniae
KPUN55	ST147	55 length=14352 depth=0.88x	Tn5403	unit transposon	predicted	3767	7430	3664	AA964	Plasmid	QnrB1	fluoroquinolone antibiotic	K. pneumoniae
KPUN62	ST16	1 length=425525 depth=1.09x	MITEEc1	mite	predicted	96305	96427	123	-	Chromosome	Klebsiella pneumoniae KpnG	macrolide antibiotic	K. pneumoniae
KPUN62	ST16	1 length=425525 depth=1.09x	MITEEc1	mite	predicted	96305	96427	123	-	Chromosome	rsmA	fluoroquinolone antibiotic	K. pneumoniae
KPUN62	ST16	1 length=425525 depth=1.09x	MITEEc1	mite	predicted	96305	96427	123	-	Chromosome	emrR	fluoroquinolone antibiotic	K. pneumoniae
KPUN62	ST16	1 length=425525 depth=1.09x	MITEEc1	mite	predicted	96305	96427	123	-	Chromosome	Klebsiella pneumoniae KpnH	macrolide antibiotic	K. pneumoniae
KPUN62	ST16	47 length=12503 depth=0.52x	ISKpn19	insertion sequence	predicted	6693	9543	2851	AA038	Plasmid	QnrS1	fluoroquinolone antibiotic	K. pneumoniae
KPUN62	ST16	47 length=12503 depth=0.52x	ISKpn19	insertion sequence	predicted	6693	9543	2851	AA038	Plasmid	OXA-181	carbapenem	K. pneumoniae
KPUN63	ST147	7 length=219684 depth=1.05x	MITEYpe1	mite	predicted	95495	95617	123	-	Chromosome	Klebsiella pneumoniae KpnG	macrolide antibiotic	K. pneumoniae
KPUN63	ST147	7 length=219684 depth=1.05x	MITEYpe1	mite	predicted	95495	95617	123	-	Chromosome	rsmA	fluoroquinolone antibiotic	K. pneumoniae
KPUN63	ST147	7 length=219684 depth=1.05x	MITEYpe1	mite	predicted	95495	95617	123	-	Chromosome	emrR	fluoroquinolone antibiotic	K. pneumoniae
KPUN63	ST147	7 length=219684 depth=1.05x	MITEYpe1	mite	predicted	95495	95617	123	-	Chromosome	Klebsiella pneumoniae KpnH	macrolide antibiotic	K. pneumoniae
KPUN63	ST147	65 length=2992 depth=0.70x	ISEc9	insertion sequence	predicted	1442	2992	1551	AA031	Plasmid	CTX-M-15	cephalosporin	K. pneumoniae
KPUN74	ST147	2 length=431263 depth=1.11x	MITEYpe1	mite	predicted	344450	344572	123	-	Chromosome	Klebsiella pneumoniae KpnG	macrolide antibiotic	K. pneumoniae
KPUN74	ST147	2 length=431263 depth=1.11x	MITEYpe1	mite	predicted	344450	344572	123	-	Chromosome	rsmA	fluoroquinolone antibiotic	K. pneumoniae
KPUN74	ST147	2 length=431263 depth=1.11x	MITEYpe1	mite	predicted	344450	344572	123	-	Chromosome	emrR	fluoroquinolone antibiotic	K. pneumoniae
KPUN74	ST147	2 length=431263 depth=1.11x	MITEYpe1	mite	predicted	344450	344572	123	-	Chromosome	Klebsiella pneumoniae KpnH	macrolide antibiotic	K. pneumoniae
KPUN74	ST147	40 length=9999 depth=0.94x	IS5075	insertion sequence	predicted	3033	4359	1327	AA553	Plasmid	TEM-1	monobactam	K. pneumoniae
KPUN74	ST147	40 length=9999 depth=0.94x	IS5075	insertion sequence	predicted	3033	4359	1327	AA553	Plasmid	APH(6)-Id	aminoglycoside antibiotic	K. pneumoniae
KPUN74	ST147	40 length=9999 depth=0.94x	IS5075	insertion sequence	predicted	3033	4359	1327	AA553	Plasmid	sul2	sulfonamide antibiotic	K. pneumoniae
KPUN74	ST147	42 length=8350 depth=0.77x	ISEc29	insertion sequence	predicted	4503	5827	1325	-	Chromosome	msrE	macrolide antibiotic	K. pneumoniae
KPUN74	ST147	42 length=8350 depth=0.77x	ISEc29	insertion sequence	predicted	4503	5827	1325	-	Chromosome	armA	aminoglycoside antibiotic	K. pneumoniae
KPUN74	ST147	42 length=8350 depth=0.77x	ISEc29	insertion sequence	predicted	4503	5827	1325	-	Chromosome	mphE	macrolide antibiotic	K. pneumoniae
KPUN74	ST147	42 length=8350 depth=0.77x	ISEc28	insertion sequence	predicted	7480	8350	871	-	Chromosome	msrE	macrolide antibiotic	K. pneumoniae
KPUN74	ST147	42 length=8350 depth=0.77x	ISEc28	insertion sequence	predicted	7480	8350	871	-	Chromosome	armA	aminoglycoside antibiotic	K. pneumoniae
KPUN74	ST147	42 length=8350 depth=0.77x	ISEc28	insertion sequence	predicted	7480	8350	871	-	Chromosome	mphE	macrolide antibiotic	K. pneumoniae
KPUN75	ST147	2 length=431036 depth=1.11x	MITEYpe1	mite	predicted	86465	86587	123	-	Chromosome	Klebsiella pneumoniae KpnG	macrolide antibiotic	K. pneumoniae
KPUN75	ST147	2 length=431036 depth=1.11x	MITEYpe1	mite	predicted	86465	86587	123	-	Chromosome	rsmA	fluoroquinolone antibiotic	K. pneumoniae
KPUN75	ST147	2 length=431036 depth=1.11x	MITEYpe1	mite	predicted	86465	86587	123	-	Chromosome	emrR	fluoroquinolone antibiotic	K. pneumoniae
KPUN75	ST147	2 length=431036 depth=1.11x	MITEYpe1	mite	predicted	86465	86587	123	-	Chromosome	Klebsiella pneumoniae KpnH	macrolide antibiotic	K. pneumoniae
KPUN75	ST147	47 length=8350 depth=0.86x	ISEc29	insertion sequence	predicted	2524	3848	1325	AC237	Plasmid	msrE	macrolide antibiotic	K. pneumoniae
KPUN75	ST147	47 length=8350 depth=0.86x	ISEc29	insertion sequence	predicted	2524	3848	1325	AC237	Plasmid	armA	aminoglycoside antibiotic	K. pneumoniae
KPUN75	ST147	47 length=8350 depth=0.86x	ISEc29	insertion sequence	predicted	2524	3848	1325	AC237	Plasmid	mphE	macrolide antibiotic	K. pneumoniae
KPUN75	ST147	47 length=8350 depth=0.86x	ISEc28	insertion sequence	predicted	1	871	871	AC237	Plasmid	msrE	macrolide antibiotic	K. pneumoniae
KPUN75	ST147	47 length=8350 depth=0.86x	ISEc28	insertion sequence	predicted	1	871	871	AC237	Plasmid	armA	aminoglycoside antibiotic	K. pneumoniae
KPUN75	ST147	47 length=8350 depth=0.86x	ISEc28	insertion sequence	predicted	1	871	871	AC237	Plasmid	mphE	macrolide antibiotic	K. pneumoniae
KPUN75	ST147	48 length=7879 depth=1.13x	IS5075	insertion sequence	predicted	3033	4359	1327	AD312	Plasmid	APH(6)-Id	aminoglycoside antibiotic	K. pneumoniae
KPUN75	ST147	48 length=7879 depth=1.13x	IS5075	insertion sequence	predicted	3033	4359	1327	AD312	Plasmid	sul2	sulfonamide antibiotic	K. pneumoniae
KPUN75	ST147	58 length=4118 depth=1.49x	IS6100	insertion sequence	predicted	3242	4118	877	AA338	Plasmid	mphA	macrolide antibiotic	K. pneumoniae
KPUN75	ST147	58 length=4118 depth=1.49x	IS6100	insertion sequence	predicted	3242	4118	877	AA338	Plasmid	Mrx	macrolide antibiotic	K. pneumoniae
KPUN80	ST11	1 length=802949 depth=1.05x	MITEYpe1	mite	predicted	90904	91026	123	-	Chromosome	Klebsiella pneumoniae KpnG	macrolide antibiotic	K. pneumoniae
KPUN80	ST11	1 length=802949 depth=1.05x	MITEYpe1	mite	predicted	90904	91026	123	-	Chromosome	rsmA	fluoroquinolone antibiotic	K. pneumoniae
KPUN80	ST11	1 length=802949 depth=1.05x	MITEYpe1	mite	predicted	90904	91026	123	-	Chromosome	emrR	fluoroquinolone antibiotic	K. pneumoniae
KPUN80	ST11	1 length=802949 depth=1.05x	MITEYpe1	mite	predicted	90904	91026	123	-	Chromosome	Klebsiella pneumoniae KpnH	macrolide antibiotic	K. pneumoniae
KPUN80	ST11	41 length=16086 depth=0.46x	ISCfr1	insertion sequence	predicted	13177	14794	1618	AE580	Plasmid	NDM-4	carbapenem	K. pneumoniae
KPUN80	ST11	41 length=16086 depth=0.46x	ISCfr1	insertion sequence	predicted	13177	14794	1618	AE580	Plasmid	AAC(3)-IId	aminoglycoside antibiotic	K. pneumoniae
KPUN80	ST11	41 length=16086 depth=0.46x	ISCfr1	insertion sequence	predicted	13177	14794	1618	AE580	Plasmid	sul1	sulfonamide antibiotic	K. pneumoniae
KPUN80	ST11	41 length=16086 depth=0.46x	ISAba14	insertion sequence	predicted	8264	9545	1282	AE580	Plasmid	NDM-4	carbapenem	K. pneumoniae
KPUN80	ST11	41 length=16086 depth=0.46x	ISAba14	insertion sequence	predicted	8264	9545	1282	AE580	Plasmid	AAC(3)-IId	aminoglycoside antibiotic	K. pneumoniae
KPUN80	ST11	41 length=16086 depth=0.46x	ISAba14	insertion sequence	predicted	8264	9545	1282	AE580	Plasmid	sul1	sulfonamide antibiotic	K. pneumoniae
KPUN80	ST11	54 length=4127 depth=0.48x	IS6100	insertion sequence	predicted	3233	4112	880	AA449	Plasmid	mphA	macrolide antibiotic	K. pneumoniae
KPUN80	ST11	54 length=4127 depth=0.48x	IS6100	insertion sequence	predicted	3233	4112	880	AA449	Plasmid	Mrx	macrolide antibiotic	K. pneumoniae
KPUN81	ST11	5 length=325577 depth=1.16x	MITEYpe1	mite	predicted	76749	76871	123	-	Chromosome	Klebsiella pneumoniae KpnG	macrolide antibiotic	K. pneumoniae
KPUN81	ST11	5 length=325577 depth=1.16x	MITEYpe1	mite	predicted	76749	76871	123	-	Chromosome	rsmA	fluoroquinolone antibiotic	K. pneumoniae
KPUN81	ST11	5 length=325577 depth=1.16x	MITEYpe1	mite	predicted	76749	76871	123	-	Chromosome	emrR	fluoroquinolone antibiotic	K. pneumoniae
KPUN81	ST11	5 length=325577 depth=1.16x	MITEYpe1	mite	predicted	76749	76871	123	-	Chromosome	Klebsiella pneumoniae KpnH	macrolide antibiotic	K. pneumoniae
KPUN81	ST11	34 length=31376 depth=0.80x	Tn6196	unit transposon	predicted	27724	31252	3529	AA275	Plasmid	catA1	phenicol antibiotic	K. pneumoniae
KPUN81	ST11	34 length=31376 depth=0.80x	ISSen9	insertion sequence	predicted	25440	26207	768	AA275	Plasmid	catA1	phenicol antibiotic	K. pneumoniae
KPUN82	ST437	1 length=492406 depth=1.07x	MITEYpe1	mite	predicted	373711	373833	123	-	Chromosome	Klebsiella pneumoniae KpnG	macrolide antibiotic	K. pneumoniae
KPUN82	ST437	1 length=492406 depth=1.07x	MITEYpe1	mite	predicted	373711	373833	123	-	Chromosome	rsmA	fluoroquinolone antibiotic	K. pneumoniae
KPUN82	ST437	1 length=492406 depth=1.07x	MITEYpe1	mite	predicted	373711	373833	123	-	Chromosome	emrR	fluoroquinolone antibiotic	K. pneumoniae
KPUN82	ST437	1 length=492406 depth=1.07x	MITEYpe1	mite	predicted	373711	373833	123	-	Chromosome	Klebsiella pneumoniae KpnH	macrolide antibiotic	K. pneumoniae
KPUN82	ST437	58 length=8548 depth=0.74x	IS5075	insertion sequence	predicted	1447	2773	1327	AA966	Plasmid	APH(6)-Id	aminoglycoside antibiotic	K. pneumoniae
KPUN82	ST437	58 length=8548 depth=0.74x	IS5075	insertion sequence	predicted	1447	2773	1327	AA966	Plasmid	sul2	sulfonamide antibiotic	K. pneumoniae
KPUN82	ST437	58 length=8548 depth=0.74x	IS5075	insertion sequence	predicted	1447	2773	1327	AA966	Plasmid	dfrA14	diaminopyrimidine antibiotic	K. pneumoniae
KPUN82	ST437	76 length=3963 depth=0.68x	ISAs17	insertion sequence	predicted	974	2255	1282	AA338	Plasmid	QnrS1	fluoroquinolone antibiotic	K. pneumoniae
KPUN82	ST437	76 length=3963 depth=0.68x	ISAs17	insertion sequence	predicted	974	2255	1282	AA338	Plasmid	LAP-2	cephalosporin	K. pneumoniae
EC001	ST131	1 length=620732 depth=0.97x	ISEch5	insertion sequence	predicted	8951	9654	704	-	Chromosome	ugd	peptide antibiotic	E. coli
EC001	ST131	51 length=9966 depth=1.47x	IS6100	insertion sequence	predicted	3233	4112	880	AA171	Plasmid	dfrA17	diaminopyrimidine antibiotic	E. coli
EC001	ST131	51 length=9966 depth=1.47x	IS6100	insertion sequence	predicted	3233	4112	880	AA171	Plasmid	aadA5	aminoglycoside antibiotic	E. coli
EC001	ST131	51 length=9966 depth=1.47x	IS6100	insertion sequence	predicted	3233	4112	880	AA171	Plasmid	sul1	sulfonamide antibiotic	E. coli
EC001	ST131	51 length=9966 depth=1.47x	IS6100	insertion sequence	predicted	3233	4112	880	AA171	Plasmid	Mrx	macrolide antibiotic	E. coli
EC001	ST131	51 length=9966 depth=1.47x	IS6100	insertion sequence	predicted	3233	4112	880	AA171	Plasmid	mphA	macrolide antibiotic	E. coli
EC001	ST131	51 length=9966 depth=1.47x	IS6100	insertion sequence	predicted	3233	4112	880	AA171	Plasmid	qacEdelta1	disinfecting agents and antiseptics	E. coli
EC001	ST131	62 length=5829 depth=1.09x	ISEc9	insertion sequence	predicted	3562	5217	1656	AA171	Plasmid	CTX-M-15	cephalosporin	E. coli
EC003	ST1193	34 length=28708 depth=1.32x	ISEc9	insertion sequence	predicted	5086	6741	1656	-	Chromosome	CTX-M-15	cephalosporin	E. coli
EC003	ST1193	49 length=9966 depth=1.55x	IS6100	insertion sequence	predicted	5855	6734	880	AA171	Plasmid	dfrA17	diaminopyrimidine antibiotic	E. coli
EC003	ST1193	49 length=9966 depth=1.55x	IS6100	insertion sequence	predicted	5855	6734	880	AA171	Plasmid	aadA5	aminoglycoside antibiotic	E. coli
EC003	ST1193	49 length=9966 depth=1.55x	IS6100	insertion sequence	predicted	5855	6734	880	AA171	Plasmid	mphA	macrolide antibiotic	E. coli
EC003	ST1193	49 length=9966 depth=1.55x	IS6100	insertion sequence	predicted	5855	6734	880	AA171	Plasmid	Mrx	macrolide antibiotic	E. coli
EC003	ST1193	49 length=9966 depth=1.55x	IS6100	insertion sequence	predicted	5855	6734	880	AA171	Plasmid	qacEdelta1	disinfecting agents and antiseptics	E. coli
EC003	ST1193	49 length=9966 depth=1.55x	IS6100	insertion sequence	predicted	5855	6734	880	AA171	Plasmid	sul1	sulfonamide antibiotic	E. coli
EC004	ST12	4 length=361805 depth=1.06x	ISEc41	insertion sequence	predicted	214516	216356	1841	-	Chromosome	bacA	peptide antibiotic	E. coli
EC004	ST12	7 length=242731 depth=1.04x	ISEc9	insertion sequence	predicted	196842	198497	1656	-	Chromosome	CTX-M-15	cephalosporin	E. coli
EC010	ST131	1 length=620728 depth=1.00x	ISEch5	insertion sequence	predicted	611075	611778	704	-	Chromosome	ugd	peptide antibiotic	E. coli
EC010	ST131	54 length=9966 depth=1.12x	IS6100	insertion sequence	predicted	5855	6734	880	AA171	Plasmid	dfrA17	diaminopyrimidine antibiotic	E. coli
EC010	ST131	54 length=9966 depth=1.12x	IS6100	insertion sequence	predicted	5855	6734	880	AA171	Plasmid	aadA5	aminoglycoside antibiotic	E. coli
EC010	ST131	54 length=9966 depth=1.12x	IS6100	insertion sequence	predicted	5855	6734	880	AA171	Plasmid	mphA	macrolide antibiotic	E. coli
EC010	ST131	54 length=9966 depth=1.12x	IS6100	insertion sequence	predicted	5855	6734	880	AA171	Plasmid	Mrx	macrolide antibiotic	E. coli
EC010	ST131	54 length=9966 depth=1.12x	IS6100	insertion sequence	predicted	5855	6734	880	AA171	Plasmid	qacEdelta1	disinfecting agents and antiseptics	E. coli
EC010	ST131	54 length=9966 depth=1.12x	IS6100	insertion sequence	predicted	5855	6734	880	AA171	Plasmid	sul1	sulfonamide antibiotic	E. coli
EC020	ST38	16 length=105607 depth=0.79x	ISKpn19	insertion sequence	predicted	14	2864	2851	AA747	Plasmid	TEM-1	monobactam	E. coli
EC020	ST38	16 length=105607 depth=0.79x	ISKpn19	insertion sequence	predicted	14	2864	2851	AA747	Plasmid	tet(A)	tetracycline antibiotic	E. coli
EC020	ST38	16 length=105607 depth=0.79x	ISKpn19	insertion sequence	predicted	14	2864	2851	AA747	Plasmid	QnrS1	fluoroquinolone antibiotic	E. coli
EC020	ST38	16 length=105607 depth=0.79x	ISKpn19	insertion sequence	predicted	14	2864	2851	AA747	Plasmid	CTX-M-15	cephalosporin	E. coli
EC020	ST38	16 length=105607 depth=0.79x	Tn4656	unit transposon	predicted	17119	20855	3737	AA747	Plasmid	TEM-1	monobactam	E. coli
EC020	ST38	16 length=105607 depth=0.79x	Tn4656	unit transposon	predicted	17119	20855	3737	AA747	Plasmid	tet(A)	tetracycline antibiotic	E. coli
EC020	ST38	16 length=105607 depth=0.79x	Tn4656	unit transposon	predicted	17119	20855	3737	AA747	Plasmid	QnrS1	fluoroquinolone antibiotic	E. coli
EC020	ST38	16 length=105607 depth=0.79x	Tn4656	unit transposon	predicted	17119	20855	3737	AA747	Plasmid	CTX-M-15	cephalosporin	E. coli
EC020	ST38	16 length=105607 depth=0.79x	ISEc9	insertion sequence	predicted	9834	11488	1655	AA747	Plasmid	TEM-1	monobactam	E. coli
EC020	ST38	16 length=105607 depth=0.79x	ISEc9	insertion sequence	predicted	9834	11488	1655	AA747	Plasmid	tet(A)	tetracycline antibiotic	E. coli
EC020	ST38	16 length=105607 depth=0.79x	ISEc9	insertion sequence	predicted	9834	11488	1655	AA747	Plasmid	QnrS1	fluoroquinolone antibiotic	E. coli
EC020	ST38	16 length=105607 depth=0.79x	ISEc9	insertion sequence	predicted	9834	11488	1655	AA747	Plasmid	CTX-M-15	cephalosporin	E. coli
EC031	ST167	10 length=136992 depth=0.82x	MITEEc1	mite	predicted	82482	82603	122	-	Chromosome	H-NS	macrolide antibiotic	E. coli
EC031	ST167	54 length=9641 depth=1.08x	Tn5403	unit transposon	predicted	1	3664	3664	AA170	Plasmid	tet(A)	tetracycline antibiotic	E. coli
EC031	ST167	72 length=4143 depth=0.96x	IS6100	insertion sequence	predicted	32	911	880	AA170	Plasmid	mphA	macrolide antibiotic	E. coli
EC031	ST167	72 length=4143 depth=0.96x	IS6100	insertion sequence	predicted	32	911	880	AA170	Plasmid	Mrx	macrolide antibiotic	E. coli
EC040	ST167	27 length=63445 depth=0.84x	MITEEc1	mite	predicted	8936	9057	122	-	Chromosome	H-NS	macrolide antibiotic	E. coli
EC063	ST167	26 length=63446 depth=0.84x	MITEEc1	mite	predicted	8936	9057	122	-	Chromosome	H-NS	macrolide antibiotic	E. coli
EC063	ST167	72 length=6322 depth=2.09x	IS6100	insertion sequence	predicted	3242	4121	880	AE581	Plasmid	TEM-1	monobactam	E. coli
EC063	ST167	72 length=6322 depth=2.09x	IS6100	insertion sequence	predicted	3242	4121	880	AE581	Plasmid	mphA	macrolide antibiotic	E. coli
EC063	ST167	72 length=6322 depth=2.09x	IS6100	insertion sequence	predicted	3242	4121	880	AE581	Plasmid	Mrx	macrolide antibiotic	E. coli
EC070	ST2083	52 length=16569 depth=1.63x	Tn5403	unit transposon	predicted	5978	9641	3664	AA323	Plasmid	tet(A)	tetracycline antibiotic	E. coli
EC070	ST2083	69 length=4114 depth=1.59x	IS6100	insertion sequence	predicted	3242	4114	873	AA323	Plasmid	mphA	macrolide antibiotic	E. coli
EC070	ST2083	69 length=4114 depth=1.59x	IS6100	insertion sequence	predicted	3242	4114	873	AA323	Plasmid	Mrx	macrolide antibiotic	E. coli
EC071	ST448	8 length=154142 depth=0.89x	ISEch5	insertion sequence	predicted	28552	29255	704	-	Chromosome	ugd	peptide antibiotic	E. coli
EC071	ST448	48 length=16569 depth=1.11x	Tn5403	unit transposon	predicted	5978	9641	3664	AA323	Plasmid	tet(A)	tetracycline antibiotic	E. coli
EC071	ST448	51 length=12502 depth=1.11x	ISKpn19	insertion sequence	predicted	6693	9543	2851	AA038	Plasmid	QnrS1	fluoroquinolone antibiotic	E. coli
EC071	ST448	51 length=12502 depth=1.11x	ISKpn19	insertion sequence	predicted	6693	9543	2851	AA038	Plasmid	OXA-484	carbapenem	E. coli
EC071	ST448	63 length=4114 depth=1.07x	IS6100	insertion sequence	predicted	3242	4114	873	AA038	Plasmid	mphA	macrolide antibiotic	E. coli
EC071	ST448	63 length=4114 depth=1.07x	IS6100	insertion sequence	predicted	3242	4114	873	AA038	Plasmid	Mrx	macrolide antibiotic	E. coli
EC075	ST167	59 length=17743 depth=0.54x	ISKpn19	insertion sequence	predicted	8520	11370	2851	AC315	Plasmid	QnrS1	fluoroquinolone antibiotic	E. coli
EC075	ST167	59 length=17743 depth=0.54x	ISKpn19	insertion sequence	predicted	8520	11370	2851	AC315	Plasmid	CTX-M-15	cephalosporin	E. coli
EC075	ST167	59 length=17743 depth=0.54x	ISEc9	insertion sequence	predicted	1	1550	1550	AC315	Plasmid	QnrS1	fluoroquinolone antibiotic	E. coli
EC075	ST167	59 length=17743 depth=0.54x	ISEc9	insertion sequence	predicted	1	1550	1550	AC315	Plasmid	CTX-M-15	cephalosporin	E. coli
EC075	ST167	78 length=4114 depth=0.89x	IS6100	insertion sequence	predicted	3242	4114	873	AB192	Plasmid	mphA	macrolide antibiotic	E. coli
EC075	ST167	78 length=4114 depth=0.89x	IS6100	insertion sequence	predicted	3242	4114	873	AB192	Plasmid	Mrx	macrolide antibiotic	E. coli
EC084	ST46	71 length=12502 depth=1.85x	ISKpn19	insertion sequence	predicted	6693	9543	2851	AC313	Plasmid	QnrS1	fluoroquinolone antibiotic	E. coli
EC084	ST46	71 length=12502 depth=1.85x	ISKpn19	insertion sequence	predicted	6693	9543	2851	AC313	Plasmid	OXA-181	carbapenem	E. coli
EC084	ST46	82 length=9641 depth=1.94x	Tn5403	unit transposon	predicted	5978	9641	3664	AA735	Plasmid	tet(A)	tetracycline antibiotic	E. coli
EC094	ST167	11 length=135206 depth=0.80x	MITEEc1	mite	predicted	54390	54511	122	-	Chromosome	H-NS	macrolide antibiotic	E. coli
EC094	ST167	83 length=4040 depth=3.81x	IS6100	insertion sequence	predicted	1	799	799	AA170	Plasmid	mphA	macrolide antibiotic	E. coli
EC094	ST167	83 length=4040 depth=3.81x	IS6100	insertion sequence	predicted	1	799	799	AA170	Plasmid	Mrx	macrolide antibiotic	E. coli
EC098	ST167	26 length=63446 depth=0.82x	MITEEc1	mite	predicted	54390	54511	122	-	Chromosome	H-NS	macrolide antibiotic	E. coli
EC098	ST167	60 length=12502 depth=0.98x	ISKpn19	insertion sequence	predicted	2960	5810	2851	AA038	Plasmid	QnrS1	fluoroquinolone antibiotic	E. coli
EC098	ST167	60 length=12502 depth=0.98x	ISKpn19	insertion sequence	predicted	2960	5810	2851	AA038	Plasmid	OXA-181	carbapenem	E. coli
EC098	ST167	81 length=4112 depth=2.41x	IS6100	insertion sequence	predicted	3233	4112	880	-	Chromosome	mphA	macrolide antibiotic	E. coli
EC098	ST167	81 length=4112 depth=2.41x	IS6100	insertion sequence	predicted	3233	4112	880	-	Chromosome	Mrx	macrolide antibiotic	E. coli
EC113	ST7210	30 length=8935 depth=1.09x	ISKpn4	insertion sequence	predicted	6502	7878	1377	AA469	Plasmid	ANT(2'')-Ia	aminoglycoside antibiotic	E. coli
EC113	ST7210	30 length=8935 depth=1.09x	ISKpn4	insertion sequence	predicted	6502	7878	1377	AA469	Plasmid	qacL	disinfecting agents and antiseptics	E. coli
EC113	ST7210	32 length=5173 depth=0.89x	ISEc9	insertion sequence	predicted	1	1551	1551	AA338	Plasmid	CTX-M-15	cephalosporin	E. coli
EC113	ST7210	34 length=4118 depth=0.76x	IS6100	insertion sequence	predicted	3242	4118	877	AA338	Plasmid	mphA	macrolide antibiotic	E. coli
EC113	ST7210	34 length=4118 depth=0.76x	IS6100	insertion sequence	predicted	3242	4118	877	AA338	Plasmid	Mrx	macrolide antibiotic	E. coli
EC119	ST405	75 length=10015 depth=1.57x	IS6100	insertion sequence	predicted	3233	4112	880	AA170	Plasmid	TEM-1	monobactam	E. coli
EC119	ST405	75 length=10015 depth=1.57x	IS6100	insertion sequence	predicted	3233	4112	880	AA170	Plasmid	mphA	macrolide antibiotic	E. coli
EC119	ST405	75 length=10015 depth=1.57x	IS6100	insertion sequence	predicted	3233	4112	880	AA170	Plasmid	Mrx	macrolide antibiotic	E. coli
EC119	ST405	100 length=5112 depth=1.39x	ISEc9	insertion sequence	predicted	3562	5112	1551	AA170	Plasmid	CTX-M-15	cephalosporin	E. coli
EC155	ST167	8 length=150784 depth=1.00x	MITEYpe1	mite	predicted	133852	133966	115	-	Chromosome	CRP	macrolide antibiotic	E. coli
EC155	ST167	98 length=2482 depth=5.78x	ISEc12	insertion sequence	predicted	1	2482	2482	AA170	Plasmid	AAC(6')-Ib-cr6	fluoroquinolone antibiotic	E. coli
EC155	ST167	98 length=2482 depth=5.78x	ISEc12	insertion sequence	predicted	1	2482	2482	AA170	Plasmid	OXA-1	cephalosporin	E. coli
EC156	ST13411	74 length=12502 depth=1.12x	ISKpn19	insertion sequence	predicted	6693	9543	2851	AA336	Plasmid	QnrS1	fluoroquinolone antibiotic	E. coli
EC156	ST13411	74 length=12502 depth=1.12x	ISKpn19	insertion sequence	predicted	6693	9543	2851	AA336	Plasmid	OXA-181	carbapenem	E. coli
EC156	ST13411	86 length=9002 depth=0.94x	Tn5403	unit transposon	predicted	1	3664	3664	AA170	Plasmid	tet(A)	tetracycline antibiotic	E. coli
EC156	ST13411	109 length=3149 depth=2.18x	IS6100	insertion sequence	predicted	1	880	880	AA170	Plasmid	Mrx	macrolide antibiotic	E. coli
EC163	ST410	80 length=4105 depth=1.08x	IS6100	insertion sequence	predicted	3233	4105	873	AA173	Plasmid	mphA	macrolide antibiotic	E. coli
EC163	ST410	80 length=4105 depth=1.08x	IS6100	insertion sequence	predicted	3233	4105	873	AA173	Plasmid	Mrx	macrolide antibiotic	E. coli
EC168	ST361	70 length=12502 depth=1.23x	ISKpn19	insertion sequence	predicted	2960	5810	2851	AA552	Plasmid	QnrS1	fluoroquinolone antibiotic	E. coli
EC168	ST361	70 length=12502 depth=1.23x	ISKpn19	insertion sequence	predicted	2960	5810	2851	AA552	Plasmid	OXA-181	carbapenem	E. coli
EC168	ST361	88 length=5926 depth=1.05x	Tn6196	unit transposon	predicted	1517	5045	3529	AA552	Plasmid	catA1	phenicol antibiotic	E. coli
EC168	ST361	97 length=4105 depth=2.40x	IS6100	insertion sequence	predicted	3233	4105	873	AA170	Plasmid	mphA	macrolide antibiotic	E. coli
EC168	ST361	97 length=4105 depth=2.40x	IS6100	insertion sequence	predicted	3233	4105	873	AA170	Plasmid	Mrx	macrolide antibiotic	E. coli
EC180	ST8346	83 length=3149 depth=3.62x	IS6100	insertion sequence	predicted	1	880	880	AC260	Plasmid	Mrx	macrolide antibiotic	E. coli
EC181	ST648	15 length=109851 depth=1.22x	ISEc9	insertion sequence	predicted	104635	106290	1656	-	Chromosome	CTX-M-15	cephalosporin	E. coli
EC181	ST648	33 length=38551 depth=1.62x	ISSen4	insertion sequence	predicted	6352	7572	1221	AA322	Plasmid	tet(B)	tetracycline antibiotic	E. coli
EC181	ST648	33 length=38551 depth=1.62x	ISSen4	insertion sequence	predicted	6352	7572	1221	AA322	Plasmid	tetR	tetracycline antibiotic	E. coli
EC181	ST648	33 length=38551 depth=1.62x	ISKpn26	insertion sequence	predicted	11844	13039	1196	AA322	Plasmid	tet(B)	tetracycline antibiotic	E. coli
EC181	ST648	33 length=38551 depth=1.62x	ISKpn26	insertion sequence	predicted	11844	13039	1196	AA322	Plasmid	tetR	tetracycline antibiotic	E. coli
EC181	ST648	71 length=5051 depth=1.77x	IS6100	insertion sequence	predicted	931	1810	880	AA322	Plasmid	mphA	macrolide antibiotic	E. coli
EC181	ST648	71 length=5051 depth=1.77x	IS6100	insertion sequence	predicted	931	1810	880	AA322	Plasmid	Mrx	macrolide antibiotic	E. coli
EC181	ST648	33 length=38551 depth=1.62x	cn_5316_ISKpn26	composite transposon	putative	7723	13039	5316	AA322	Plasmid	tet(B)	tetracycline antibiotic	E. coli
EC181	ST648	33 length=38551 depth=1.62x	cn_5316_ISKpn26	composite transposon	putative	7723	13039	5316	AA322	Plasmid	tetR	tetracycline antibiotic	E. coli
EC202	ST2083	71 length=4127 depth=1.34x	IS6100	insertion sequence	predicted	16	895	880	AA172	Plasmid	mphA	macrolide antibiotic	E. coli
EC202	ST2083	71 length=4127 depth=1.34x	IS6100	insertion sequence	predicted	16	895	880	AA172	Plasmid	Mrx	macrolide antibiotic	E. coli
EC209	ST648	14 length=109851 depth=1.27x	ISEc9	insertion sequence	predicted	104635	106290	1656	-	Chromosome	CTX-M-15	cephalosporin	E. coli
EC209	ST648	49 length=14798 depth=1.31x	Tn5403	unit transposon	predicted	5515	9178	3664	AA172	Plasmid	tet(A)	tetracycline antibiotic	E. coli
EC209	ST648	74 length=4106 depth=1.28x	IS6100	insertion sequence	predicted	1	865	865	AA172	Plasmid	mphA	macrolide antibiotic	E. coli
EC209	ST648	74 length=4106 depth=1.28x	IS6100	insertion sequence	predicted	1	865	865	AA172	Plasmid	Mrx	macrolide antibiotic	E. coli
ECBN188	ST167	26 length=63445 depth=0.81x	MITEEc1	mite	predicted	54389	54510	122	-	Chromosome	H-NS	macrolide antibiotic	E. coli
ECBN188	ST167	75 length=5150 depth=0.72x	IS6100	insertion sequence	predicted	1029	1908	880	AA170	Plasmid	mphA	macrolide antibiotic	E. coli
ECBN188	ST167	75 length=5150 depth=0.72x	IS6100	insertion sequence	predicted	1029	1908	880	AA170	Plasmid	Mrx	macrolide antibiotic	E. coli
ECBN2	ST405	85 length=6656 depth=0.92x	IS102	insertion sequence	predicted	2382	3438	1057	-	Chromosome	tet(B)	tetracycline antibiotic	E. coli
ECBN2	ST405	85 length=6656 depth=0.92x	IS102	insertion sequence	predicted	2382	3438	1057	-	Chromosome	tetR	tetracycline antibiotic	E. coli
ECBN26	ST167	12 length=107370 depth=0.82x	MITEEc1	mite	predicted	52860	52981	122	-	Chromosome	H-NS	macrolide antibiotic	E. coli
ECBN26	ST167	60 length=18158 depth=0.62x	Tn5403	unit transposon	predicted	8518	12181	3664	AA170	Plasmid	tet(A)	tetracycline antibiotic	E. coli
ECBN26	ST167	86 length=4105 depth=0.57x	IS6100	insertion sequence	predicted	1	873	873	AA170	Plasmid	mphA	macrolide antibiotic	E. coli
ECBN26	ST167	86 length=4105 depth=0.57x	IS6100	insertion sequence	predicted	1	873	873	AA170	Plasmid	Mrx	macrolide antibiotic	E. coli
ECBN29	ST410	51 length=12502 depth=0.88x	ISKpn19	insertion sequence	predicted	6693	9543	2851	AA038	Plasmid	QnrS1	fluoroquinolone antibiotic	E. coli
ECBN29	ST410	51 length=12502 depth=0.88x	ISKpn19	insertion sequence	predicted	6693	9543	2851	AA038	Plasmid	OXA-484	carbapenem	E. coli
ECBN29	ST410	54 length=9828 depth=1.01x	Tn5403	unit transposon	predicted	1	3664	3664	AA338	Plasmid	BRP(MBL)	glycopeptide antibiotic	E. coli
ECBN29	ST410	54 length=9828 depth=1.01x	Tn5403	unit transposon	predicted	1	3664	3664	AA338	Plasmid	NDM-5	carbapenem	E. coli
ECBN29	ST410	64 length=4121 depth=1.70x	IS6100	insertion sequence	predicted	1	880	880	AA338	Plasmid	mphA	macrolide antibiotic	E. coli
ECBN29	ST410	64 length=4121 depth=1.70x	IS6100	insertion sequence	predicted	1	880	880	AA338	Plasmid	Mrx	macrolide antibiotic	E. coli
ECBN3	ST167	13 length=136993 depth=0.87x	MITEEc1	mite	predicted	54390	54511	122	-	Chromosome	H-NS	macrolide antibiotic	E. coli
ECBN3	ST167	61 length=4493 depth=1.13x	IS6100	insertion sequence	predicted	373	1252	880	-	Chromosome	mphA	macrolide antibiotic	E. coli
ECBN3	ST167	61 length=4493 depth=1.13x	IS6100	insertion sequence	predicted	373	1252	880	-	Chromosome	Mrx	macrolide antibiotic	E. coli
ECBN31	ST361	63 length=16062 depth=0.46x	Tn5403	unit transposon	predicted	6929	10592	3664	AA170	Plasmid	tet(A)	tetracycline antibiotic	E. coli
ECBN31	ST361	78 length=4114 depth=0.43x	IS6100	insertion sequence	predicted	1	873	873	AA170	Plasmid	mphA	macrolide antibiotic	E. coli
ECBN31	ST361	78 length=4114 depth=0.43x	IS6100	insertion sequence	predicted	1	873	873	AA170	Plasmid	Mrx	macrolide antibiotic	E. coli
ECBN32	ST167	12 length=136817 depth=0.76x	MITEEc1	mite	predicted	82485	82606	122	-	Chromosome	H-NS	macrolide antibiotic	E. coli
ECBN32	ST167	58 length=8070 depth=0.55x	IS6100	insertion sequence	predicted	3950	4829	880	AA338	Plasmid	TEM-1	monobactam	E. coli
ECBN32	ST167	58 length=8070 depth=0.55x	IS6100	insertion sequence	predicted	3950	4829	880	AA338	Plasmid	mphA	macrolide antibiotic	E. coli
ECBN32	ST167	58 length=8070 depth=0.55x	IS6100	insertion sequence	predicted	3950	4829	880	AA338	Plasmid	Mrx	macrolide antibiotic	E. coli
ECBN32	ST167	58 length=8070 depth=0.55x	IS6100	insertion sequence	predicted	3950	4829	880	AA338	Plasmid	rmtB	aminoglycoside antibiotic	E. coli
ECBN36	ST38	54 length=10558 depth=0.86x	Tn5403	unit transposon	predicted	1024	4687	3664	AA554	Plasmid	tet(A)	tetracycline antibiotic	E. coli
ECBN36	ST38	67 length=5326 depth=1.06x	ISVsa3	insertion sequence	predicted	2072	3048	977	AA554	Plasmid	sul2	sulfonamide antibiotic	E. coli
ECBN39	ST405	85 length=6656 depth=0.62x	IS102	insertion sequence	predicted	2382	3438	1057	AA324	Plasmid	tet(B)	tetracycline antibiotic	E. coli
ECBN39	ST405	85 length=6656 depth=0.62x	IS102	insertion sequence	predicted	2382	3438	1057	AA324	Plasmid	tetR	tetracycline antibiotic	E. coli
ECBN45	ST8346	32 length=54400 depth=0.83x	IS609	insertion sequence	predicted	18559	20185	1627	-	Chromosome	Escherichia coli emrE	macrolide antibiotic	E. coli
ECBN45	ST8346	65 length=5158 depth=0.78x	IS6100	insertion sequence	predicted	3230	4109	880	-	Chromosome	mphA	macrolide antibiotic	E. coli
ECBN45	ST8346	65 length=5158 depth=0.78x	IS6100	insertion sequence	predicted	3230	4109	880	-	Chromosome	Mrx	macrolide antibiotic	E. coli
ECBN46	ST405	88 length=6656 depth=0.88x	IS102	insertion sequence	predicted	2382	3438	1057	AA324	Plasmid	tet(B)	tetracycline antibiotic	E. coli
ECBN46	ST405	88 length=6656 depth=0.88x	IS102	insertion sequence	predicted	2382	3438	1057	AA324	Plasmid	tetR	tetracycline antibiotic	E. coli
ECBN47	ST23	48 length=8595 depth=0.60x	ISKpn19	insertion sequence	predicted	877	3727	2851	AG600	Plasmid	tet(A)	tetracycline antibiotic	E. coli
ECBN51	ST131	38 length=11455 depth=1.01x	ISEc9	insertion sequence	predicted	6239	7894	1656	-	Chromosome	CTX-M-15	cephalosporin	E. coli
ECBN52	ST131	41 length=11455 depth=1.11x	ISEc9	insertion sequence	predicted	3562	5217	1656	-	Chromosome	CTX-M-15	cephalosporin	E. coli
ECUN158	ST405	8 length=165696 depth=1.00x	ISEc9	insertion sequence	predicted	89413	91068	1656	-	Chromosome	CTX-M-15	cephalosporin	E. coli
ECUN158	ST405	99 length=4710 depth=0.53x	IS6100	insertion sequence	predicted	3242	4121	880	AA735	Plasmid	mphA	macrolide antibiotic	E. coli
ECUN158	ST405	99 length=4710 depth=0.53x	IS6100	insertion sequence	predicted	3242	4121	880	AA735	Plasmid	Mrx	macrolide antibiotic	E. coli
ECUN162	ST410	40 length=26744 depth=0.86x	ISSen8	insertion sequence	predicted	588	2541	1954	-	Chromosome	CMY-2	carbapenem	E. coli
ECUN162	ST410	40 length=26744 depth=0.86x	ISEc9	insertion sequence	predicted	4677	6332	1656	-	Chromosome	CMY-2	carbapenem	E. coli
ECUN162	ST410	40 length=26744 depth=0.86x	IS4	insertion sequence	predicted	3185	4610	1426	-	Chromosome	CMY-2	carbapenem	E. coli
ECUN68	ST405	8 length=132855 depth=1.02x	ISEc9	insertion sequence	predicted	56595	58250	1656	-	Chromosome	CTX-M-15	cephalosporin	E. coli
ECUN70	ST410	52 length=12564 depth=0.99x	Tn5403	unit transposon	predicted	5978	9641	3664	AA173	Plasmid	tet(A)	tetracycline antibiotic	E. coli
ECUN70	ST410	61 length=8061 depth=0.94x	IS6100	insertion sequence	predicted	3233	4112	880	AD091	Plasmid	TEM-1	monobactam	E. coli
ECUN70	ST410	61 length=8061 depth=0.94x	IS6100	insertion sequence	predicted	3233	4112	880	AD091	Plasmid	mphA	macrolide antibiotic	E. coli
ECUN70	ST410	61 length=8061 depth=0.94x	IS6100	insertion sequence	predicted	3233	4112	880	AD091	Plasmid	Mrx	macrolide antibiotic	E. coli
ECUN70	ST410	61 length=8061 depth=0.94x	IS6100	insertion sequence	predicted	3233	4112	880	AD091	Plasmid	rmtB	aminoglycoside antibiotic	E. coli
ECUN72	ST167	11 length=116047 depth=0.92x	MITEEc1	mite	predicted	61538	61659	122	-	Chromosome	H-NS	macrolide antibiotic	E. coli
ECUN72	ST167	77 length=4542 depth=1.05x	IS6100	insertion sequence	predicted	3233	4112	880	-	Chromosome	mphA	macrolide antibiotic	E. coli
ECUN72	ST167	77 length=4542 depth=1.05x	IS6100	insertion sequence	predicted	3233	4112	880	-	Chromosome	Mrx	macrolide antibiotic	E. coli
ECUN76	ST405	83 length=6656 depth=0.87x	IS102	insertion sequence	predicted	2382	3438	1057	AA324	Plasmid	tet(B)	tetracycline antibiotic	E. coli
ECUN76	ST405	83 length=6656 depth=0.87x	IS102	insertion sequence	predicted	2382	3438	1057	AA324	Plasmid	tetR	tetracycline antibiotic	E. coli
ECUN78	ST410	54 length=12564 depth=0.81x	Tn5403	unit transposon	predicted	5978	9641	3664	AA173	Plasmid	tet(A)	tetracycline antibiotic	E. coli
ECUN78	ST410	72 length=4105 depth=0.66x	IS6100	insertion sequence	predicted	1	873	873	AA173	Plasmid	mphA	macrolide antibiotic	E. coli
ECUN78	ST410	72 length=4105 depth=0.66x	IS6100	insertion sequence	predicted	1	873	873	AA173	Plasmid	Mrx	macrolide antibiotic	E. coli
ECUN98	ST1702	29 length=63446 depth=0.93x	MITEEc1	mite	predicted	8936	9057	122	-	Chromosome	H-NS	macrolide antibiotic	E. coli
ECUN98	ST1702	62 length=12502 depth=0.68x	ISKpn19	insertion sequence	predicted	6693	9543	2851	AA038	Plasmid	QnrS1	fluoroquinolone antibiotic	E. coli
ECUN98	ST1702	62 length=12502 depth=0.68x	ISKpn19	insertion sequence	predicted	6693	9543	2851	AA038	Plasmid	OXA-484	carbapenem	E. coli
ECUN98	ST1702	73 length=8070 depth=0.98x	IS6100	insertion sequence	predicted	3950	4829	880	-	Chromosome	TEM-1	monobactam	E. coli
ECUN98	ST1702	73 length=8070 depth=0.98x	IS6100	insertion sequence	predicted	3950	4829	880	-	Chromosome	mphA	macrolide antibiotic	E. coli
ECUN98	ST1702	73 length=8070 depth=0.98x	IS6100	insertion sequence	predicted	3950	4829	880	-	Chromosome	Mrx	macrolide antibiotic	E. coli
ECUN98	ST1702	73 length=8070 depth=0.98x	IS6100	insertion sequence	predicted	3950	4829	880	-	Chromosome	rmtB	aminoglycoside antibiotic	E. coli
ECUN99	ST648	66 length=9902 depth=0.63x	IS6100	insertion sequence	predicted	5791	6670	880	AA174	Plasmid	dfrA17	diaminopyrimidine antibiotic	E. coli
ECUN99	ST648	66 length=9902 depth=0.63x	IS6100	insertion sequence	predicted	5791	6670	880	AA174	Plasmid	aadA5	aminoglycoside antibiotic	E. coli
ECUN99	ST648	66 length=9902 depth=0.63x	IS6100	insertion sequence	predicted	5791	6670	880	AA174	Plasmid	mphA	macrolide antibiotic	E. coli
ECUN99	ST648	66 length=9902 depth=0.63x	IS6100	insertion sequence	predicted	5791	6670	880	AA174	Plasmid	Mrx	macrolide antibiotic	E. coli
ECUN99	ST648	66 length=9902 depth=0.63x	IS6100	insertion sequence	predicted	5791	6670	880	AA174	Plasmid	qacEdelta1	disinfecting agents and antiseptics	E. coli
ECUN99	ST648	66 length=9902 depth=0.63x	IS6100	insertion sequence	predicted	5791	6670	880	AA174	Plasmid	sul1	sulfonamide antibiotic	E. coli
ECUN99	ST648	74 length=5033 depth=0.66x	Tn6196	unit transposon	predicted	1517	5027	3511	-	Chromosome	catA1	phenicol antibiotic	E. coli
PA011	ST308	6 length=327012 depth=1.00x	Tn6082	unit transposon	predicted	100418	104051	3634	-	Chromosome	APH(6)-Id	aminoglycoside antibiotic	P. aeruginosa
PA011	ST308	6 length=327012 depth=1.00x	Tn6082	unit transposon	predicted	100418	104051	3634	-	Chromosome	sul2	sulfonamide antibiotic	P. aeruginosa
PA011	ST308	6 length=327012 depth=1.00x	Tn6082	unit transposon	predicted	100418	104051	3634	-	Chromosome	floR	phenicol antibiotic	P. aeruginosa
PA011	ST308	6 length=327012 depth=1.00x	Tn6082	unit transposon	predicted	100418	104051	3634	-	Chromosome	APH(3'')-Ib	aminoglycoside antibiotic	P. aeruginosa
PA011	ST308	6 length=327012 depth=1.00x	ISVsa3	insertion sequence	predicted	107984	108960	977	-	Chromosome	APH(6)-Id	aminoglycoside antibiotic	P. aeruginosa
PA011	ST308	6 length=327012 depth=1.00x	ISVsa3	insertion sequence	predicted	107984	108960	977	-	Chromosome	sul2	sulfonamide antibiotic	P. aeruginosa
PA011	ST308	6 length=327012 depth=1.00x	ISVsa3	insertion sequence	predicted	107984	108960	977	-	Chromosome	floR	phenicol antibiotic	P. aeruginosa
PA011	ST308	6 length=327012 depth=1.00x	ISVsa3	insertion sequence	predicted	107984	108960	977	-	Chromosome	APH(3'')-Ib	aminoglycoside antibiotic	P. aeruginosa
PA011	ST308	6 length=327012 depth=1.00x	cn_4910_ISVsa3	composite transposon	putative	104050	108960	4910	-	Chromosome	APH(6)-Id	aminoglycoside antibiotic	P. aeruginosa
PA011	ST308	6 length=327012 depth=1.00x	cn_4910_ISVsa3	composite transposon	putative	104050	108960	4910	-	Chromosome	sul2	sulfonamide antibiotic	P. aeruginosa
PA011	ST308	6 length=327012 depth=1.00x	cn_4910_ISVsa3	composite transposon	putative	104050	108960	4910	-	Chromosome	floR	phenicol antibiotic	P. aeruginosa
PA011	ST308	6 length=327012 depth=1.00x	cn_4910_ISVsa3	composite transposon	putative	104050	108960	4910	-	Chromosome	APH(3'')-Ib	aminoglycoside antibiotic	P. aeruginosa
PA041	ST357	jcf7180000023234	ISAba125	insertion sequence	predicted	495	1538	1044	AC304	Plasmid	APH(3')-VIa	aminoglycoside antibiotic	P. aeruginosa
PA042	ST773	36 length=60175 depth=0.96x	Tn4378	unit transposon	predicted	914	9167	8254	-	Chromosome	adeF	fluoroquinolone antibiotic	P. aeruginosa
PA042	ST773	46 length=38009 depth=1.03x	Tn6082	unit transposon	predicted	24849	28482	3634	-	Chromosome	mexY	macrolide antibiotic	P. aeruginosa
PA042	ST773	46 length=38009 depth=1.03x	Tn6082	unit transposon	predicted	24849	28482	3634	-	Chromosome	APH(6)-Id	aminoglycoside antibiotic	P. aeruginosa
PA042	ST773	46 length=38009 depth=1.03x	Tn6082	unit transposon	predicted	24849	28482	3634	-	Chromosome	MexZ	macrolide antibiotic	P. aeruginosa
PA042	ST773	46 length=38009 depth=1.03x	Tn6082	unit transposon	predicted	24849	28482	3634	-	Chromosome	APH(3'')-Ib	aminoglycoside antibiotic	P. aeruginosa
PA042	ST773	68 length=4454 depth=1.26x	ISPa55	insertion sequence	predicted	1074	2616	1543	-	Chromosome	AAC(6')-Ib8	aminoglycoside antibiotic	P. aeruginosa
PA042	ST773	68 length=4454 depth=1.26x	ISPa55	insertion sequence	predicted	1074	2616	1543	-	Chromosome	arr-2	rifamycin antibiotic	P. aeruginosa
PA042	ST773	68 length=4454 depth=1.26x	ISPa55	insertion sequence	predicted	1074	2616	1543	-	Chromosome	qacL	disinfecting agents and antiseptics	P. aeruginosa
PA042	ST773	69 length=3863 depth=1.41x	ISUnCu1	insertion sequence	predicted	2366	3747	1382	-	Chromosome	aadA11	aminoglycoside antibiotic	P. aeruginosa
PA042	ST773	69 length=3863 depth=1.41x	ISUnCu1	insertion sequence	predicted	2366	3747	1382	-	Chromosome	QnrVC1	fluoroquinolone antibiotic	P. aeruginosa
PA043	Unclassified	jcf7180000035658	Tn6082	unit transposon	predicted	4606	8239	3634	-	Chromosome	APH(6)-Id	aminoglycoside antibiotic	P. aeruginosa
PA043	Unclassified	jcf7180000035658	Tn6082	unit transposon	predicted	4606	8239	3634	-	Chromosome	APH(3'')-Ib	aminoglycoside antibiotic	P. aeruginosa
PA043	Unclassified	jcf7180000035658	Tn6082	unit transposon	predicted	4606	8239	3634	-	Chromosome	QnrVC1	fluoroquinolone antibiotic	P. aeruginosa
PA043	Unclassified	jcf7180000035658	ISPsp4	insertion sequence	predicted	10079	11070	992	-	Chromosome	APH(6)-Id	aminoglycoside antibiotic	P. aeruginosa
PA043	Unclassified	jcf7180000035658	ISPsp4	insertion sequence	predicted	10079	11070	992	-	Chromosome	APH(3'')-Ib	aminoglycoside antibiotic	P. aeruginosa
PA043	Unclassified	jcf7180000035658	ISPsp4	insertion sequence	predicted	10079	11070	992	-	Chromosome	QnrVC1	fluoroquinolone antibiotic	P. aeruginosa
PA045	Unclassified	1 length=527393 depth=0.90x	ISPa22	insertion sequence	predicted	140883	142537	1655	-	Chromosome	PmpM	fluoroquinolone antibiotic	P. aeruginosa
PA045	Unclassified	73 length=5951 depth=1.15x	ISStes1	insertion sequence	predicted	70	1220	1151	novel_efeebba30a0796463c1d69b35cf9c9f3	Plasmid	cmlA9	phenicol antibiotic	P. aeruginosa
PA045	Unclassified	78 length=4577 depth=1.26x	IS26	insertion sequence	predicted	1	820	820	AE581	Plasmid	mphA	macrolide antibiotic	P. aeruginosa
PA045	Unclassified	78 length=4577 depth=1.26x	IS26	insertion sequence	predicted	1	820	820	AE581	Plasmid	Mrx	macrolide antibiotic	P. aeruginosa
PA045	Unclassified	85 length=3744 depth=1.80x	ISUnCu1	insertion sequence	predicted	2363	3744	1382	-	Chromosome	aadA11	aminoglycoside antibiotic	P. aeruginosa
PA045	Unclassified	85 length=3744 depth=1.80x	ISUnCu1	insertion sequence	predicted	2363	3744	1382	-	Chromosome	QnrVC1	fluoroquinolone antibiotic	P. aeruginosa
PA046	ST308	4 length=377279 depth=1.05x	Tn6082	unit transposon	predicted	223403	227036	3634	-	Chromosome	APH(6)-Id	aminoglycoside antibiotic	P. aeruginosa
PA046	ST308	4 length=377279 depth=1.05x	Tn6082	unit transposon	predicted	223403	227036	3634	-	Chromosome	sul2	sulfonamide antibiotic	P. aeruginosa
PA046	ST308	4 length=377279 depth=1.05x	Tn6082	unit transposon	predicted	223403	227036	3634	-	Chromosome	floR	phenicol antibiotic	P. aeruginosa
PA046	ST308	4 length=377279 depth=1.05x	Tn6082	unit transposon	predicted	223403	227036	3634	-	Chromosome	APH(3'')-Ib	aminoglycoside antibiotic	P. aeruginosa
PA046	ST308	4 length=377279 depth=1.05x	ISVsa3	insertion sequence	predicted	218494	219470	977	-	Chromosome	APH(6)-Id	aminoglycoside antibiotic	P. aeruginosa
PA046	ST308	4 length=377279 depth=1.05x	ISVsa3	insertion sequence	predicted	218494	219470	977	-	Chromosome	sul2	sulfonamide antibiotic	P. aeruginosa
PA046	ST308	4 length=377279 depth=1.05x	ISVsa3	insertion sequence	predicted	218494	219470	977	-	Chromosome	floR	phenicol antibiotic	P. aeruginosa
PA046	ST308	4 length=377279 depth=1.05x	ISVsa3	insertion sequence	predicted	218494	219470	977	-	Chromosome	APH(3'')-Ib	aminoglycoside antibiotic	P. aeruginosa
PA046	ST308	4 length=377279 depth=1.05x	cn_4910_ISVsa3	composite transposon	putative	218493	223403	4910	-	Chromosome	APH(6)-Id	aminoglycoside antibiotic	P. aeruginosa
PA046	ST308	4 length=377279 depth=1.05x	cn_4910_ISVsa3	composite transposon	putative	218493	223403	4910	-	Chromosome	sul2	sulfonamide antibiotic	P. aeruginosa
PA046	ST308	4 length=377279 depth=1.05x	cn_4910_ISVsa3	composite transposon	putative	218493	223403	4910	-	Chromosome	floR	phenicol antibiotic	P. aeruginosa
PA046	ST308	4 length=377279 depth=1.05x	cn_4910_ISVsa3	composite transposon	putative	218493	223403	4910	-	Chromosome	APH(3'')-Ib	aminoglycoside antibiotic	P. aeruginosa
PA057	Unclassified	34 length=34943 depth=1.25x	Tn4656	unit transposon	predicted	23109	26846	3738	-	Chromosome	AAC(6')-Ib10	aminoglycoside antibiotic	P. aeruginosa
PA057	Unclassified	34 length=34943 depth=1.25x	Tn4656	unit transposon	predicted	23109	26846	3738	-	Chromosome	PAC-1	cephalosporin	P. aeruginosa
PA057	Unclassified	34 length=34943 depth=1.25x	Tn4656	unit transposon	predicted	23109	26846	3738	-	Chromosome	OXA-10	cephalosporin	P. aeruginosa
PA057	Unclassified	34 length=34943 depth=1.25x	Tn4656	unit transposon	predicted	23109	26846	3738	-	Chromosome	rmtF	aminoglycoside antibiotic	P. aeruginosa
PA058	ST357	6 length=346354 depth=0.98x	Tn6082	unit transposon	predicted	127255	130636	3382	-	Chromosome	msrE	macrolide antibiotic	P. aeruginosa
PA058	ST357	6 length=346354 depth=0.98x	Tn6082	unit transposon	predicted	127255	130636	3382	-	Chromosome	APH(6)-Id	aminoglycoside antibiotic	P. aeruginosa
PA058	ST357	6 length=346354 depth=0.98x	Tn6082	unit transposon	predicted	127255	130636	3382	-	Chromosome	mphE	macrolide antibiotic	P. aeruginosa
PA058	ST357	6 length=346354 depth=0.98x	Tn6082	unit transposon	predicted	127255	130636	3382	-	Chromosome	APH(3'')-Ib	aminoglycoside antibiotic	P. aeruginosa
PA058	ST357	6 length=346354 depth=0.98x	IS26	insertion sequence	predicted	134114	134933	820	-	Chromosome	msrE	macrolide antibiotic	P. aeruginosa
PA058	ST357	6 length=346354 depth=0.98x	IS26	insertion sequence	predicted	134114	134933	820	-	Chromosome	APH(6)-Id	aminoglycoside antibiotic	P. aeruginosa
PA058	ST357	6 length=346354 depth=0.98x	IS26	insertion sequence	predicted	134114	134933	820	-	Chromosome	mphE	macrolide antibiotic	P. aeruginosa
PA058	ST357	6 length=346354 depth=0.98x	IS26	insertion sequence	predicted	134114	134933	820	-	Chromosome	APH(3'')-Ib	aminoglycoside antibiotic	P. aeruginosa
PA058	ST357	6 length=346354 depth=0.98x	IS26	insertion sequence	predicted	130637	131456	820	-	Chromosome	msrE	macrolide antibiotic	P. aeruginosa
PA058	ST357	6 length=346354 depth=0.98x	IS26	insertion sequence	predicted	130637	131456	820	-	Chromosome	APH(6)-Id	aminoglycoside antibiotic	P. aeruginosa
PA058	ST357	6 length=346354 depth=0.98x	IS26	insertion sequence	predicted	130637	131456	820	-	Chromosome	mphE	macrolide antibiotic	P. aeruginosa
PA058	ST357	6 length=346354 depth=0.98x	IS26	insertion sequence	predicted	130637	131456	820	-	Chromosome	APH(3'')-Ib	aminoglycoside antibiotic	P. aeruginosa
PA058	ST357	6 length=346354 depth=0.98x	cn_4297_IS26	composite transposon	putative	130636	134933	4297	-	Chromosome	msrE	macrolide antibiotic	P. aeruginosa
PA058	ST357	6 length=346354 depth=0.98x	cn_4297_IS26	composite transposon	putative	130636	134933	4297	-	Chromosome	APH(6)-Id	aminoglycoside antibiotic	P. aeruginosa
PA058	ST357	6 length=346354 depth=0.98x	cn_4297_IS26	composite transposon	putative	130636	134933	4297	-	Chromosome	mphE	macrolide antibiotic	P. aeruginosa
PA058	ST357	6 length=346354 depth=0.98x	cn_4297_IS26	composite transposon	putative	130636	134933	4297	-	Chromosome	APH(3'')-Ib	aminoglycoside antibiotic	P. aeruginosa
PA059	ST357	1 length=455471 depth=1.00x	Tn6082	unit transposon	predicted	324836	328217	3382	-	Chromosome	msrE	macrolide antibiotic	P. aeruginosa
PA059	ST357	1 length=455471 depth=1.00x	Tn6082	unit transposon	predicted	324836	328217	3382	-	Chromosome	APH(6)-Id	aminoglycoside antibiotic	P. aeruginosa
PA059	ST357	1 length=455471 depth=1.00x	Tn6082	unit transposon	predicted	324836	328217	3382	-	Chromosome	mphE	macrolide antibiotic	P. aeruginosa
PA059	ST357	1 length=455471 depth=1.00x	Tn6082	unit transposon	predicted	324836	328217	3382	-	Chromosome	APH(3'')-Ib	aminoglycoside antibiotic	P. aeruginosa
PA059	ST357	1 length=455471 depth=1.00x	IS26	insertion sequence	predicted	320539	321358	820	-	Chromosome	msrE	macrolide antibiotic	P. aeruginosa
PA059	ST357	1 length=455471 depth=1.00x	IS26	insertion sequence	predicted	320539	321358	820	-	Chromosome	APH(6)-Id	aminoglycoside antibiotic	P. aeruginosa
PA059	ST357	1 length=455471 depth=1.00x	IS26	insertion sequence	predicted	320539	321358	820	-	Chromosome	mphE	macrolide antibiotic	P. aeruginosa
PA059	ST357	1 length=455471 depth=1.00x	IS26	insertion sequence	predicted	320539	321358	820	-	Chromosome	APH(3'')-Ib	aminoglycoside antibiotic	P. aeruginosa
PA059	ST357	1 length=455471 depth=1.00x	IS26	insertion sequence	predicted	324016	324835	820	-	Chromosome	msrE	macrolide antibiotic	P. aeruginosa
PA059	ST357	1 length=455471 depth=1.00x	IS26	insertion sequence	predicted	324016	324835	820	-	Chromosome	APH(6)-Id	aminoglycoside antibiotic	P. aeruginosa
PA059	ST357	1 length=455471 depth=1.00x	IS26	insertion sequence	predicted	324016	324835	820	-	Chromosome	mphE	macrolide antibiotic	P. aeruginosa
PA059	ST357	1 length=455471 depth=1.00x	IS26	insertion sequence	predicted	324016	324835	820	-	Chromosome	APH(3'')-Ib	aminoglycoside antibiotic	P. aeruginosa
PA059	ST357	1 length=455471 depth=1.00x	cn_4297_IS26	composite transposon	putative	320538	324835	4297	-	Chromosome	msrE	macrolide antibiotic	P. aeruginosa
PA059	ST357	1 length=455471 depth=1.00x	cn_4297_IS26	composite transposon	putative	320538	324835	4297	-	Chromosome	APH(6)-Id	aminoglycoside antibiotic	P. aeruginosa
PA059	ST357	1 length=455471 depth=1.00x	cn_4297_IS26	composite transposon	putative	320538	324835	4297	-	Chromosome	mphE	macrolide antibiotic	P. aeruginosa
PA059	ST357	1 length=455471 depth=1.00x	cn_4297_IS26	composite transposon	putative	320538	324835	4297	-	Chromosome	APH(3'')-Ib	aminoglycoside antibiotic	P. aeruginosa
PA060	ST308	28 length=109898 depth=0.99x	Tn6082	unit transposon	predicted	1	3633	3633	-	Chromosome	APH(6)-Id	aminoglycoside antibiotic	P. aeruginosa
PA060	ST308	28 length=109898 depth=0.99x	Tn6082	unit transposon	predicted	1	3633	3633	-	Chromosome	APH(3'')-Ib	aminoglycoside antibiotic	P. aeruginosa
PA077	ST357	34 length=53652 depth=1.16x	IS6100	insertion sequence	predicted	46159	47038	880	-	Chromosome	VEB-9	monobactam	P. aeruginosa
PA077	ST357	34 length=53652 depth=1.16x	IS6100	insertion sequence	predicted	46159	47038	880	-	Chromosome	tet(A)	tetracycline antibiotic	P. aeruginosa
PA077	ST357	34 length=53652 depth=1.16x	IS6100	insertion sequence	predicted	46159	47038	880	-	Chromosome	sul1	sulfonamide antibiotic	P. aeruginosa
PA082	ST357	49 length=6404 depth=1.23x	Tn6196	unit transposon	predicted	1	3647	3647	-	Chromosome	APH(3')-VIa	aminoglycoside antibiotic	P. aeruginosa
PA082	ST357	49 length=6404 depth=1.23x	ISAba125	insertion sequence	predicted	5361	6404	1044	-	Chromosome	APH(3')-VIa	aminoglycoside antibiotic	P. aeruginosa
PA096	ST654	54 length=5754 depth=0.90x	Tn6082	unit transposon	predicted	1	3633	3633	-	Chromosome	APH(6)-Id	aminoglycoside antibiotic	P. aeruginosa
PA096	ST654	54 length=5754 depth=0.90x	Tn6082	unit transposon	predicted	1	3633	3633	-	Chromosome	APH(3'')-Ib	aminoglycoside antibiotic	P. aeruginosa
PA108	ST308	6 length=332860 depth=0.99x	Tn6082	unit transposon	predicted	222962	226595	3634	-	Chromosome	APH(6)-Id	aminoglycoside antibiotic	P. aeruginosa
PA108	ST308	6 length=332860 depth=0.99x	Tn6082	unit transposon	predicted	222962	226595	3634	-	Chromosome	sul2	sulfonamide antibiotic	P. aeruginosa
PA108	ST308	6 length=332860 depth=0.99x	Tn6082	unit transposon	predicted	222962	226595	3634	-	Chromosome	floR	phenicol antibiotic	P. aeruginosa
PA108	ST308	6 length=332860 depth=0.99x	Tn6082	unit transposon	predicted	222962	226595	3634	-	Chromosome	APH(3'')-Ib	aminoglycoside antibiotic	P. aeruginosa
PA108	ST308	6 length=332860 depth=0.99x	ISVsa3	insertion sequence	predicted	218053	219029	977	-	Chromosome	APH(6)-Id	aminoglycoside antibiotic	P. aeruginosa
PA108	ST308	6 length=332860 depth=0.99x	ISVsa3	insertion sequence	predicted	218053	219029	977	-	Chromosome	sul2	sulfonamide antibiotic	P. aeruginosa
PA108	ST308	6 length=332860 depth=0.99x	ISVsa3	insertion sequence	predicted	218053	219029	977	-	Chromosome	floR	phenicol antibiotic	P. aeruginosa
PA108	ST308	6 length=332860 depth=0.99x	ISVsa3	insertion sequence	predicted	218053	219029	977	-	Chromosome	APH(3'')-Ib	aminoglycoside antibiotic	P. aeruginosa
PA108	ST308	6 length=332860 depth=0.99x	cn_4910_ISVsa3	composite transposon	putative	218052	222962	4910	-	Chromosome	APH(6)-Id	aminoglycoside antibiotic	P. aeruginosa
PA108	ST308	6 length=332860 depth=0.99x	cn_4910_ISVsa3	composite transposon	putative	218052	222962	4910	-	Chromosome	sul2	sulfonamide antibiotic	P. aeruginosa
PA108	ST308	6 length=332860 depth=0.99x	cn_4910_ISVsa3	composite transposon	putative	218052	222962	4910	-	Chromosome	floR	phenicol antibiotic	P. aeruginosa
PA108	ST308	6 length=332860 depth=0.99x	cn_4910_ISVsa3	composite transposon	putative	218052	222962	4910	-	Chromosome	APH(3'')-Ib	aminoglycoside antibiotic	P. aeruginosa
PA109	ST654	47 length=5754 depth=0.98x	Tn6082	unit transposon	predicted	1	3633	3633	AC411	Plasmid	APH(6)-Id	aminoglycoside antibiotic	P. aeruginosa
PA109	ST654	47 length=5754 depth=0.98x	Tn6082	unit transposon	predicted	1	3633	3633	AC411	Plasmid	APH(3'')-Ib	aminoglycoside antibiotic	P. aeruginosa
PA109	ST654	65 length=1960 depth=1.16x	ISKpn4	insertion sequence	predicted	548	1920	1373	-	Chromosome	ANT(2'')-Ia	aminoglycoside antibiotic	P. aeruginosa
PA118	ST357	44 length=6421 depth=1.12x	Tn6196	unit transposon	predicted	1	3647	3647	-	Chromosome	APH(3')-VIa	aminoglycoside antibiotic	P. aeruginosa
PA118	ST357	44 length=6421 depth=1.12x	ISAba125	insertion sequence	predicted	5361	6421	1061	-	Chromosome	APH(3')-VIa	aminoglycoside antibiotic	P. aeruginosa
PA129	ST773	26 length=84545 depth=1.37x	ISUnCu1	insertion sequence	predicted	82733	84114	1382	-	Chromosome	qacJ	disinfecting agents and antiseptics	P. aeruginosa
PA129	ST773	26 length=84545 depth=1.37x	ISUnCu1	insertion sequence	predicted	82733	84114	1382	-	Chromosome	QnrVC1	fluoroquinolone antibiotic	P. aeruginosa
PA133	ST308	4 length=374214 depth=1.06x	Tn6082	unit transposon	predicted	222963	226596	3634	-	Chromosome	APH(6)-Id	aminoglycoside antibiotic	P. aeruginosa
PA133	ST308	4 length=374214 depth=1.06x	Tn6082	unit transposon	predicted	222963	226596	3634	-	Chromosome	sul2	sulfonamide antibiotic	P. aeruginosa
PA133	ST308	4 length=374214 depth=1.06x	Tn6082	unit transposon	predicted	222963	226596	3634	-	Chromosome	floR	phenicol antibiotic	P. aeruginosa
PA133	ST308	4 length=374214 depth=1.06x	Tn6082	unit transposon	predicted	222963	226596	3634	-	Chromosome	APH(3'')-Ib	aminoglycoside antibiotic	P. aeruginosa
PA133	ST308	4 length=374214 depth=1.06x	ISVsa3	insertion sequence	predicted	218054	219030	977	-	Chromosome	APH(6)-Id	aminoglycoside antibiotic	P. aeruginosa
PA133	ST308	4 length=374214 depth=1.06x	ISVsa3	insertion sequence	predicted	218054	219030	977	-	Chromosome	sul2	sulfonamide antibiotic	P. aeruginosa
PA133	ST308	4 length=374214 depth=1.06x	ISVsa3	insertion sequence	predicted	218054	219030	977	-	Chromosome	floR	phenicol antibiotic	P. aeruginosa
PA133	ST308	4 length=374214 depth=1.06x	ISVsa3	insertion sequence	predicted	218054	219030	977	-	Chromosome	APH(3'')-Ib	aminoglycoside antibiotic	P. aeruginosa
PA133	ST308	4 length=374214 depth=1.06x	cn_4910_ISVsa3	composite transposon	putative	218053	222963	4910	-	Chromosome	APH(6)-Id	aminoglycoside antibiotic	P. aeruginosa
PA133	ST308	4 length=374214 depth=1.06x	cn_4910_ISVsa3	composite transposon	putative	218053	222963	4910	-	Chromosome	sul2	sulfonamide antibiotic	P. aeruginosa
PA133	ST308	4 length=374214 depth=1.06x	cn_4910_ISVsa3	composite transposon	putative	218053	222963	4910	-	Chromosome	floR	phenicol antibiotic	P. aeruginosa
PA133	ST308	4 length=374214 depth=1.06x	cn_4910_ISVsa3	composite transposon	putative	218053	222963	4910	-	Chromosome	APH(3'')-Ib	aminoglycoside antibiotic	P. aeruginosa
PA152	ST308	18 length=153876 depth=1.11x	Tn6082	unit transposon	predicted	1	3633	3633	-	Chromosome	APH(6)-Id	aminoglycoside antibiotic	P. aeruginosa
PA152	ST308	18 length=153876 depth=1.11x	Tn6082	unit transposon	predicted	1	3633	3633	-	Chromosome	APH(3'')-Ib	aminoglycoside antibiotic	P. aeruginosa
PA170	ST357	69 length=7440 depth=1.09x	Tn6082	unit transposon	predicted	1060	4693	3634	AC411	Plasmid	APH(6)-Id	aminoglycoside antibiotic	P. aeruginosa
PA170	ST357	69 length=7440 depth=1.09x	Tn6082	unit transposon	predicted	1060	4693	3634	AC411	Plasmid	APH(3'')-Ib	aminoglycoside antibiotic	P. aeruginosa
PA171	Unclassified	1 length=921404 depth=0.95x	ISPa22	insertion sequence	predicted	862376	864039	1664	-	Chromosome	PmpM	fluoroquinolone antibiotic	P. aeruginosa
PA172	ST1203	44 length=20326 depth=0.99x	ISPa94	insertion sequence	predicted	3168	4780	1613	-	Chromosome	msrE	macrolide antibiotic	P. aeruginosa
PA172	ST1203	44 length=20326 depth=0.99x	ISPa94	insertion sequence	predicted	3168	4780	1613	-	Chromosome	mphE	macrolide antibiotic	P. aeruginosa
PA172	ST1203	44 length=20326 depth=0.99x	IS26	insertion sequence	predicted	15795	16614	820	-	Chromosome	msrE	macrolide antibiotic	P. aeruginosa
PA172	ST1203	44 length=20326 depth=0.99x	IS26	insertion sequence	predicted	15795	16614	820	-	Chromosome	mphE	macrolide antibiotic	P. aeruginosa
PA172	ST1203	44 length=20326 depth=0.99x	IS26	insertion sequence	predicted	19448	20267	820	-	Chromosome	msrE	macrolide antibiotic	P. aeruginosa
PA172	ST1203	44 length=20326 depth=0.99x	IS26	insertion sequence	predicted	19448	20267	820	-	Chromosome	mphE	macrolide antibiotic	P. aeruginosa
PA172	ST1203	44 length=20326 depth=0.99x	cn_4473_IS26	composite transposon	putative	15794	20267	4473	-	Chromosome	msrE	macrolide antibiotic	P. aeruginosa
PA172	ST1203	44 length=20326 depth=0.99x	cn_4473_IS26	composite transposon	putative	15794	20267	4473	-	Chromosome	mphE	macrolide antibiotic	P. aeruginosa
PA188	ST357	67 length=3299 depth=1.19x	ISPpu24	insertion sequence	predicted	1856	3237	1382	-	Chromosome	OXA-10	cephalosporin	P. aeruginosa
PA188	ST357	67 length=3299 depth=1.19x	ISPpu24	insertion sequence	predicted	1856	3237	1382	-	Chromosome	aadA	aminoglycoside antibiotic	P. aeruginosa
PA189	ST357	57 length=5433 depth=1.50x	ISAba125	insertion sequence	predicted	1	1044	1044	-	Chromosome	APH(3')-VIa	aminoglycoside antibiotic	P. aeruginosa
PA193	ST773	15 length=167852 depth=1.04x	Tn4378	unit transposon	predicted	2570	10823	8254	-	Chromosome	adeF	fluoroquinolone antibiotic	P. aeruginosa
PA193	ST773	55 length=3249 depth=1.17x	ISPa55	insertion sequence	predicted	510	2052	1543	-	Chromosome	qacL	disinfecting agents and antiseptics	P. aeruginosa
PA195	ST357	3 length=455473 depth=1.03x	Tn6082	unit transposon	predicted	324838	328219	3382	-	Chromosome	msrE	macrolide antibiotic	P. aeruginosa
PA195	ST357	3 length=455473 depth=1.03x	Tn6082	unit transposon	predicted	324838	328219	3382	-	Chromosome	APH(6)-Id	aminoglycoside antibiotic	P. aeruginosa
PA195	ST357	3 length=455473 depth=1.03x	Tn6082	unit transposon	predicted	324838	328219	3382	-	Chromosome	mphE	macrolide antibiotic	P. aeruginosa
PA195	ST357	3 length=455473 depth=1.03x	Tn6082	unit transposon	predicted	324838	328219	3382	-	Chromosome	APH(3'')-Ib	aminoglycoside antibiotic	P. aeruginosa
PA195	ST357	3 length=455473 depth=1.03x	IS26	insertion sequence	predicted	320541	321360	820	-	Chromosome	msrE	macrolide antibiotic	P. aeruginosa
PA195	ST357	3 length=455473 depth=1.03x	IS26	insertion sequence	predicted	320541	321360	820	-	Chromosome	APH(6)-Id	aminoglycoside antibiotic	P. aeruginosa
PA195	ST357	3 length=455473 depth=1.03x	IS26	insertion sequence	predicted	320541	321360	820	-	Chromosome	mphE	macrolide antibiotic	P. aeruginosa
PA195	ST357	3 length=455473 depth=1.03x	IS26	insertion sequence	predicted	320541	321360	820	-	Chromosome	APH(3'')-Ib	aminoglycoside antibiotic	P. aeruginosa
PA195	ST357	3 length=455473 depth=1.03x	IS26	insertion sequence	predicted	324018	324837	820	-	Chromosome	msrE	macrolide antibiotic	P. aeruginosa
PA195	ST357	3 length=455473 depth=1.03x	IS26	insertion sequence	predicted	324018	324837	820	-	Chromosome	APH(6)-Id	aminoglycoside antibiotic	P. aeruginosa
PA195	ST357	3 length=455473 depth=1.03x	IS26	insertion sequence	predicted	324018	324837	820	-	Chromosome	mphE	macrolide antibiotic	P. aeruginosa
PA195	ST357	3 length=455473 depth=1.03x	IS26	insertion sequence	predicted	324018	324837	820	-	Chromosome	APH(3'')-Ib	aminoglycoside antibiotic	P. aeruginosa
PA195	ST357	3 length=455473 depth=1.03x	cn_4297_IS26	composite transposon	putative	320540	324837	4297	-	Chromosome	msrE	macrolide antibiotic	P. aeruginosa
PA195	ST357	3 length=455473 depth=1.03x	cn_4297_IS26	composite transposon	putative	320540	324837	4297	-	Chromosome	APH(6)-Id	aminoglycoside antibiotic	P. aeruginosa
PA195	ST357	3 length=455473 depth=1.03x	cn_4297_IS26	composite transposon	putative	320540	324837	4297	-	Chromosome	mphE	macrolide antibiotic	P. aeruginosa
PA195	ST357	3 length=455473 depth=1.03x	cn_4297_IS26	composite transposon	putative	320540	324837	4297	-	Chromosome	APH(3'')-Ib	aminoglycoside antibiotic	P. aeruginosa
PA204	ST357	61 length=3299 depth=1.32x	ISPpu24	insertion sequence	predicted	63	1444	1382	-	Chromosome	OXA-10	cephalosporin	P. aeruginosa
PA204	ST357	61 length=3299 depth=1.32x	ISPpu24	insertion sequence	predicted	63	1444	1382	-	Chromosome	aadA	aminoglycoside antibiotic	P. aeruginosa
PA207	ST308	6 length=376838 depth=1.03x	Tn6082	unit transposon	predicted	222962	226595	3634	-	Chromosome	APH(6)-Id	aminoglycoside antibiotic	P. aeruginosa
PA207	ST308	6 length=376838 depth=1.03x	Tn6082	unit transposon	predicted	222962	226595	3634	-	Chromosome	sul2	sulfonamide antibiotic	P. aeruginosa
PA207	ST308	6 length=376838 depth=1.03x	Tn6082	unit transposon	predicted	222962	226595	3634	-	Chromosome	floR	phenicol antibiotic	P. aeruginosa
PA207	ST308	6 length=376838 depth=1.03x	Tn6082	unit transposon	predicted	222962	226595	3634	-	Chromosome	APH(3'')-Ib	aminoglycoside antibiotic	P. aeruginosa
PA207	ST308	6 length=376838 depth=1.03x	ISVsa3	insertion sequence	predicted	218053	219029	977	-	Chromosome	APH(6)-Id	aminoglycoside antibiotic	P. aeruginosa
PA207	ST308	6 length=376838 depth=1.03x	ISVsa3	insertion sequence	predicted	218053	219029	977	-	Chromosome	sul2	sulfonamide antibiotic	P. aeruginosa
PA207	ST308	6 length=376838 depth=1.03x	ISVsa3	insertion sequence	predicted	218053	219029	977	-	Chromosome	floR	phenicol antibiotic	P. aeruginosa
PA207	ST308	6 length=376838 depth=1.03x	ISVsa3	insertion sequence	predicted	218053	219029	977	-	Chromosome	APH(3'')-Ib	aminoglycoside antibiotic	P. aeruginosa
PA207	ST308	6 length=376838 depth=1.03x	cn_4910_ISVsa3	composite transposon	putative	218052	222962	4910	-	Chromosome	APH(6)-Id	aminoglycoside antibiotic	P. aeruginosa
PA207	ST308	6 length=376838 depth=1.03x	cn_4910_ISVsa3	composite transposon	putative	218052	222962	4910	-	Chromosome	sul2	sulfonamide antibiotic	P. aeruginosa
PA207	ST308	6 length=376838 depth=1.03x	cn_4910_ISVsa3	composite transposon	putative	218052	222962	4910	-	Chromosome	floR	phenicol antibiotic	P. aeruginosa
PA207	ST308	6 length=376838 depth=1.03x	cn_4910_ISVsa3	composite transposon	putative	218052	222962	4910	-	Chromosome	APH(3'')-Ib	aminoglycoside antibiotic	P. aeruginosa
PABN43	ST357	6 length=317033 depth=1.04x	Tn6082	unit transposon	predicted	127255	130636	3382	-	Chromosome	msrE	macrolide antibiotic	P. aeruginosa
PABN43	ST357	6 length=317033 depth=1.04x	Tn6082	unit transposon	predicted	127255	130636	3382	-	Chromosome	APH(6)-Id	aminoglycoside antibiotic	P. aeruginosa
PABN43	ST357	6 length=317033 depth=1.04x	Tn6082	unit transposon	predicted	127255	130636	3382	-	Chromosome	mphE	macrolide antibiotic	P. aeruginosa
PABN43	ST357	6 length=317033 depth=1.04x	Tn6082	unit transposon	predicted	127255	130636	3382	-	Chromosome	APH(3'')-Ib	aminoglycoside antibiotic	P. aeruginosa
PABN43	ST357	6 length=317033 depth=1.04x	IS26	insertion sequence	predicted	134114	134933	820	-	Chromosome	msrE	macrolide antibiotic	P. aeruginosa
PABN43	ST357	6 length=317033 depth=1.04x	IS26	insertion sequence	predicted	134114	134933	820	-	Chromosome	APH(6)-Id	aminoglycoside antibiotic	P. aeruginosa
PABN43	ST357	6 length=317033 depth=1.04x	IS26	insertion sequence	predicted	134114	134933	820	-	Chromosome	mphE	macrolide antibiotic	P. aeruginosa
PABN43	ST357	6 length=317033 depth=1.04x	IS26	insertion sequence	predicted	134114	134933	820	-	Chromosome	APH(3'')-Ib	aminoglycoside antibiotic	P. aeruginosa
PABN43	ST357	6 length=317033 depth=1.04x	IS26	insertion sequence	predicted	130637	131456	820	-	Chromosome	msrE	macrolide antibiotic	P. aeruginosa
PABN43	ST357	6 length=317033 depth=1.04x	IS26	insertion sequence	predicted	130637	131456	820	-	Chromosome	APH(6)-Id	aminoglycoside antibiotic	P. aeruginosa
PABN43	ST357	6 length=317033 depth=1.04x	IS26	insertion sequence	predicted	130637	131456	820	-	Chromosome	mphE	macrolide antibiotic	P. aeruginosa
PABN43	ST357	6 length=317033 depth=1.04x	IS26	insertion sequence	predicted	130637	131456	820	-	Chromosome	APH(3'')-Ib	aminoglycoside antibiotic	P. aeruginosa
PABN43	ST357	6 length=317033 depth=1.04x	cn_4297_IS26	composite transposon	putative	130636	134933	4297	-	Chromosome	msrE	macrolide antibiotic	P. aeruginosa
PABN43	ST357	6 length=317033 depth=1.04x	cn_4297_IS26	composite transposon	putative	130636	134933	4297	-	Chromosome	APH(6)-Id	aminoglycoside antibiotic	P. aeruginosa
PABN43	ST357	6 length=317033 depth=1.04x	cn_4297_IS26	composite transposon	putative	130636	134933	4297	-	Chromosome	mphE	macrolide antibiotic	P. aeruginosa
PABN43	ST357	6 length=317033 depth=1.04x	cn_4297_IS26	composite transposon	putative	130636	134933	4297	-	Chromosome	APH(3'')-Ib	aminoglycoside antibiotic	P. aeruginosa
PAN30	ST823	1 length=784991 depth=1.00x	Tn6082	unit transposon	predicted	673373	677006	3634	-	Chromosome	APH(6)-Id	aminoglycoside antibiotic	P. aeruginosa
PAN30	ST823	1 length=784991 depth=1.00x	Tn6082	unit transposon	predicted	673373	677006	3634	-	Chromosome	sul2	sulfonamide antibiotic	P. aeruginosa
PAN30	ST823	1 length=784991 depth=1.00x	Tn6082	unit transposon	predicted	673373	677006	3634	-	Chromosome	APH(3'')-Ib	aminoglycoside antibiotic	P. aeruginosa
PAN35	ST357	3 length=455473 depth=1.00x	Tn6082	unit transposon	predicted	324838	328219	3382	-	Chromosome	msrE	macrolide antibiotic	P. aeruginosa
PAN35	ST357	3 length=455473 depth=1.00x	Tn6082	unit transposon	predicted	324838	328219	3382	-	Chromosome	APH(6)-Id	aminoglycoside antibiotic	P. aeruginosa
PAN35	ST357	3 length=455473 depth=1.00x	Tn6082	unit transposon	predicted	324838	328219	3382	-	Chromosome	mphE	macrolide antibiotic	P. aeruginosa
PAN35	ST357	3 length=455473 depth=1.00x	Tn6082	unit transposon	predicted	324838	328219	3382	-	Chromosome	APH(3'')-Ib	aminoglycoside antibiotic	P. aeruginosa
PAN35	ST357	3 length=455473 depth=1.00x	IS26	insertion sequence	predicted	320541	321360	820	-	Chromosome	msrE	macrolide antibiotic	P. aeruginosa
PAN35	ST357	3 length=455473 depth=1.00x	IS26	insertion sequence	predicted	320541	321360	820	-	Chromosome	APH(6)-Id	aminoglycoside antibiotic	P. aeruginosa
PAN35	ST357	3 length=455473 depth=1.00x	IS26	insertion sequence	predicted	320541	321360	820	-	Chromosome	mphE	macrolide antibiotic	P. aeruginosa
PAN35	ST357	3 length=455473 depth=1.00x	IS26	insertion sequence	predicted	320541	321360	820	-	Chromosome	APH(3'')-Ib	aminoglycoside antibiotic	P. aeruginosa
PAN35	ST357	3 length=455473 depth=1.00x	IS26	insertion sequence	predicted	324018	324837	820	-	Chromosome	msrE	macrolide antibiotic	P. aeruginosa
PAN35	ST357	3 length=455473 depth=1.00x	IS26	insertion sequence	predicted	324018	324837	820	-	Chromosome	APH(6)-Id	aminoglycoside antibiotic	P. aeruginosa
PAN35	ST357	3 length=455473 depth=1.00x	IS26	insertion sequence	predicted	324018	324837	820	-	Chromosome	mphE	macrolide antibiotic	P. aeruginosa
PAN35	ST357	3 length=455473 depth=1.00x	IS26	insertion sequence	predicted	324018	324837	820	-	Chromosome	APH(3'')-Ib	aminoglycoside antibiotic	P. aeruginosa
PAN35	ST357	3 length=455473 depth=1.00x	cn_4297_IS26	composite transposon	putative	320540	324837	4297	-	Chromosome	msrE	macrolide antibiotic	P. aeruginosa
PAN35	ST357	3 length=455473 depth=1.00x	cn_4297_IS26	composite transposon	putative	320540	324837	4297	-	Chromosome	APH(6)-Id	aminoglycoside antibiotic	P. aeruginosa
PAN35	ST357	3 length=455473 depth=1.00x	cn_4297_IS26	composite transposon	putative	320540	324837	4297	-	Chromosome	mphE	macrolide antibiotic	P. aeruginosa
PAN35	ST357	3 length=455473 depth=1.00x	cn_4297_IS26	composite transposon	putative	320540	324837	4297	-	Chromosome	APH(3'')-Ib	aminoglycoside antibiotic	P. aeruginosa
PAN5	ST234	46 length=22151 depth=0.50x	Tn6082	unit transposon	predicted	14304	17937	3634	-	Chromosome	APH(6)-Id	aminoglycoside antibiotic	P. aeruginosa
PAN5	ST234	46 length=22151 depth=0.50x	Tn6082	unit transposon	predicted	14304	17937	3634	-	Chromosome	APH(3'')-Ib	aminoglycoside antibiotic	P. aeruginosa
PAN5	ST234	46 length=22151 depth=0.50x	Tn6082	unit transposon	predicted	14304	17937	3634	-	Chromosome	QnrVC1	fluoroquinolone antibiotic	P. aeruginosa
PAN5	ST234	46 length=22151 depth=0.50x	ISPsp4	insertion sequence	predicted	11473	12464	992	-	Chromosome	APH(6)-Id	aminoglycoside antibiotic	P. aeruginosa
PAN5	ST234	46 length=22151 depth=0.50x	ISPsp4	insertion sequence	predicted	11473	12464	992	-	Chromosome	APH(3'')-Ib	aminoglycoside antibiotic	P. aeruginosa
PAN5	ST234	46 length=22151 depth=0.50x	ISPsp4	insertion sequence	predicted	11473	12464	992	-	Chromosome	QnrVC1	fluoroquinolone antibiotic	P. aeruginosa
PAN5	ST234	48 length=18089 depth=1.11x	IS26	insertion sequence	predicted	9073	9892	820	-	Chromosome	msrE	macrolide antibiotic	P. aeruginosa
PAN5	ST234	48 length=18089 depth=1.11x	IS26	insertion sequence	predicted	9073	9892	820	-	Chromosome	mphF	macrolide antibiotic	P. aeruginosa
PAN5	ST234	48 length=18089 depth=1.11x	IS26	insertion sequence	predicted	9073	9892	820	-	Chromosome	mphE	macrolide antibiotic	P. aeruginosa
PAN5	ST234	48 length=18089 depth=1.11x	IS26	insertion sequence	predicted	9073	9892	820	-	Chromosome	DIM-1	carbapenem	P. aeruginosa
PAUN135	ST308	5 length=376838 depth=1.00x	Tn6082	unit transposon	predicted	150244	153877	3634	-	Chromosome	APH(6)-Id	aminoglycoside antibiotic	P. aeruginosa
PAUN135	ST308	5 length=376838 depth=1.00x	Tn6082	unit transposon	predicted	150244	153877	3634	-	Chromosome	sul2	sulfonamide antibiotic	P. aeruginosa
PAUN135	ST308	5 length=376838 depth=1.00x	Tn6082	unit transposon	predicted	150244	153877	3634	-	Chromosome	floR	phenicol antibiotic	P. aeruginosa
PAUN135	ST308	5 length=376838 depth=1.00x	Tn6082	unit transposon	predicted	150244	153877	3634	-	Chromosome	APH(3'')-Ib	aminoglycoside antibiotic	P. aeruginosa
PAUN135	ST308	5 length=376838 depth=1.00x	ISVsa3	insertion sequence	predicted	157810	158786	977	-	Chromosome	APH(6)-Id	aminoglycoside antibiotic	P. aeruginosa
PAUN135	ST308	5 length=376838 depth=1.00x	ISVsa3	insertion sequence	predicted	157810	158786	977	-	Chromosome	sul2	sulfonamide antibiotic	P. aeruginosa
PAUN135	ST308	5 length=376838 depth=1.00x	ISVsa3	insertion sequence	predicted	157810	158786	977	-	Chromosome	floR	phenicol antibiotic	P. aeruginosa
PAUN135	ST308	5 length=376838 depth=1.00x	ISVsa3	insertion sequence	predicted	157810	158786	977	-	Chromosome	APH(3'')-Ib	aminoglycoside antibiotic	P. aeruginosa
PAUN135	ST308	5 length=376838 depth=1.00x	cn_4910_ISVsa3	composite transposon	putative	153876	158786	4910	-	Chromosome	APH(6)-Id	aminoglycoside antibiotic	P. aeruginosa
PAUN135	ST308	5 length=376838 depth=1.00x	cn_4910_ISVsa3	composite transposon	putative	153876	158786	4910	-	Chromosome	sul2	sulfonamide antibiotic	P. aeruginosa
PAUN135	ST308	5 length=376838 depth=1.00x	cn_4910_ISVsa3	composite transposon	putative	153876	158786	4910	-	Chromosome	floR	phenicol antibiotic	P. aeruginosa
PAUN135	ST308	5 length=376838 depth=1.00x	cn_4910_ISVsa3	composite transposon	putative	153876	158786	4910	-	Chromosome	APH(3'')-Ib	aminoglycoside antibiotic	P. aeruginosa
PAUN165	Unclassified	1 length=558167 depth=0.92x	ISPa22	insertion sequence	predicted	140883	142546	1664	-	Chromosome	PmpM	fluoroquinolone antibiotic	P. aeruginosa
PAUN165	Unclassified	49 length=8074 depth=0.94x	IS26	insertion sequence	predicted	1	820	820	AA667	Plasmid	msrE	macrolide antibiotic	P. aeruginosa
PAUN165	Unclassified	49 length=8074 depth=0.94x	IS26	insertion sequence	predicted	1	820	820	AA667	Plasmid	mphA	macrolide antibiotic	P. aeruginosa
PAUN165	Unclassified	49 length=8074 depth=0.94x	IS26	insertion sequence	predicted	1	820	820	AA667	Plasmid	mphE	macrolide antibiotic	P. aeruginosa
PAUN165	Unclassified	49 length=8074 depth=0.94x	IS26	insertion sequence	predicted	1	820	820	AA667	Plasmid	Mrx	macrolide antibiotic	P. aeruginosa
PAUN165	Unclassified	49 length=8074 depth=0.94x	IS26	insertion sequence	predicted	3699	4518	820	AA667	Plasmid	msrE	macrolide antibiotic	P. aeruginosa
PAUN165	Unclassified	49 length=8074 depth=0.94x	IS26	insertion sequence	predicted	3699	4518	820	AA667	Plasmid	mphA	macrolide antibiotic	P. aeruginosa
PAUN165	Unclassified	49 length=8074 depth=0.94x	IS26	insertion sequence	predicted	3699	4518	820	AA667	Plasmid	mphE	macrolide antibiotic	P. aeruginosa
PAUN165	Unclassified	49 length=8074 depth=0.94x	IS26	insertion sequence	predicted	3699	4518	820	AA667	Plasmid	Mrx	macrolide antibiotic	P. aeruginosa
PAUN165	Unclassified	55 length=6207 depth=1.02x	Tn2	unit transposon	predicted	479	5325	4847	AA667	Plasmid	TEM-1	monobactam	P. aeruginosa
PAUN165	Unclassified	58 length=5951 depth=2.18x	ISStes1	insertion sequence	predicted	70	1220	1151	AA667	Plasmid	cmlA9	phenicol antibiotic	P. aeruginosa
PAUN165	Unclassified	49 length=8074 depth=0.94x	cn_4518_IS26	composite transposon	putative	0	4518	4518	AA667	Plasmid	msrE	macrolide antibiotic	P. aeruginosa
PAUN165	Unclassified	49 length=8074 depth=0.94x	cn_4518_IS26	composite transposon	putative	0	4518	4518	AA667	Plasmid	mphA	macrolide antibiotic	P. aeruginosa
PAUN165	Unclassified	49 length=8074 depth=0.94x	cn_4518_IS26	composite transposon	putative	0	4518	4518	AA667	Plasmid	mphE	macrolide antibiotic	P. aeruginosa
PAUN165	Unclassified	49 length=8074 depth=0.94x	cn_4518_IS26	composite transposon	putative	0	4518	4518	AA667	Plasmid	Mrx	macrolide antibiotic	P. aeruginosa
PAUN178	ST308	1 length=473189 depth=1.00x	Tn6082	unit transposon	predicted	222961	226594	3634	-	Chromosome	APH(6)-Id	aminoglycoside antibiotic	P. aeruginosa
PAUN178	ST308	1 length=473189 depth=1.00x	Tn6082	unit transposon	predicted	222961	226594	3634	-	Chromosome	sul2	sulfonamide antibiotic	P. aeruginosa
PAUN178	ST308	1 length=473189 depth=1.00x	Tn6082	unit transposon	predicted	222961	226594	3634	-	Chromosome	floR	phenicol antibiotic	P. aeruginosa
PAUN178	ST308	1 length=473189 depth=1.00x	Tn6082	unit transposon	predicted	222961	226594	3634	-	Chromosome	APH(3'')-Ib	aminoglycoside antibiotic	P. aeruginosa
PAUN178	ST308	1 length=473189 depth=1.00x	ISVsa3	insertion sequence	predicted	218052	219028	977	-	Chromosome	APH(6)-Id	aminoglycoside antibiotic	P. aeruginosa
PAUN178	ST308	1 length=473189 depth=1.00x	ISVsa3	insertion sequence	predicted	218052	219028	977	-	Chromosome	sul2	sulfonamide antibiotic	P. aeruginosa
PAUN178	ST308	1 length=473189 depth=1.00x	ISVsa3	insertion sequence	predicted	218052	219028	977	-	Chromosome	floR	phenicol antibiotic	P. aeruginosa
PAUN178	ST308	1 length=473189 depth=1.00x	ISVsa3	insertion sequence	predicted	218052	219028	977	-	Chromosome	APH(3'')-Ib	aminoglycoside antibiotic	P. aeruginosa
PAUN178	ST308	1 length=473189 depth=1.00x	cn_4910_ISVsa3	composite transposon	putative	218051	222961	4910	-	Chromosome	APH(6)-Id	aminoglycoside antibiotic	P. aeruginosa
PAUN178	ST308	1 length=473189 depth=1.00x	cn_4910_ISVsa3	composite transposon	putative	218051	222961	4910	-	Chromosome	sul2	sulfonamide antibiotic	P. aeruginosa
PAUN178	ST308	1 length=473189 depth=1.00x	cn_4910_ISVsa3	composite transposon	putative	218051	222961	4910	-	Chromosome	floR	phenicol antibiotic	P. aeruginosa
PAUN178	ST308	1 length=473189 depth=1.00x	cn_4910_ISVsa3	composite transposon	putative	218051	222961	4910	-	Chromosome	APH(3'')-Ib	aminoglycoside antibiotic	P. aeruginosa
PAUN179	ST357	4 length=438293 depth=0.95x	Tn6082	unit transposon	predicted	127255	130636	3382	-	Chromosome	msrE	macrolide antibiotic	P. aeruginosa
PAUN179	ST357	4 length=438293 depth=0.95x	Tn6082	unit transposon	predicted	127255	130636	3382	-	Chromosome	APH(6)-Id	aminoglycoside antibiotic	P. aeruginosa
PAUN179	ST357	4 length=438293 depth=0.95x	Tn6082	unit transposon	predicted	127255	130636	3382	-	Chromosome	mphE	macrolide antibiotic	P. aeruginosa
PAUN179	ST357	4 length=438293 depth=0.95x	IS26	insertion sequence	predicted	134114	134933	820	-	Chromosome	msrE	macrolide antibiotic	P. aeruginosa
PAUN179	ST357	4 length=438293 depth=0.95x	IS26	insertion sequence	predicted	134114	134933	820	-	Chromosome	APH(6)-Id	aminoglycoside antibiotic	P. aeruginosa
PAUN179	ST357	4 length=438293 depth=0.95x	IS26	insertion sequence	predicted	134114	134933	820	-	Chromosome	mphE	macrolide antibiotic	P. aeruginosa
PAUN179	ST357	4 length=438293 depth=0.95x	IS26	insertion sequence	predicted	130637	131456	820	-	Chromosome	msrE	macrolide antibiotic	P. aeruginosa
PAUN179	ST357	4 length=438293 depth=0.95x	IS26	insertion sequence	predicted	130637	131456	820	-	Chromosome	APH(6)-Id	aminoglycoside antibiotic	P. aeruginosa
PAUN179	ST357	4 length=438293 depth=0.95x	IS26	insertion sequence	predicted	130637	131456	820	-	Chromosome	mphE	macrolide antibiotic	P. aeruginosa
PAUN179	ST357	4 length=438293 depth=0.95x	cn_4297_IS26	composite transposon	putative	130636	134933	4297	-	Chromosome	msrE	macrolide antibiotic	P. aeruginosa
PAUN179	ST357	4 length=438293 depth=0.95x	cn_4297_IS26	composite transposon	putative	130636	134933	4297	-	Chromosome	APH(6)-Id	aminoglycoside antibiotic	P. aeruginosa
PAUN179	ST357	4 length=438293 depth=0.95x	cn_4297_IS26	composite transposon	putative	130636	134933	4297	-	Chromosome	mphE	macrolide antibiotic	P. aeruginosa
PAUN193	ST357	3 length=455500 depth=1.03x	Tn6082	unit transposon	predicted	324865	328246	3382	-	Chromosome	msrE	macrolide antibiotic	P. aeruginosa
PAUN193	ST357	3 length=455500 depth=1.03x	Tn6082	unit transposon	predicted	324865	328246	3382	-	Chromosome	APH(6)-Id	aminoglycoside antibiotic	P. aeruginosa
PAUN193	ST357	3 length=455500 depth=1.03x	Tn6082	unit transposon	predicted	324865	328246	3382	-	Chromosome	mphE	macrolide antibiotic	P. aeruginosa
PAUN193	ST357	3 length=455500 depth=1.03x	Tn6082	unit transposon	predicted	324865	328246	3382	-	Chromosome	APH(3'')-Ib	aminoglycoside antibiotic	P. aeruginosa
PAUN193	ST357	3 length=455500 depth=1.03x	IS26	insertion sequence	predicted	320568	321387	820	-	Chromosome	msrE	macrolide antibiotic	P. aeruginosa
PAUN193	ST357	3 length=455500 depth=1.03x	IS26	insertion sequence	predicted	320568	321387	820	-	Chromosome	APH(6)-Id	aminoglycoside antibiotic	P. aeruginosa
PAUN193	ST357	3 length=455500 depth=1.03x	IS26	insertion sequence	predicted	320568	321387	820	-	Chromosome	mphE	macrolide antibiotic	P. aeruginosa
PAUN193	ST357	3 length=455500 depth=1.03x	IS26	insertion sequence	predicted	320568	321387	820	-	Chromosome	APH(3'')-Ib	aminoglycoside antibiotic	P. aeruginosa
PAUN193	ST357	3 length=455500 depth=1.03x	IS26	insertion sequence	predicted	324045	324864	820	-	Chromosome	msrE	macrolide antibiotic	P. aeruginosa
PAUN193	ST357	3 length=455500 depth=1.03x	IS26	insertion sequence	predicted	324045	324864	820	-	Chromosome	APH(6)-Id	aminoglycoside antibiotic	P. aeruginosa
PAUN193	ST357	3 length=455500 depth=1.03x	IS26	insertion sequence	predicted	324045	324864	820	-	Chromosome	mphE	macrolide antibiotic	P. aeruginosa
PAUN193	ST357	3 length=455500 depth=1.03x	IS26	insertion sequence	predicted	324045	324864	820	-	Chromosome	APH(3'')-Ib	aminoglycoside antibiotic	P. aeruginosa
PAUN193	ST357	3 length=455500 depth=1.03x	cn_4297_IS26	composite transposon	putative	320567	324864	4297	-	Chromosome	msrE	macrolide antibiotic	P. aeruginosa
PAUN193	ST357	3 length=455500 depth=1.03x	cn_4297_IS26	composite transposon	putative	320567	324864	4297	-	Chromosome	APH(6)-Id	aminoglycoside antibiotic	P. aeruginosa
PAUN193	ST357	3 length=455500 depth=1.03x	cn_4297_IS26	composite transposon	putative	320567	324864	4297	-	Chromosome	mphE	macrolide antibiotic	P. aeruginosa
PAUN193	ST357	3 length=455500 depth=1.03x	cn_4297_IS26	composite transposon	putative	320567	324864	4297	-	Chromosome	APH(3'')-Ib	aminoglycoside antibiotic	P. aeruginosa
PM131	Unclassified	37 length=23463 depth=1.13x	ISShfr9	insertion sequence	predicted	15176	18387	3212	-	Chromosome	floR	phenicol antibiotic	P. mirabilis
PM131	Unclassified	37 length=23463 depth=1.13x	ISVsa3	insertion sequence	predicted	19241	20217	977	-	Chromosome	floR	phenicol antibiotic	P. mirabilis
PM131	Unclassified	48 length=5965 depth=1.15x	ISCfr1	insertion sequence	predicted	3596	5213	1618	AC082	Plasmid	AAC(3)-IId	aminoglycoside antibiotic	P. mirabilis
PM141	Unclassified	34 length=9727 depth=1.03x	ISVsa3	insertion sequence	predicted	2618	3594	977	AD312	Plasmid	APH(6)-Id	aminoglycoside antibiotic	P. mirabilis
PM141	Unclassified	34 length=9727 depth=1.03x	ISVsa3	insertion sequence	predicted	2618	3594	977	AD312	Plasmid	sul2	sulfonamide antibiotic	P. mirabilis
PM141	Unclassified	34 length=9727 depth=1.03x	ISVsa3	insertion sequence	predicted	2618	3594	977	AD312	Plasmid	floR	phenicol antibiotic	P. mirabilis
PM141	Unclassified	34 length=9727 depth=1.03x	ISVsa3	insertion sequence	predicted	2618	3594	977	AD312	Plasmid	APH(3'')-Ib	aminoglycoside antibiotic	P. mirabilis
PM151	Unclassified	104 length=9005 depth=1.40x	ISKpn21	insertion sequence	predicted	6799	9002	2204	AA855	Plasmid	msrE	macrolide antibiotic	P. mirabilis
PM151	Unclassified	104 length=9005 depth=1.40x	ISKpn21	insertion sequence	predicted	6799	9002	2204	AA855	Plasmid	armA	aminoglycoside antibiotic	P. mirabilis
PM151	Unclassified	104 length=9005 depth=1.40x	ISKpn21	insertion sequence	predicted	6799	9002	2204	AA855	Plasmid	mphE	macrolide antibiotic	P. mirabilis
PM151	Unclassified	104 length=9005 depth=1.40x	ISEc29	insertion sequence	predicted	2550	3874	1325	AA855	Plasmid	msrE	macrolide antibiotic	P. mirabilis
PM151	Unclassified	104 length=9005 depth=1.40x	ISEc29	insertion sequence	predicted	2550	3874	1325	AA855	Plasmid	armA	aminoglycoside antibiotic	P. mirabilis
PM151	Unclassified	104 length=9005 depth=1.40x	ISEc29	insertion sequence	predicted	2550	3874	1325	AA855	Plasmid	mphE	macrolide antibiotic	P. mirabilis
PM151	Unclassified	104 length=9005 depth=1.40x	ISEc28	insertion sequence	predicted	1	897	897	AA855	Plasmid	msrE	macrolide antibiotic	P. mirabilis
PM151	Unclassified	104 length=9005 depth=1.40x	ISEc28	insertion sequence	predicted	1	897	897	AA855	Plasmid	armA	aminoglycoside antibiotic	P. mirabilis
PM151	Unclassified	104 length=9005 depth=1.40x	ISEc28	insertion sequence	predicted	1	897	897	AA855	Plasmid	mphE	macrolide antibiotic	P. mirabilis
PM154	Unclassified	24 length=50274 depth=1.17x	ISSen9	insertion sequence	predicted	8211	8978	768	-	Chromosome	catA1	phenicol antibiotic	P. mirabilis
PM154	Unclassified	24 length=50274 depth=1.17x	ISSen9	insertion sequence	predicted	4197	4964	768	-	Chromosome	catA1	phenicol antibiotic	P. mirabilis
PM154	Unclassified	24 length=50274 depth=1.17x	ISEcl3	insertion sequence	predicted	7208	8210	1003	-	Chromosome	catA1	phenicol antibiotic	P. mirabilis
PM154	Unclassified	24 length=50274 depth=1.17x	ISPrst3	insertion sequence	predicted	6296	7158	863	-	Chromosome	catA1	phenicol antibiotic	P. mirabilis
PM154	Unclassified	24 length=50274 depth=1.17x	cn_4782_ISSen9	composite transposon	putative	4196	8978	4782	-	Chromosome	catA1	phenicol antibiotic	P. mirabilis
PM182	Unclassified	26 length=50274 depth=1.09x	ISSen9	insertion sequence	predicted	8211	8978	768	-	Chromosome	catA1	phenicol antibiotic	P. mirabilis
PM182	Unclassified	26 length=50274 depth=1.09x	ISSen9	insertion sequence	predicted	4197	4964	768	-	Chromosome	catA1	phenicol antibiotic	P. mirabilis
PM182	Unclassified	26 length=50274 depth=1.09x	ISEcl3	insertion sequence	predicted	7208	8210	1003	-	Chromosome	catA1	phenicol antibiotic	P. mirabilis
PM182	Unclassified	26 length=50274 depth=1.09x	ISPrst3	insertion sequence	predicted	6296	7158	863	-	Chromosome	catA1	phenicol antibiotic	P. mirabilis
PM182	Unclassified	26 length=50274 depth=1.09x	cn_4782_ISSen9	composite transposon	putative	4196	8978	4782	-	Chromosome	catA1	phenicol antibiotic	P. mirabilis
PM183	Unclassified	35 length=29710 depth=1.39x	ISEc23	insertion sequence	predicted	6142	8497	2356	-	Chromosome	catA1	phenicol antibiotic	P. mirabilis
PM183	Unclassified	35 length=29710 depth=1.39x	IS629	insertion sequence	predicted	14284	15593	1310	-	Chromosome	catA1	phenicol antibiotic	P. mirabilis
PM183	Unclassified	35 length=29710 depth=1.39x	IS5	insertion sequence	predicted	4947	6141	1195	-	Chromosome	catA1	phenicol antibiotic	P. mirabilis
PM183	Unclassified	35 length=29710 depth=1.39x	ISSen9	insertion sequence	predicted	4197	4945	749	-	Chromosome	catA1	phenicol antibiotic	P. mirabilis
PM183	Unclassified	47 length=8828 depth=1.00x	ISEc29	insertion sequence	predicted	4704	6028	1325	AC237	Plasmid	msrE	macrolide antibiotic	P. mirabilis
PM183	Unclassified	47 length=8828 depth=1.00x	ISEc29	insertion sequence	predicted	4704	6028	1325	AC237	Plasmid	armA	aminoglycoside antibiotic	P. mirabilis
PM183	Unclassified	47 length=8828 depth=1.00x	ISEc29	insertion sequence	predicted	4704	6028	1325	AC237	Plasmid	mphE	macrolide antibiotic	P. mirabilis
PM183	Unclassified	47 length=8828 depth=1.00x	ISEc28	insertion sequence	predicted	2155	3051	897	AC237	Plasmid	msrE	macrolide antibiotic	P. mirabilis
PM183	Unclassified	47 length=8828 depth=1.00x	ISEc28	insertion sequence	predicted	2155	3051	897	AC237	Plasmid	armA	aminoglycoside antibiotic	P. mirabilis
PM183	Unclassified	47 length=8828 depth=1.00x	ISEc28	insertion sequence	predicted	2155	3051	897	AC237	Plasmid	mphE	macrolide antibiotic	P. mirabilis
PM185	Unclassified	18 length=84080 depth=0.96x	IS6100	insertion sequence	predicted	6575	7454	880	-	Chromosome	VEB-6	cephalosporin	P. mirabilis
PM185	Unclassified	18 length=84080 depth=0.96x	IS6100	insertion sequence	predicted	6575	7454	880	-	Chromosome	sul1	sulfonamide antibiotic	P. mirabilis
PM185	Unclassified	18 length=84080 depth=0.96x	IS6100	insertion sequence	predicted	6575	7454	880	-	Chromosome	qacEdelta1	disinfecting agents and antiseptics	P. mirabilis
PM185	Unclassified	22 length=50274 depth=1.14x	ISSen9	insertion sequence	predicted	8211	8978	768	-	Chromosome	catA1	phenicol antibiotic	P. mirabilis
PM185	Unclassified	22 length=50274 depth=1.14x	ISSen9	insertion sequence	predicted	4197	4964	768	-	Chromosome	catA1	phenicol antibiotic	P. mirabilis
PM185	Unclassified	22 length=50274 depth=1.14x	ISEcl3	insertion sequence	predicted	7208	8210	1003	-	Chromosome	catA1	phenicol antibiotic	P. mirabilis
PM185	Unclassified	22 length=50274 depth=1.14x	ISPrst3	insertion sequence	predicted	6296	7158	863	-	Chromosome	catA1	phenicol antibiotic	P. mirabilis
PM185	Unclassified	22 length=50274 depth=1.14x	cn_4782_ISSen9	composite transposon	putative	4196	8978	4782	-	Chromosome	catA1	phenicol antibiotic	P. mirabilis
PR130	Unclassified	4 length=217204 depth=1.02x	MITEYpe1	mite	predicted	53901	54023	123	-	Chromosome	ArnT	peptide antibiotic	P. rettgeri
PR130	Unclassified	7 length=167156 depth=1.01x	ISSpu10	insertion sequence	predicted	110331	111209	879	-	Chromosome	qacG	disinfecting agents and antiseptics	P. rettgeri
PR130	Unclassified	25 length=64164 depth=0.99x	ISPa99	insertion sequence	predicted	20107	21431	1325	-	Chromosome	tet(A)	tetracycline antibiotic	P. rettgeri
PR130	Unclassified	25 length=64164 depth=0.99x	ISPa99	insertion sequence	predicted	20107	21431	1325	-	Chromosome	APH(6)-Id	aminoglycoside antibiotic	P. rettgeri
PR130	Unclassified	25 length=64164 depth=0.99x	ISPa99	insertion sequence	predicted	20107	21431	1325	-	Chromosome	APH(3'')-Ib	aminoglycoside antibiotic	P. rettgeri
PR130	Unclassified	61 length=8376 depth=2.80x	ISEc29	insertion sequence	predicted	4503	5827	1325	AC237	Plasmid	msrE	macrolide antibiotic	P. rettgeri
PR130	Unclassified	61 length=8376 depth=2.80x	ISEc29	insertion sequence	predicted	4503	5827	1325	AC237	Plasmid	armA	aminoglycoside antibiotic	P. rettgeri
PR130	Unclassified	61 length=8376 depth=2.80x	ISEc29	insertion sequence	predicted	4503	5827	1325	AC237	Plasmid	mphE	macrolide antibiotic	P. rettgeri
PR130	Unclassified	61 length=8376 depth=2.80x	ISEc28	insertion sequence	predicted	7480	8376	897	AC237	Plasmid	msrE	macrolide antibiotic	P. rettgeri
PR130	Unclassified	61 length=8376 depth=2.80x	ISEc28	insertion sequence	predicted	7480	8376	897	AC237	Plasmid	armA	aminoglycoside antibiotic	P. rettgeri
PR130	Unclassified	61 length=8376 depth=2.80x	ISEc28	insertion sequence	predicted	7480	8376	897	AC237	Plasmid	mphE	macrolide antibiotic	P. rettgeri
PR130	Unclassified	73 length=2916 depth=5.12x	ISEc9	insertion sequence	predicted	1	1656	1656	-	Chromosome	OXA-181	carbapenem	P. rettgeri
PR184	Unclassified	13 length=86242 depth=1.12x	MITEYpe1	mite	predicted	16251	16373	123	-	Chromosome	ArnT	peptide antibiotic	P. rettgeri
PR186	Unclassified	4 length=208772 depth=1.13x	MITEYpe1	mite	predicted	53901	54023	123	-	Chromosome	ArnT	peptide antibiotic	P. rettgeri
PR186	Unclassified	6 length=164739 depth=1.14x	ISSpu10	insertion sequence	predicted	55948	56826	879	-	Chromosome	qacG	disinfecting agents and antiseptics	P. rettgeri
PR186	Unclassified	26 length=61482 depth=1.12x	ISPa99	insertion sequence	predicted	17396	18720	1325	-	Chromosome	tet(A)	tetracycline antibiotic	P. rettgeri
PR186	Unclassified	26 length=61482 depth=1.12x	ISPa99	insertion sequence	predicted	17396	18720	1325	-	Chromosome	APH(6)-Id	aminoglycoside antibiotic	P. rettgeri
PR186	Unclassified	26 length=61482 depth=1.12x	ISPa99	insertion sequence	predicted	17396	18720	1325	-	Chromosome	APH(3'')-Ib	aminoglycoside antibiotic	P. rettgeri
PR186	Unclassified	66 length=8376 depth=4.93x	ISEc29	insertion sequence	predicted	4503	5827	1325	AC237	Plasmid	msrE	macrolide antibiotic	P. rettgeri
PR186	Unclassified	66 length=8376 depth=4.93x	ISEc29	insertion sequence	predicted	4503	5827	1325	AC237	Plasmid	armA	aminoglycoside antibiotic	P. rettgeri
PR186	Unclassified	66 length=8376 depth=4.93x	ISEc29	insertion sequence	predicted	4503	5827	1325	AC237	Plasmid	mphE	macrolide antibiotic	P. rettgeri
PR186	Unclassified	66 length=8376 depth=4.93x	ISEc28	insertion sequence	predicted	7480	8376	897	AC237	Plasmid	msrE	macrolide antibiotic	P. rettgeri
PR186	Unclassified	66 length=8376 depth=4.93x	ISEc28	insertion sequence	predicted	7480	8376	897	AC237	Plasmid	armA	aminoglycoside antibiotic	P. rettgeri
PR186	Unclassified	66 length=8376 depth=4.93x	ISEc28	insertion sequence	predicted	7480	8376	897	AC237	Plasmid	mphE	macrolide antibiotic	P. rettgeri
PR186	Unclassified	80 length=2916 depth=4.87x	ISEc9	insertion sequence	predicted	1	1656	1656	-	Chromosome	OXA-181	carbapenem	P. rettgeri
SA064	ST30	26 length=27837 depth=4.09x	Tn552	unit transposon	predicted	14880	21424	6545	AA411	Plasmid	PC1 beta-lactamase (blaZ)	monobactam	S. aureus
SA064	ST30	26 length=27837 depth=4.09x	Tn552	unit transposon	predicted	14880	21424	6545	AA411	Plasmid	mphC	macrolide antibiotic	S. aureus
SA064	ST30	26 length=27837 depth=4.09x	Tn552	unit transposon	predicted	14880	21424	6545	AA411	Plasmid	msrA	macrolide antibiotic	S. aureus
SA064	ST30	26 length=27837 depth=4.09x	Tn552	unit transposon	predicted	14880	21424	6545	AA411	Plasmid	APH(3')-IIIa	aminoglycoside antibiotic	S. aureus
SA064	ST30	26 length=27837 depth=4.09x	Tn552	unit transposon	predicted	14880	21424	6545	AA411	Plasmid	SAT-4	nucleoside antibiotic	S. aureus
SA064	ST30	26 length=27837 depth=4.09x	Tn5405	unit transposon	predicted	26084	26899	816	AA411	Plasmid	PC1 beta-lactamase (blaZ)	monobactam	S. aureus
SA064	ST30	26 length=27837 depth=4.09x	Tn5405	unit transposon	predicted	26084	26899	816	AA411	Plasmid	mphC	macrolide antibiotic	S. aureus
SA064	ST30	26 length=27837 depth=4.09x	Tn5405	unit transposon	predicted	26084	26899	816	AA411	Plasmid	msrA	macrolide antibiotic	S. aureus
SA064	ST30	26 length=27837 depth=4.09x	Tn5405	unit transposon	predicted	26084	26899	816	AA411	Plasmid	APH(3')-IIIa	aminoglycoside antibiotic	S. aureus
SA064	ST30	26 length=27837 depth=4.09x	Tn5405	unit transposon	predicted	26084	26899	816	AA411	Plasmid	SAT-4	nucleoside antibiotic	S. aureus
SA064	ST30	26 length=27837 depth=4.09x	ISSau6	insertion sequence	predicted	24732	25520	789	AA411	Plasmid	PC1 beta-lactamase (blaZ)	monobactam	S. aureus
SA064	ST30	26 length=27837 depth=4.09x	ISSau6	insertion sequence	predicted	24732	25520	789	AA411	Plasmid	mphC	macrolide antibiotic	S. aureus
SA064	ST30	26 length=27837 depth=4.09x	ISSau6	insertion sequence	predicted	24732	25520	789	AA411	Plasmid	msrA	macrolide antibiotic	S. aureus
SA064	ST30	26 length=27837 depth=4.09x	ISSau6	insertion sequence	predicted	24732	25520	789	AA411	Plasmid	APH(3')-IIIa	aminoglycoside antibiotic	S. aureus
SA064	ST30	26 length=27837 depth=4.09x	ISSau6	insertion sequence	predicted	24732	25520	789	AA411	Plasmid	SAT-4	nucleoside antibiotic	S. aureus
SA067	ST22	8 length=129293 depth=0.89x	ISSau2	insertion sequence	predicted	41663	43322	1660	-	Chromosome	Staphylococcus aureus parC conferring resistance to fluoroquinolones	fluoroquinolone antibiotic	S. aureus
SA067	ST22	8 length=129293 depth=0.89x	cn_24027_ISSau2	composite transposon	putative	19295	43322	24027	-	Chromosome	Staphylococcus aureus parC conferring resistance to fluoroquinolones	fluoroquinolone antibiotic	S. aureus
SA068	ST672	12 length=28123 depth=4.72x	Tn552	unit transposon	predicted	6414	12958	6545	AA411	Plasmid	PC1 beta-lactamase (blaZ)	monobactam	S. aureus
SA068	ST672	12 length=28123 depth=4.72x	Tn552	unit transposon	predicted	6414	12958	6545	AA411	Plasmid	mphC	macrolide antibiotic	S. aureus
SA068	ST672	12 length=28123 depth=4.72x	Tn552	unit transposon	predicted	6414	12958	6545	AA411	Plasmid	msrA	macrolide antibiotic	S. aureus
SA068	ST672	12 length=28123 depth=4.72x	Tn552	unit transposon	predicted	6414	12958	6545	AA411	Plasmid	APH(3')-IIIa	aminoglycoside antibiotic	S. aureus
SA068	ST672	12 length=28123 depth=4.72x	Tn552	unit transposon	predicted	6414	12958	6545	AA411	Plasmid	SAT-4	nucleoside antibiotic	S. aureus
SA068	ST672	12 length=28123 depth=4.72x	Tn5405	unit transposon	predicted	939	1754	816	AA411	Plasmid	PC1 beta-lactamase (blaZ)	monobactam	S. aureus
SA068	ST672	12 length=28123 depth=4.72x	Tn5405	unit transposon	predicted	939	1754	816	AA411	Plasmid	mphC	macrolide antibiotic	S. aureus
SA068	ST672	12 length=28123 depth=4.72x	Tn5405	unit transposon	predicted	939	1754	816	AA411	Plasmid	msrA	macrolide antibiotic	S. aureus
SA068	ST672	12 length=28123 depth=4.72x	Tn5405	unit transposon	predicted	939	1754	816	AA411	Plasmid	APH(3')-IIIa	aminoglycoside antibiotic	S. aureus
SA068	ST672	12 length=28123 depth=4.72x	Tn5405	unit transposon	predicted	939	1754	816	AA411	Plasmid	SAT-4	nucleoside antibiotic	S. aureus
SA068	ST672	12 length=28123 depth=4.72x	ISSau6	insertion sequence	predicted	2318	3106	789	AA411	Plasmid	PC1 beta-lactamase (blaZ)	monobactam	S. aureus
SA068	ST672	12 length=28123 depth=4.72x	ISSau6	insertion sequence	predicted	2318	3106	789	AA411	Plasmid	mphC	macrolide antibiotic	S. aureus
SA068	ST672	12 length=28123 depth=4.72x	ISSau6	insertion sequence	predicted	2318	3106	789	AA411	Plasmid	msrA	macrolide antibiotic	S. aureus
SA068	ST672	12 length=28123 depth=4.72x	ISSau6	insertion sequence	predicted	2318	3106	789	AA411	Plasmid	APH(3')-IIIa	aminoglycoside antibiotic	S. aureus
SA068	ST672	12 length=28123 depth=4.72x	ISSau6	insertion sequence	predicted	2318	3106	789	AA411	Plasmid	SAT-4	nucleoside antibiotic	S. aureus
SA103	ST672	14 length=28566 depth=4.05x	Tn552	unit transposon	predicted	15431	21975	6545	AA411	Plasmid	PC1 beta-lactamase (blaZ)	monobactam	S. aureus
SA103	ST672	14 length=28566 depth=4.05x	Tn552	unit transposon	predicted	15431	21975	6545	AA411	Plasmid	mphC	macrolide antibiotic	S. aureus
SA103	ST672	14 length=28566 depth=4.05x	Tn552	unit transposon	predicted	15431	21975	6545	AA411	Plasmid	msrA	macrolide antibiotic	S. aureus
SA103	ST672	14 length=28566 depth=4.05x	Tn552	unit transposon	predicted	15431	21975	6545	AA411	Plasmid	APH(3')-IIIa	aminoglycoside antibiotic	S. aureus
SA103	ST672	14 length=28566 depth=4.05x	Tn552	unit transposon	predicted	15431	21975	6545	AA411	Plasmid	SAT-4	nucleoside antibiotic	S. aureus
SA103	ST672	14 length=28566 depth=4.05x	Tn5405	unit transposon	predicted	26635	27450	816	AA411	Plasmid	PC1 beta-lactamase (blaZ)	monobactam	S. aureus
SA103	ST672	14 length=28566 depth=4.05x	Tn5405	unit transposon	predicted	26635	27450	816	AA411	Plasmid	mphC	macrolide antibiotic	S. aureus
SA103	ST672	14 length=28566 depth=4.05x	Tn5405	unit transposon	predicted	26635	27450	816	AA411	Plasmid	msrA	macrolide antibiotic	S. aureus
SA103	ST672	14 length=28566 depth=4.05x	Tn5405	unit transposon	predicted	26635	27450	816	AA411	Plasmid	APH(3')-IIIa	aminoglycoside antibiotic	S. aureus
SA103	ST672	14 length=28566 depth=4.05x	Tn5405	unit transposon	predicted	26635	27450	816	AA411	Plasmid	SAT-4	nucleoside antibiotic	S. aureus
SA103	ST672	14 length=28566 depth=4.05x	ISSau6	insertion sequence	predicted	25283	26071	789	AA411	Plasmid	PC1 beta-lactamase (blaZ)	monobactam	S. aureus
SA103	ST672	14 length=28566 depth=4.05x	ISSau6	insertion sequence	predicted	25283	26071	789	AA411	Plasmid	mphC	macrolide antibiotic	S. aureus
SA103	ST672	14 length=28566 depth=4.05x	ISSau6	insertion sequence	predicted	25283	26071	789	AA411	Plasmid	msrA	macrolide antibiotic	S. aureus
SA103	ST672	14 length=28566 depth=4.05x	ISSau6	insertion sequence	predicted	25283	26071	789	AA411	Plasmid	APH(3')-IIIa	aminoglycoside antibiotic	S. aureus
SA103	ST672	14 length=28566 depth=4.05x	ISSau6	insertion sequence	predicted	25283	26071	789	AA411	Plasmid	SAT-4	nucleoside antibiotic	S. aureus
SA103	ST672	15 length=22841 depth=1.25x	ISSau6	insertion sequence	predicted	4798	5588	791	-	Chromosome	mecA	monobactam	S. aureus
SA123	ST5	2 length=301179 depth=1.05x	ISSau6	insertion sequence	predicted	286028	286818	791	-	Chromosome	mecA	monobactam	S. aureus
SA123	ST5	2 length=301179 depth=1.05x	ISSau6	insertion sequence	predicted	280540	281270	731	-	Chromosome	mecA	monobactam	S. aureus
SA123	ST5	2 length=301179 depth=1.05x	cn_6279_ISSau6	composite transposon	putative	280539	286818	6279	-	Chromosome	mecA	monobactam	S. aureus
SA124	ST30	25 length=28732 depth=1.12x	ISSau4	insertion sequence	predicted	12676	13936	1261	-	Chromosome	mecA	monobactam	S. aureus
SA124	ST30	26 length=24389 depth=3.45x	Tn552	unit transposon	predicted	3335	9879	6545	AA411	Plasmid	msrA	macrolide antibiotic	S. aureus
SA124	ST30	26 length=24389 depth=3.45x	Tn552	unit transposon	predicted	3335	9879	6545	AA411	Plasmid	mphC	macrolide antibiotic	S. aureus
SA124	ST30	26 length=24389 depth=3.45x	Tn552	unit transposon	predicted	3335	9879	6545	AA411	Plasmid	PC1 beta-lactamase (blaZ)	monobactam	S. aureus
SA124	ST30	35 length=2515 depth=4.19x	Tn5405	unit transposon	predicted	939	1755	817	-	Chromosome	APH(3')-IIIa	aminoglycoside antibiotic	S. aureus
SA158	ST22	18 length=49153 depth=1.50x	ISSau6	insertion sequence	predicted	5972	6702	731	-	Chromosome	mecA	monobactam	S. aureus
SA160	ST22	19 length=51847 depth=1.30x	ISSau6	insertion sequence	predicted	8707	9437	731	-	Chromosome	mecA	monobactam	S. aureus
SA160	ST22	19 length=51847 depth=1.30x	ISSau6	insertion sequence	predicted	8707	9437	731	-	Chromosome	dfrC	diaminopyrimidine antibiotic	S. aureus
SA160	ST22	19 length=51847 depth=1.30x	ISSau6	insertion sequence	predicted	5972	6702	731	-	Chromosome	mecA	monobactam	S. aureus
SA160	ST22	19 length=51847 depth=1.30x	ISSau6	insertion sequence	predicted	5972	6702	731	-	Chromosome	dfrC	diaminopyrimidine antibiotic	S. aureus
SA160	ST22	19 length=51847 depth=1.30x	cn_3466_ISSau6	composite transposon	putative	5971	9437	3466	-	Chromosome	mecA	monobactam	S. aureus
SA160	ST22	19 length=51847 depth=1.30x	cn_3466_ISSau6	composite transposon	putative	5971	9437	3466	-	Chromosome	dfrC	diaminopyrimidine antibiotic	S. aureus
SA161	ST88	11 length=88904 depth=1.03x	ISSau5	insertion sequence	predicted	18612	19747	1136	-	Chromosome	sdrM	fluoroquinolone antibiotic	S. aureus
SA161	ST88	30 length=27836 depth=1.96x	Tn552	unit transposon	predicted	14879	21423	6545	AA411	Plasmid	PC1 beta-lactamase (blaZ)	monobactam	S. aureus
SA161	ST88	30 length=27836 depth=1.96x	Tn552	unit transposon	predicted	14879	21423	6545	AA411	Plasmid	mphC	macrolide antibiotic	S. aureus
SA161	ST88	30 length=27836 depth=1.96x	Tn552	unit transposon	predicted	14879	21423	6545	AA411	Plasmid	msrA	macrolide antibiotic	S. aureus
SA161	ST88	30 length=27836 depth=1.96x	Tn552	unit transposon	predicted	14879	21423	6545	AA411	Plasmid	APH(3')-IIIa	aminoglycoside antibiotic	S. aureus
SA161	ST88	30 length=27836 depth=1.96x	Tn552	unit transposon	predicted	14879	21423	6545	AA411	Plasmid	SAT-4	nucleoside antibiotic	S. aureus
SA161	ST88	30 length=27836 depth=1.96x	Tn5405	unit transposon	predicted	26084	26899	816	AA411	Plasmid	PC1 beta-lactamase (blaZ)	monobactam	S. aureus
SA161	ST88	30 length=27836 depth=1.96x	Tn5405	unit transposon	predicted	26084	26899	816	AA411	Plasmid	mphC	macrolide antibiotic	S. aureus
SA161	ST88	30 length=27836 depth=1.96x	Tn5405	unit transposon	predicted	26084	26899	816	AA411	Plasmid	msrA	macrolide antibiotic	S. aureus
SA161	ST88	30 length=27836 depth=1.96x	Tn5405	unit transposon	predicted	26084	26899	816	AA411	Plasmid	APH(3')-IIIa	aminoglycoside antibiotic	S. aureus
SA161	ST88	30 length=27836 depth=1.96x	Tn5405	unit transposon	predicted	26084	26899	816	AA411	Plasmid	SAT-4	nucleoside antibiotic	S. aureus
SA161	ST88	30 length=27836 depth=1.96x	ISSau6	insertion sequence	predicted	24731	25466	736	AA411	Plasmid	PC1 beta-lactamase (blaZ)	monobactam	S. aureus
SA161	ST88	30 length=27836 depth=1.96x	ISSau6	insertion sequence	predicted	24731	25466	736	AA411	Plasmid	mphC	macrolide antibiotic	S. aureus
SA161	ST88	30 length=27836 depth=1.96x	ISSau6	insertion sequence	predicted	24731	25466	736	AA411	Plasmid	msrA	macrolide antibiotic	S. aureus
SA161	ST88	30 length=27836 depth=1.96x	ISSau6	insertion sequence	predicted	24731	25466	736	AA411	Plasmid	APH(3')-IIIa	aminoglycoside antibiotic	S. aureus
SA161	ST88	30 length=27836 depth=1.96x	ISSau6	insertion sequence	predicted	24731	25466	736	AA411	Plasmid	SAT-4	nucleoside antibiotic	S. aureus
SA175	ST6	3 length=226359 depth=1.33x	ISSau6	insertion sequence	predicted	209695	210425	731	-	Chromosome	mecA	monobactam	S. aureus
SA197	ST6	2 length=226585 depth=1.25x	ISSau6	insertion sequence	predicted	209921	210651	731	-	Chromosome	mecA	monobactam	S. aureus
SAPP140	ST239	18 length=45526 depth=1.13x	Tn552	unit transposon	predicted	9649	16193	6545	-	Chromosome	PC1 beta-lactamase (blaZ)	monobactam	S. aureus
SAPP140	ST239	32 length=16980 depth=0.68x	Tn5405	unit transposon	predicted	2285	3100	816	-	Chromosome	APH(3')-IIIa	aminoglycoside antibiotic	S. aureus
SAPP140	ST239	32 length=16980 depth=0.68x	Tn5405	unit transposon	predicted	2285	3100	816	-	Chromosome	SAT-4	nucleoside antibiotic	S. aureus
SAPP174	ST772	30 length=9561 depth=0.57x	Tn552	unit transposon	predicted	1	6254	6254	AA840	Plasmid	msrA	macrolide antibiotic	S. aureus
SAPP174	ST772	30 length=9561 depth=0.57x	Tn552	unit transposon	predicted	1	6254	6254	AA840	Plasmid	mphC	macrolide antibiotic	S. aureus
SAPP174	ST772	30 length=9561 depth=0.57x	Tn552	unit transposon	predicted	1	6254	6254	AA840	Plasmid	PC1 beta-lactamase (blaZ)	monobactam	S. aureus
SAPP174	ST772	38 length=2446 depth=0.83x	Tn5405	unit transposon	predicted	956	1764	809	-	Chromosome	APH(3')-IIIa	aminoglycoside antibiotic	S. aureus
