# Supplementary material for: Genomic landscape of antimicrobial resistance in India: findings from a multi-species surveillance study
Source: NPJ Antimicrob Resist. 2026 Feb 16;4:13. doi: 10.1038/s44259-026-00185-9 (PMC12910060; doi:10.1038/s44259-026-00185-9)
Supplement: Supplementary file 8 — S data 7 [file 44259_2026_185_MOESM8_ESM.xlsx]

## Sheet: Acinetobacter baumannii
Supplementary data 7: List of ARGs for A. baumanii
Isolate ID	Organism	Geoclimatic Zone	Resistance Category	Age group (years)	Gender	Date	Hospitalisation Status	Specimen	Amikacin	Gentamicin	Isepamicin	Netilmicin	Tobramycin	Doripenem	Ertapenem	Imipenem	Meropenem	Cefazolin	Cefoxitin	Cefuroxime	Cefixime	Cefotaxime	Ceftazidime	Ceftriaxone	Cefepime	Aztreonam	Amoxicillin	Ampicillin	Benzylpenicillin	Cloxacillin	Oxacillin	Piperacillin	Amoxicillin.Clavulanic.Acid	Ampicillin.Sulbactam	Cefepime.Tazobactam	Cefoperazone.Sulbactam	Ceftazidime.Avibactam	Piperacillin.Tazobactam	Ticarcillin.Clavulanic.Acid	Chloramphenicol	Teicoplanin	Vancomycin	Clindamycin	Daptomycin	Azithromycin	Clarithromycin	Erythromycin	Nitrofurantoin	Gentamicin_High_Level_Synergy
AB026	Acinetobacter baumannii	Northern	CR	41-80	M	2023-05-26 00:00:00 UTC	icu	blood	Resistant	Resistant		Resistant				Resistant	Resistant						Resistant	Resistant	Resistant									Resistant	Resistant	Sensitive		Resistant
AB026	Acinetobacter baumannii	Northern	CR	41-80	M	2023-05-26 00:00:00 UTC	icu	blood	Resistant	Resistant		Resistant				Resistant	Resistant						Resistant	Resistant	Resistant									Resistant	Resistant	Sensitive		Resistant
AB026	Acinetobacter baumannii	Northern	CR	41-80	M	2023-05-26 00:00:00 UTC	icu	blood	Resistant	Resistant		Resistant				Resistant	Resistant						Resistant	Resistant	Resistant									Resistant	Resistant	Sensitive		Resistant
AB026	Acinetobacter baumannii	Northern	CR	41-80	M	2023-05-26 00:00:00 UTC	icu	blood	Resistant	Resistant		Resistant				Resistant	Resistant						Resistant	Resistant	Resistant									Resistant	Resistant	Sensitive		Resistant
AB026	Acinetobacter baumannii	Northern	CR	41-80	M	2023-05-26 00:00:00 UTC	icu	blood	Resistant	Resistant		Resistant				Resistant	Resistant						Resistant	Resistant	Resistant									Resistant	Resistant	Sensitive		Resistant
AB026	Acinetobacter baumannii	Northern	CR	41-80	M	2023-05-26 00:00:00 UTC	icu	blood	Resistant	Resistant		Resistant				Resistant	Resistant						Resistant	Resistant	Resistant									Resistant	Resistant	Sensitive		Resistant
AB026	Acinetobacter baumannii	Northern	CR	41-80	M	2023-05-26 00:00:00 UTC	icu	blood	Resistant	Resistant		Resistant				Resistant	Resistant						Resistant	Resistant	Resistant									Resistant	Resistant	Sensitive		Resistant
AB026	Acinetobacter baumannii	Northern	CR	41-80	M	2023-05-26 00:00:00 UTC	icu	blood	Resistant	Resistant		Resistant				Resistant	Resistant						Resistant	Resistant	Resistant									Resistant	Resistant	Sensitive		Resistant
AB026	Acinetobacter baumannii	Northern	CR	41-80	M	2023-05-26 00:00:00 UTC	icu	blood	Resistant	Resistant		Resistant				Resistant	Resistant						Resistant	Resistant	Resistant									Resistant	Resistant	Sensitive		Resistant
AB026	Acinetobacter baumannii	Northern	CR	41-80	M	2023-05-26 00:00:00 UTC	icu	blood	Resistant	Resistant		Resistant				Resistant	Resistant						Resistant	Resistant	Resistant									Resistant	Resistant	Sensitive		Resistant
AB026	Acinetobacter baumannii	Northern	CR	41-80	M	2023-05-26 00:00:00 UTC	icu	blood	Resistant	Resistant		Resistant				Resistant	Resistant						Resistant	Resistant	Resistant									Resistant	Resistant	Sensitive		Resistant
AB026	Acinetobacter baumannii	Northern	CR	41-80	M	2023-05-26 00:00:00 UTC	icu	blood	Resistant	Resistant		Resistant				Resistant	Resistant						Resistant	Resistant	Resistant									Resistant	Resistant	Sensitive		Resistant
AB026	Acinetobacter baumannii	Northern	CR	41-80	M	2023-05-26 00:00:00 UTC	icu	blood	Resistant	Resistant		Resistant				Resistant	Resistant						Resistant	Resistant	Resistant									Resistant	Resistant	Sensitive		Resistant
AB026	Acinetobacter baumannii	Northern	CR	41-80	M	2023-05-26 00:00:00 UTC	icu	blood	Resistant	Resistant		Resistant				Resistant	Resistant						Resistant	Resistant	Resistant									Resistant	Resistant	Sensitive		Resistant
AB026	Acinetobacter baumannii	Northern	CR	41-80	M	2023-05-26 00:00:00 UTC	icu	blood	Resistant	Resistant		Resistant				Resistant	Resistant						Resistant	Resistant	Resistant									Resistant	Resistant	Sensitive		Resistant
AB026	Acinetobacter baumannii	Northern	CR	41-80	M	2023-05-26 00:00:00 UTC	icu	blood	Resistant	Resistant		Resistant				Resistant	Resistant						Resistant	Resistant	Resistant									Resistant	Resistant	Sensitive		Resistant
AB026	Acinetobacter baumannii	Northern	CR	41-80	M	2023-05-26 00:00:00 UTC	icu	blood	Resistant	Resistant		Resistant				Resistant	Resistant						Resistant	Resistant	Resistant									Resistant	Resistant	Sensitive		Resistant
AB026	Acinetobacter baumannii	Northern	CR	41-80	M	2023-05-26 00:00:00 UTC	icu	blood	Resistant	Resistant		Resistant				Resistant	Resistant						Resistant	Resistant	Resistant									Resistant	Resistant	Sensitive		Resistant
AB026	Acinetobacter baumannii	Northern	CR	41-80	M	2023-05-26 00:00:00 UTC	icu	blood	Resistant	Resistant		Resistant				Resistant	Resistant						Resistant	Resistant	Resistant									Resistant	Resistant	Sensitive		Resistant
AB026	Acinetobacter baumannii	Northern	CR	41-80	M	2023-05-26 00:00:00 UTC	icu	blood	Resistant	Resistant		Resistant				Resistant	Resistant						Resistant	Resistant	Resistant									Resistant	Resistant	Sensitive		Resistant
AB026	Acinetobacter baumannii	Northern	CR	41-80	M	2023-05-26 00:00:00 UTC	icu	blood	Resistant	Resistant		Resistant				Resistant	Resistant						Resistant	Resistant	Resistant									Resistant	Resistant	Sensitive		Resistant
AB026	Acinetobacter baumannii	Northern	CR	41-80	M	2023-05-26 00:00:00 UTC	icu	blood	Resistant	Resistant		Resistant				Resistant	Resistant						Resistant	Resistant	Resistant									Resistant	Resistant	Sensitive		Resistant
AB026	Acinetobacter baumannii	Northern	CR	41-80	M	2023-05-26 00:00:00 UTC	icu	blood	Resistant	Resistant		Resistant				Resistant	Resistant						Resistant	Resistant	Resistant									Resistant	Resistant	Sensitive		Resistant
AB026	Acinetobacter baumannii	Northern	CR	41-80	M	2023-05-26 00:00:00 UTC	icu	blood	Resistant	Resistant		Resistant				Resistant	Resistant						Resistant	Resistant	Resistant									Resistant	Resistant	Sensitive		Resistant
AB026	Acinetobacter baumannii	Northern	CR	41-80	M	2023-05-26 00:00:00 UTC	icu	blood	Resistant	Resistant		Resistant				Resistant	Resistant						Resistant	Resistant	Resistant									Resistant	Resistant	Sensitive		Resistant
AB026	Acinetobacter baumannii	Northern	CR	41-80	M	2023-05-26 00:00:00 UTC	icu	blood	Resistant	Resistant		Resistant				Resistant	Resistant						Resistant	Resistant	Resistant									Resistant	Resistant	Sensitive		Resistant
AB026	Acinetobacter baumannii	Northern	CR	41-80	M	2023-05-26 00:00:00 UTC	icu	blood	Resistant	Resistant		Resistant				Resistant	Resistant						Resistant	Resistant	Resistant									Resistant	Resistant	Sensitive		Resistant
AB026	Acinetobacter baumannii	Northern	CR	41-80	M	2023-05-26 00:00:00 UTC	icu	blood	Resistant	Resistant		Resistant				Resistant	Resistant						Resistant	Resistant	Resistant									Resistant	Resistant	Sensitive		Resistant
AB026	Acinetobacter baumannii	Northern	CR	41-80	M	2023-05-26 00:00:00 UTC	icu	blood	Resistant	Resistant		Resistant				Resistant	Resistant						Resistant	Resistant	Resistant									Resistant	Resistant	Sensitive		Resistant
AB026	Acinetobacter baumannii	Northern	CR	41-80	M	2023-05-26 00:00:00 UTC	icu	blood	Resistant	Resistant		Resistant				Resistant	Resistant						Resistant	Resistant	Resistant									Resistant	Resistant	Sensitive		Resistant
AB026	Acinetobacter baumannii	Northern	CR	41-80	M	2023-05-26 00:00:00 UTC	icu	blood	Resistant	Resistant		Resistant				Resistant	Resistant						Resistant	Resistant	Resistant									Resistant	Resistant	Sensitive		Resistant
AB026	Acinetobacter baumannii	Northern	CR	41-80	M	2023-05-26 00:00:00 UTC	icu	blood	Resistant	Resistant		Resistant				Resistant	Resistant						Resistant	Resistant	Resistant									Resistant	Resistant	Sensitive		Resistant
AB026	Acinetobacter baumannii	Northern	CR	41-80	M	2023-05-26 00:00:00 UTC	icu	blood	Resistant	Resistant		Resistant				Resistant	Resistant						Resistant	Resistant	Resistant									Resistant	Resistant	Sensitive		Resistant
AB026	Acinetobacter baumannii	Northern	CR	41-80	M	2023-05-26 00:00:00 UTC	icu	blood	Resistant	Resistant		Resistant				Resistant	Resistant						Resistant	Resistant	Resistant									Resistant	Resistant	Sensitive		Resistant
AB026	Acinetobacter baumannii	Northern	CR	41-80	M	2023-05-26 00:00:00 UTC	icu	blood	Resistant	Resistant		Resistant				Resistant	Resistant						Resistant	Resistant	Resistant									Resistant	Resistant	Sensitive		Resistant
AB026	Acinetobacter baumannii	Northern	CR	41-80	M	2023-05-26 00:00:00 UTC	icu	blood	Resistant	Resistant		Resistant				Resistant	Resistant						Resistant	Resistant	Resistant									Resistant	Resistant	Sensitive		Resistant
AB026	Acinetobacter baumannii	Northern	CR	41-80	M	2023-05-26 00:00:00 UTC	icu	blood	Resistant	Resistant		Resistant				Resistant	Resistant						Resistant	Resistant	Resistant									Resistant	Resistant	Sensitive		Resistant
AB026	Acinetobacter baumannii	Northern	CR	41-80	M	2023-05-26 00:00:00 UTC	icu	blood	Resistant	Resistant		Resistant				Resistant	Resistant						Resistant	Resistant	Resistant									Resistant	Resistant	Sensitive		Resistant
AB026	Acinetobacter baumannii	Northern	CR	41-80	M	2023-05-26 00:00:00 UTC	icu	blood	Resistant	Resistant		Resistant				Resistant	Resistant						Resistant	Resistant	Resistant									Resistant	Resistant	Sensitive		Resistant
AB026	Acinetobacter baumannii	Northern	CR	41-80	M	2023-05-26 00:00:00 UTC	icu	blood	Resistant	Resistant		Resistant				Resistant	Resistant						Resistant	Resistant	Resistant									Resistant	Resistant	Sensitive		Resistant
AB026	Acinetobacter baumannii	Northern	CR	41-80	M	2023-05-26 00:00:00 UTC	icu	blood	Resistant	Resistant		Resistant				Resistant	Resistant						Resistant	Resistant	Resistant									Resistant	Resistant	Sensitive		Resistant
AB038	Acinetobacter baumannii	Northern	CR	41-80	M	2023-06-11 00:00:00 UTC	icu	blood	Resistant	Resistant		Resistant				Resistant	Resistant					Resistant	Resistant	Resistant	Resistant									Resistant	Resistant	Intermediate		Resistant
AB038	Acinetobacter baumannii	Northern	CR	41-80	M	2023-06-11 00:00:00 UTC	icu	blood	Resistant	Resistant		Resistant				Resistant	Resistant					Resistant	Resistant	Resistant	Resistant									Resistant	Resistant	Intermediate		Resistant
AB038	Acinetobacter baumannii	Northern	CR	41-80	M	2023-06-11 00:00:00 UTC	icu	blood	Resistant	Resistant		Resistant				Resistant	Resistant					Resistant	Resistant	Resistant	Resistant									Resistant	Resistant	Intermediate		Resistant
AB038	Acinetobacter baumannii	Northern	CR	41-80	M	2023-06-11 00:00:00 UTC	icu	blood	Resistant	Resistant		Resistant				Resistant	Resistant					Resistant	Resistant	Resistant	Resistant									Resistant	Resistant	Intermediate		Resistant
AB038	Acinetobacter baumannii	Northern	CR	41-80	M	2023-06-11 00:00:00 UTC	icu	blood	Resistant	Resistant		Resistant				Resistant	Resistant					Resistant	Resistant	Resistant	Resistant									Resistant	Resistant	Intermediate		Resistant
AB038	Acinetobacter baumannii	Northern	CR	41-80	M	2023-06-11 00:00:00 UTC	icu	blood	Resistant	Resistant		Resistant				Resistant	Resistant					Resistant	Resistant	Resistant	Resistant									Resistant	Resistant	Intermediate		Resistant
AB038	Acinetobacter baumannii	Northern	CR	41-80	M	2023-06-11 00:00:00 UTC	icu	blood	Resistant	Resistant		Resistant				Resistant	Resistant					Resistant	Resistant	Resistant	Resistant									Resistant	Resistant	Intermediate		Resistant
AB038	Acinetobacter baumannii	Northern	CR	41-80	M	2023-06-11 00:00:00 UTC	icu	blood	Resistant	Resistant		Resistant				Resistant	Resistant					Resistant	Resistant	Resistant	Resistant									Resistant	Resistant	Intermediate		Resistant
AB038	Acinetobacter baumannii	Northern	CR	41-80	M	2023-06-11 00:00:00 UTC	icu	blood	Resistant	Resistant		Resistant				Resistant	Resistant					Resistant	Resistant	Resistant	Resistant									Resistant	Resistant	Intermediate		Resistant
AB038	Acinetobacter baumannii	Northern	CR	41-80	M	2023-06-11 00:00:00 UTC	icu	blood	Resistant	Resistant		Resistant				Resistant	Resistant					Resistant	Resistant	Resistant	Resistant									Resistant	Resistant	Intermediate		Resistant
AB038	Acinetobacter baumannii	Northern	CR	41-80	M	2023-06-11 00:00:00 UTC	icu	blood	Resistant	Resistant		Resistant				Resistant	Resistant					Resistant	Resistant	Resistant	Resistant									Resistant	Resistant	Intermediate		Resistant
AB038	Acinetobacter baumannii	Northern	CR	41-80	M	2023-06-11 00:00:00 UTC	icu	blood	Resistant	Resistant		Resistant				Resistant	Resistant					Resistant	Resistant	Resistant	Resistant									Resistant	Resistant	Intermediate		Resistant
AB038	Acinetobacter baumannii	Northern	CR	41-80	M	2023-06-11 00:00:00 UTC	icu	blood	Resistant	Resistant		Resistant				Resistant	Resistant					Resistant	Resistant	Resistant	Resistant									Resistant	Resistant	Intermediate		Resistant
AB038	Acinetobacter baumannii	Northern	CR	41-80	M	2023-06-11 00:00:00 UTC	icu	blood	Resistant	Resistant		Resistant				Resistant	Resistant					Resistant	Resistant	Resistant	Resistant									Resistant	Resistant	Intermediate		Resistant
AB038	Acinetobacter baumannii	Northern	CR	41-80	M	2023-06-11 00:00:00 UTC	icu	blood	Resistant	Resistant		Resistant				Resistant	Resistant					Resistant	Resistant	Resistant	Resistant									Resistant	Resistant	Intermediate		Resistant
AB038	Acinetobacter baumannii	Northern	CR	41-80	M	2023-06-11 00:00:00 UTC	icu	blood	Resistant	Resistant		Resistant				Resistant	Resistant					Resistant	Resistant	Resistant	Resistant									Resistant	Resistant	Intermediate		Resistant
AB038	Acinetobacter baumannii	Northern	CR	41-80	M	2023-06-11 00:00:00 UTC	icu	blood	Resistant	Resistant		Resistant				Resistant	Resistant					Resistant	Resistant	Resistant	Resistant									Resistant	Resistant	Intermediate		Resistant
AB038	Acinetobacter baumannii	Northern	CR	41-80	M	2023-06-11 00:00:00 UTC	icu	blood	Resistant	Resistant		Resistant				Resistant	Resistant					Resistant	Resistant	Resistant	Resistant									Resistant	Resistant	Intermediate		Resistant
AB038	Acinetobacter baumannii	Northern	CR	41-80	M	2023-06-11 00:00:00 UTC	icu	blood	Resistant	Resistant		Resistant				Resistant	Resistant					Resistant	Resistant	Resistant	Resistant									Resistant	Resistant	Intermediate		Resistant
AB038	Acinetobacter baumannii	Northern	CR	41-80	M	2023-06-11 00:00:00 UTC	icu	blood	Resistant	Resistant		Resistant				Resistant	Resistant					Resistant	Resistant	Resistant	Resistant									Resistant	Resistant	Intermediate		Resistant
AB038	Acinetobacter baumannii	Northern	CR	41-80	M	2023-06-11 00:00:00 UTC	icu	blood	Resistant	Resistant		Resistant				Resistant	Resistant					Resistant	Resistant	Resistant	Resistant									Resistant	Resistant	Intermediate		Resistant
AB038	Acinetobacter baumannii	Northern	CR	41-80	M	2023-06-11 00:00:00 UTC	icu	blood	Resistant	Resistant		Resistant				Resistant	Resistant					Resistant	Resistant	Resistant	Resistant									Resistant	Resistant	Intermediate		Resistant
AB038	Acinetobacter baumannii	Northern	CR	41-80	M	2023-06-11 00:00:00 UTC	icu	blood	Resistant	Resistant		Resistant				Resistant	Resistant					Resistant	Resistant	Resistant	Resistant									Resistant	Resistant	Intermediate		Resistant
AB038	Acinetobacter baumannii	Northern	CR	41-80	M	2023-06-11 00:00:00 UTC	icu	blood	Resistant	Resistant		Resistant				Resistant	Resistant					Resistant	Resistant	Resistant	Resistant									Resistant	Resistant	Intermediate		Resistant
AB038	Acinetobacter baumannii	Northern	CR	41-80	M	2023-06-11 00:00:00 UTC	icu	blood	Resistant	Resistant		Resistant				Resistant	Resistant					Resistant	Resistant	Resistant	Resistant									Resistant	Resistant	Intermediate		Resistant
AB038	Acinetobacter baumannii	Northern	CR	41-80	M	2023-06-11 00:00:00 UTC	icu	blood	Resistant	Resistant		Resistant				Resistant	Resistant					Resistant	Resistant	Resistant	Resistant									Resistant	Resistant	Intermediate		Resistant
AB038	Acinetobacter baumannii	Northern	CR	41-80	M	2023-06-11 00:00:00 UTC	icu	blood	Resistant	Resistant		Resistant				Resistant	Resistant					Resistant	Resistant	Resistant	Resistant									Resistant	Resistant	Intermediate		Resistant
AB038	Acinetobacter baumannii	Northern	CR	41-80	M	2023-06-11 00:00:00 UTC	icu	blood	Resistant	Resistant		Resistant				Resistant	Resistant					Resistant	Resistant	Resistant	Resistant									Resistant	Resistant	Intermediate		Resistant
AB038	Acinetobacter baumannii	Northern	CR	41-80	M	2023-06-11 00:00:00 UTC	icu	blood	Resistant	Resistant		Resistant				Resistant	Resistant					Resistant	Resistant	Resistant	Resistant									Resistant	Resistant	Intermediate		Resistant
AB038	Acinetobacter baumannii	Northern	CR	41-80	M	2023-06-11 00:00:00 UTC	icu	blood	Resistant	Resistant		Resistant				Resistant	Resistant					Resistant	Resistant	Resistant	Resistant									Resistant	Resistant	Intermediate		Resistant
AB038	Acinetobacter baumannii	Northern	CR	41-80	M	2023-06-11 00:00:00 UTC	icu	blood	Resistant	Resistant		Resistant				Resistant	Resistant					Resistant	Resistant	Resistant	Resistant									Resistant	Resistant	Intermediate		Resistant
AB038	Acinetobacter baumannii	Northern	CR	41-80	M	2023-06-11 00:00:00 UTC	icu	blood	Resistant	Resistant		Resistant				Resistant	Resistant					Resistant	Resistant	Resistant	Resistant									Resistant	Resistant	Intermediate		Resistant
AB056	Acinetobacter baumannii	Northern	CR	11-40	M	2023-09-21 00:00:00 UTC	icu	respiratory	Resistant	Resistant		Resistant	Resistant			Resistant	Resistant					Resistant	Resistant	Resistant	Resistant									Resistant	Resistant	Resistant		Resistant
AB056	Acinetobacter baumannii	Northern	CR	11-40	M	2023-09-21 00:00:00 UTC	icu	respiratory	Resistant	Resistant		Resistant	Resistant			Resistant	Resistant					Resistant	Resistant	Resistant	Resistant									Resistant	Resistant	Resistant		Resistant
AB056	Acinetobacter baumannii	Northern	CR	11-40	M	2023-09-21 00:00:00 UTC	icu	respiratory	Resistant	Resistant		Resistant	Resistant			Resistant	Resistant					Resistant	Resistant	Resistant	Resistant									Resistant	Resistant	Resistant		Resistant
AB056	Acinetobacter baumannii	Northern	CR	11-40	M	2023-09-21 00:00:00 UTC	icu	respiratory	Resistant	Resistant		Resistant	Resistant			Resistant	Resistant					Resistant	Resistant	Resistant	Resistant									Resistant	Resistant	Resistant		Resistant
AB056	Acinetobacter baumannii	Northern	CR	11-40	M	2023-09-21 00:00:00 UTC	icu	respiratory	Resistant	Resistant		Resistant	Resistant			Resistant	Resistant					Resistant	Resistant	Resistant	Resistant									Resistant	Resistant	Resistant		Resistant
AB056	Acinetobacter baumannii	Northern	CR	11-40	M	2023-09-21 00:00:00 UTC	icu	respiratory	Resistant	Resistant		Resistant	Resistant			Resistant	Resistant					Resistant	Resistant	Resistant	Resistant									Resistant	Resistant	Resistant		Resistant
AB056	Acinetobacter baumannii	Northern	CR	11-40	M	2023-09-21 00:00:00 UTC	icu	respiratory	Resistant	Resistant		Resistant	Resistant			Resistant	Resistant					Resistant	Resistant	Resistant	Resistant									Resistant	Resistant	Resistant		Resistant
AB056	Acinetobacter baumannii	Northern	CR	11-40	M	2023-09-21 00:00:00 UTC	icu	respiratory	Resistant	Resistant		Resistant	Resistant			Resistant	Resistant					Resistant	Resistant	Resistant	Resistant									Resistant	Resistant	Resistant		Resistant
AB056	Acinetobacter baumannii	Northern	CR	11-40	M	2023-09-21 00:00:00 UTC	icu	respiratory	Resistant	Resistant		Resistant	Resistant			Resistant	Resistant					Resistant	Resistant	Resistant	Resistant									Resistant	Resistant	Resistant		Resistant
AB056	Acinetobacter baumannii	Northern	CR	11-40	M	2023-09-21 00:00:00 UTC	icu	respiratory	Resistant	Resistant		Resistant	Resistant			Resistant	Resistant					Resistant	Resistant	Resistant	Resistant									Resistant	Resistant	Resistant		Resistant
AB056	Acinetobacter baumannii	Northern	CR	11-40	M	2023-09-21 00:00:00 UTC	icu	respiratory	Resistant	Resistant		Resistant	Resistant			Resistant	Resistant					Resistant	Resistant	Resistant	Resistant									Resistant	Resistant	Resistant		Resistant
AB056	Acinetobacter baumannii	Northern	CR	11-40	M	2023-09-21 00:00:00 UTC	icu	respiratory	Resistant	Resistant		Resistant	Resistant			Resistant	Resistant					Resistant	Resistant	Resistant	Resistant									Resistant	Resistant	Resistant		Resistant
AB056	Acinetobacter baumannii	Northern	CR	11-40	M	2023-09-21 00:00:00 UTC	icu	respiratory	Resistant	Resistant		Resistant	Resistant			Resistant	Resistant					Resistant	Resistant	Resistant	Resistant									Resistant	Resistant	Resistant		Resistant
AB056	Acinetobacter baumannii	Northern	CR	11-40	M	2023-09-21 00:00:00 UTC	icu	respiratory	Resistant	Resistant		Resistant	Resistant			Resistant	Resistant					Resistant	Resistant	Resistant	Resistant									Resistant	Resistant	Resistant		Resistant
AB056	Acinetobacter baumannii	Northern	CR	11-40	M	2023-09-21 00:00:00 UTC	icu	respiratory	Resistant	Resistant		Resistant	Resistant			Resistant	Resistant					Resistant	Resistant	Resistant	Resistant									Resistant	Resistant	Resistant		Resistant
AB056	Acinetobacter baumannii	Northern	CR	11-40	M	2023-09-21 00:00:00 UTC	icu	respiratory	Resistant	Resistant		Resistant	Resistant			Resistant	Resistant					Resistant	Resistant	Resistant	Resistant									Resistant	Resistant	Resistant		Resistant
AB056	Acinetobacter baumannii	Northern	CR	11-40	M	2023-09-21 00:00:00 UTC	icu	respiratory	Resistant	Resistant		Resistant	Resistant			Resistant	Resistant					Resistant	Resistant	Resistant	Resistant									Resistant	Resistant	Resistant		Resistant
AB056	Acinetobacter baumannii	Northern	CR	11-40	M	2023-09-21 00:00:00 UTC	icu	respiratory	Resistant	Resistant		Resistant	Resistant			Resistant	Resistant					Resistant	Resistant	Resistant	Resistant									Resistant	Resistant	Resistant		Resistant
AB056	Acinetobacter baumannii	Northern	CR	11-40	M	2023-09-21 00:00:00 UTC	icu	respiratory	Resistant	Resistant		Resistant	Resistant			Resistant	Resistant					Resistant	Resistant	Resistant	Resistant									Resistant	Resistant	Resistant		Resistant
AB056	Acinetobacter baumannii	Northern	CR	11-40	M	2023-09-21 00:00:00 UTC	icu	respiratory	Resistant	Resistant		Resistant	Resistant			Resistant	Resistant					Resistant	Resistant	Resistant	Resistant									Resistant	Resistant	Resistant		Resistant
AB056	Acinetobacter baumannii	Northern	CR	11-40	M	2023-09-21 00:00:00 UTC	icu	respiratory	Resistant	Resistant		Resistant	Resistant			Resistant	Resistant					Resistant	Resistant	Resistant	Resistant									Resistant	Resistant	Resistant		Resistant
AB056	Acinetobacter baumannii	Northern	CR	11-40	M	2023-09-21 00:00:00 UTC	icu	respiratory	Resistant	Resistant		Resistant	Resistant			Resistant	Resistant					Resistant	Resistant	Resistant	Resistant									Resistant	Resistant	Resistant		Resistant
AB056	Acinetobacter baumannii	Northern	CR	11-40	M	2023-09-21 00:00:00 UTC	icu	respiratory	Resistant	Resistant		Resistant	Resistant			Resistant	Resistant					Resistant	Resistant	Resistant	Resistant									Resistant	Resistant	Resistant		Resistant
AB056	Acinetobacter baumannii	Northern	CR	11-40	M	2023-09-21 00:00:00 UTC	icu	respiratory	Resistant	Resistant		Resistant	Resistant			Resistant	Resistant					Resistant	Resistant	Resistant	Resistant									Resistant	Resistant	Resistant		Resistant
AB056	Acinetobacter baumannii	Northern	CR	11-40	M	2023-09-21 00:00:00 UTC	icu	respiratory	Resistant	Resistant		Resistant	Resistant			Resistant	Resistant					Resistant	Resistant	Resistant	Resistant									Resistant	Resistant	Resistant		Resistant
AB056	Acinetobacter baumannii	Northern	CR	11-40	M	2023-09-21 00:00:00 UTC	icu	respiratory	Resistant	Resistant		Resistant	Resistant			Resistant	Resistant					Resistant	Resistant	Resistant	Resistant									Resistant	Resistant	Resistant		Resistant
AB056	Acinetobacter baumannii	Northern	CR	11-40	M	2023-09-21 00:00:00 UTC	icu	respiratory	Resistant	Resistant		Resistant	Resistant			Resistant	Resistant					Resistant	Resistant	Resistant	Resistant									Resistant	Resistant	Resistant		Resistant
AB056	Acinetobacter baumannii	Northern	CR	11-40	M	2023-09-21 00:00:00 UTC	icu	respiratory	Resistant	Resistant		Resistant	Resistant			Resistant	Resistant					Resistant	Resistant	Resistant	Resistant									Resistant	Resistant	Resistant		Resistant
AB056	Acinetobacter baumannii	Northern	CR	11-40	M	2023-09-21 00:00:00 UTC	icu	respiratory	Resistant	Resistant		Resistant	Resistant			Resistant	Resistant					Resistant	Resistant	Resistant	Resistant									Resistant	Resistant	Resistant		Resistant
AB056	Acinetobacter baumannii	Northern	CR	11-40	M	2023-09-21 00:00:00 UTC	icu	respiratory	Resistant	Resistant		Resistant	Resistant			Resistant	Resistant					Resistant	Resistant	Resistant	Resistant									Resistant	Resistant	Resistant		Resistant
AB056	Acinetobacter baumannii	Northern	CR	11-40	M	2023-09-21 00:00:00 UTC	icu	respiratory	Resistant	Resistant		Resistant	Resistant			Resistant	Resistant					Resistant	Resistant	Resistant	Resistant									Resistant	Resistant	Resistant		Resistant
AB056	Acinetobacter baumannii	Northern	CR	11-40	M	2023-09-21 00:00:00 UTC	icu	respiratory	Resistant	Resistant		Resistant	Resistant			Resistant	Resistant					Resistant	Resistant	Resistant	Resistant									Resistant	Resistant	Resistant		Resistant
AB056	Acinetobacter baumannii	Northern	CR	11-40	M	2023-09-21 00:00:00 UTC	icu	respiratory	Resistant	Resistant		Resistant	Resistant			Resistant	Resistant					Resistant	Resistant	Resistant	Resistant									Resistant	Resistant	Resistant		Resistant
AB056	Acinetobacter baumannii	Northern	CR	11-40	M	2023-09-21 00:00:00 UTC	icu	respiratory	Resistant	Resistant		Resistant	Resistant			Resistant	Resistant					Resistant	Resistant	Resistant	Resistant									Resistant	Resistant	Resistant		Resistant
AB056	Acinetobacter baumannii	Northern	CR	11-40	M	2023-09-21 00:00:00 UTC	icu	respiratory	Resistant	Resistant		Resistant	Resistant			Resistant	Resistant					Resistant	Resistant	Resistant	Resistant									Resistant	Resistant	Resistant		Resistant
AB056	Acinetobacter baumannii	Northern	CR	11-40	M	2023-09-21 00:00:00 UTC	icu	respiratory	Resistant	Resistant		Resistant	Resistant			Resistant	Resistant					Resistant	Resistant	Resistant	Resistant									Resistant	Resistant	Resistant		Resistant
AB056	Acinetobacter baumannii	Northern	CR	11-40	M	2023-09-21 00:00:00 UTC	icu	respiratory	Resistant	Resistant		Resistant	Resistant			Resistant	Resistant					Resistant	Resistant	Resistant	Resistant									Resistant	Resistant	Resistant		Resistant
AB056	Acinetobacter baumannii	Northern	CR	11-40	M	2023-09-21 00:00:00 UTC	icu	respiratory	Resistant	Resistant		Resistant	Resistant			Resistant	Resistant					Resistant	Resistant	Resistant	Resistant									Resistant	Resistant	Resistant		Resistant
AB056	Acinetobacter baumannii	Northern	CR	11-40	M	2023-09-21 00:00:00 UTC	icu	respiratory	Resistant	Resistant		Resistant	Resistant			Resistant	Resistant					Resistant	Resistant	Resistant	Resistant									Resistant	Resistant	Resistant		Resistant
AB056	Acinetobacter baumannii	Northern	CR	11-40	M	2023-09-21 00:00:00 UTC	icu	respiratory	Resistant	Resistant		Resistant	Resistant			Resistant	Resistant					Resistant	Resistant	Resistant	Resistant									Resistant	Resistant	Resistant		Resistant
AB056	Acinetobacter baumannii	Northern	CR	11-40	M	2023-09-21 00:00:00 UTC	icu	respiratory	Resistant	Resistant		Resistant	Resistant			Resistant	Resistant					Resistant	Resistant	Resistant	Resistant									Resistant	Resistant	Resistant		Resistant
AB056	Acinetobacter baumannii	Northern	CR	11-40	M	2023-09-21 00:00:00 UTC	icu	respiratory	Resistant	Resistant		Resistant	Resistant			Resistant	Resistant					Resistant	Resistant	Resistant	Resistant									Resistant	Resistant	Resistant		Resistant
AB056	Acinetobacter baumannii	Northern	CR	11-40	M	2023-09-21 00:00:00 UTC	icu	respiratory	Resistant	Resistant		Resistant	Resistant			Resistant	Resistant					Resistant	Resistant	Resistant	Resistant									Resistant	Resistant	Resistant		Resistant
AB056	Acinetobacter baumannii	Northern	CR	11-40	M	2023-09-21 00:00:00 UTC	icu	respiratory	Resistant	Resistant		Resistant	Resistant			Resistant	Resistant					Resistant	Resistant	Resistant	Resistant									Resistant	Resistant	Resistant		Resistant
AB061	Acinetobacter baumannii	Northern	CR	41-80	F	2023-09-09 00:00:00 UTC	icu	blood	Resistant	Resistant		Resistant				Resistant	Resistant						Resistant	Resistant	Resistant									Resistant	Resistant	Resistant		Resistant
AB061	Acinetobacter baumannii	Northern	CR	41-80	F	2023-09-09 00:00:00 UTC	icu	blood	Resistant	Resistant		Resistant				Resistant	Resistant						Resistant	Resistant	Resistant									Resistant	Resistant	Resistant		Resistant
AB061	Acinetobacter baumannii	Northern	CR	41-80	F	2023-09-09 00:00:00 UTC	icu	blood	Resistant	Resistant		Resistant				Resistant	Resistant						Resistant	Resistant	Resistant									Resistant	Resistant	Resistant		Resistant
AB061	Acinetobacter baumannii	Northern	CR	41-80	F	2023-09-09 00:00:00 UTC	icu	blood	Resistant	Resistant		Resistant				Resistant	Resistant						Resistant	Resistant	Resistant									Resistant	Resistant	Resistant		Resistant
AB061	Acinetobacter baumannii	Northern	CR	41-80	F	2023-09-09 00:00:00 UTC	icu	blood	Resistant	Resistant		Resistant				Resistant	Resistant						Resistant	Resistant	Resistant									Resistant	Resistant	Resistant		Resistant
AB061	Acinetobacter baumannii	Northern	CR	41-80	F	2023-09-09 00:00:00 UTC	icu	blood	Resistant	Resistant		Resistant				Resistant	Resistant						Resistant	Resistant	Resistant									Resistant	Resistant	Resistant		Resistant
AB061	Acinetobacter baumannii	Northern	CR	41-80	F	2023-09-09 00:00:00 UTC	icu	blood	Resistant	Resistant		Resistant				Resistant	Resistant						Resistant	Resistant	Resistant									Resistant	Resistant	Resistant		Resistant
AB061	Acinetobacter baumannii	Northern	CR	41-80	F	2023-09-09 00:00:00 UTC	icu	blood	Resistant	Resistant		Resistant				Resistant	Resistant						Resistant	Resistant	Resistant									Resistant	Resistant	Resistant		Resistant
AB061	Acinetobacter baumannii	Northern	CR	41-80	F	2023-09-09 00:00:00 UTC	icu	blood	Resistant	Resistant		Resistant				Resistant	Resistant						Resistant	Resistant	Resistant									Resistant	Resistant	Resistant		Resistant
AB061	Acinetobacter baumannii	Northern	CR	41-80	F	2023-09-09 00:00:00 UTC	icu	blood	Resistant	Resistant		Resistant				Resistant	Resistant						Resistant	Resistant	Resistant									Resistant	Resistant	Resistant		Resistant
AB061	Acinetobacter baumannii	Northern	CR	41-80	F	2023-09-09 00:00:00 UTC	icu	blood	Resistant	Resistant		Resistant				Resistant	Resistant						Resistant	Resistant	Resistant									Resistant	Resistant	Resistant		Resistant
AB061	Acinetobacter baumannii	Northern	CR	41-80	F	2023-09-09 00:00:00 UTC	icu	blood	Resistant	Resistant		Resistant				Resistant	Resistant						Resistant	Resistant	Resistant									Resistant	Resistant	Resistant		Resistant
AB061	Acinetobacter baumannii	Northern	CR	41-80	F	2023-09-09 00:00:00 UTC	icu	blood	Resistant	Resistant		Resistant				Resistant	Resistant						Resistant	Resistant	Resistant									Resistant	Resistant	Resistant		Resistant
AB061	Acinetobacter baumannii	Northern	CR	41-80	F	2023-09-09 00:00:00 UTC	icu	blood	Resistant	Resistant		Resistant				Resistant	Resistant						Resistant	Resistant	Resistant									Resistant	Resistant	Resistant		Resistant
AB061	Acinetobacter baumannii	Northern	CR	41-80	F	2023-09-09 00:00:00 UTC	icu	blood	Resistant	Resistant		Resistant				Resistant	Resistant						Resistant	Resistant	Resistant									Resistant	Resistant	Resistant		Resistant
AB061	Acinetobacter baumannii	Northern	CR	41-80	F	2023-09-09 00:00:00 UTC	icu	blood	Resistant	Resistant		Resistant				Resistant	Resistant						Resistant	Resistant	Resistant									Resistant	Resistant	Resistant		Resistant
AB061	Acinetobacter baumannii	Northern	CR	41-80	F	2023-09-09 00:00:00 UTC	icu	blood	Resistant	Resistant		Resistant				Resistant	Resistant						Resistant	Resistant	Resistant									Resistant	Resistant	Resistant		Resistant
AB061	Acinetobacter baumannii	Northern	CR	41-80	F	2023-09-09 00:00:00 UTC	icu	blood	Resistant	Resistant		Resistant				Resistant	Resistant						Resistant	Resistant	Resistant									Resistant	Resistant	Resistant		Resistant
AB061	Acinetobacter baumannii	Northern	CR	41-80	F	2023-09-09 00:00:00 UTC	icu	blood	Resistant	Resistant		Resistant				Resistant	Resistant						Resistant	Resistant	Resistant									Resistant	Resistant	Resistant		Resistant
AB061	Acinetobacter baumannii	Northern	CR	41-80	F	2023-09-09 00:00:00 UTC	icu	blood	Resistant	Resistant		Resistant				Resistant	Resistant						Resistant	Resistant	Resistant									Resistant	Resistant	Resistant		Resistant
AB061	Acinetobacter baumannii	Northern	CR	41-80	F	2023-09-09 00:00:00 UTC	icu	blood	Resistant	Resistant		Resistant				Resistant	Resistant						Resistant	Resistant	Resistant									Resistant	Resistant	Resistant		Resistant
AB061	Acinetobacter baumannii	Northern	CR	41-80	F	2023-09-09 00:00:00 UTC	icu	blood	Resistant	Resistant		Resistant				Resistant	Resistant						Resistant	Resistant	Resistant									Resistant	Resistant	Resistant		Resistant
AB061	Acinetobacter baumannii	Northern	CR	41-80	F	2023-09-09 00:00:00 UTC	icu	blood	Resistant	Resistant		Resistant				Resistant	Resistant						Resistant	Resistant	Resistant									Resistant	Resistant	Resistant		Resistant
AB061	Acinetobacter baumannii	Northern	CR	41-80	F	2023-09-09 00:00:00 UTC	icu	blood	Resistant	Resistant		Resistant				Resistant	Resistant						Resistant	Resistant	Resistant									Resistant	Resistant	Resistant		Resistant
AB061	Acinetobacter baumannii	Northern	CR	41-80	F	2023-09-09 00:00:00 UTC	icu	blood	Resistant	Resistant		Resistant				Resistant	Resistant						Resistant	Resistant	Resistant									Resistant	Resistant	Resistant		Resistant
AB061	Acinetobacter baumannii	Northern	CR	41-80	F	2023-09-09 00:00:00 UTC	icu	blood	Resistant	Resistant		Resistant				Resistant	Resistant						Resistant	Resistant	Resistant									Resistant	Resistant	Resistant		Resistant
AB061	Acinetobacter baumannii	Northern	CR	41-80	F	2023-09-09 00:00:00 UTC	icu	blood	Resistant	Resistant		Resistant				Resistant	Resistant						Resistant	Resistant	Resistant									Resistant	Resistant	Resistant		Resistant
AB061	Acinetobacter baumannii	Northern	CR	41-80	F	2023-09-09 00:00:00 UTC	icu	blood	Resistant	Resistant		Resistant				Resistant	Resistant						Resistant	Resistant	Resistant									Resistant	Resistant	Resistant		Resistant
AB061	Acinetobacter baumannii	Northern	CR	41-80	F	2023-09-09 00:00:00 UTC	icu	blood	Resistant	Resistant		Resistant				Resistant	Resistant						Resistant	Resistant	Resistant									Resistant	Resistant	Resistant		Resistant
AB061	Acinetobacter baumannii	Northern	CR	41-80	F	2023-09-09 00:00:00 UTC	icu	blood	Resistant	Resistant		Resistant				Resistant	Resistant						Resistant	Resistant	Resistant									Resistant	Resistant	Resistant		Resistant
AB061	Acinetobacter baumannii	Northern	CR	41-80	F	2023-09-09 00:00:00 UTC	icu	blood	Resistant	Resistant		Resistant				Resistant	Resistant						Resistant	Resistant	Resistant									Resistant	Resistant	Resistant		Resistant
AB061	Acinetobacter baumannii	Northern	CR	41-80	F	2023-09-09 00:00:00 UTC	icu	blood	Resistant	Resistant		Resistant				Resistant	Resistant						Resistant	Resistant	Resistant									Resistant	Resistant	Resistant		Resistant
AB061	Acinetobacter baumannii	Northern	CR	41-80	F	2023-09-09 00:00:00 UTC	icu	blood	Resistant	Resistant		Resistant				Resistant	Resistant						Resistant	Resistant	Resistant									Resistant	Resistant	Resistant		Resistant
AB061	Acinetobacter baumannii	Northern	CR	41-80	F	2023-09-09 00:00:00 UTC	icu	blood	Resistant	Resistant		Resistant				Resistant	Resistant						Resistant	Resistant	Resistant									Resistant	Resistant	Resistant		Resistant
AB061	Acinetobacter baumannii	Northern	CR	41-80	F	2023-09-09 00:00:00 UTC	icu	blood	Resistant	Resistant		Resistant				Resistant	Resistant						Resistant	Resistant	Resistant									Resistant	Resistant	Resistant		Resistant
AB061	Acinetobacter baumannii	Northern	CR	41-80	F	2023-09-09 00:00:00 UTC	icu	blood	Resistant	Resistant		Resistant				Resistant	Resistant						Resistant	Resistant	Resistant									Resistant	Resistant	Resistant		Resistant
AB061	Acinetobacter baumannii	Northern	CR	41-80	F	2023-09-09 00:00:00 UTC	icu	blood	Resistant	Resistant		Resistant				Resistant	Resistant						Resistant	Resistant	Resistant									Resistant	Resistant	Resistant		Resistant
AB061	Acinetobacter baumannii	Northern	CR	41-80	F	2023-09-09 00:00:00 UTC	icu	blood	Resistant	Resistant		Resistant				Resistant	Resistant						Resistant	Resistant	Resistant									Resistant	Resistant	Resistant		Resistant
AB061	Acinetobacter baumannii	Northern	CR	41-80	F	2023-09-09 00:00:00 UTC	icu	blood	Resistant	Resistant		Resistant				Resistant	Resistant						Resistant	Resistant	Resistant									Resistant	Resistant	Resistant		Resistant
AB061	Acinetobacter baumannii	Northern	CR	41-80	F	2023-09-09 00:00:00 UTC	icu	blood	Resistant	Resistant		Resistant				Resistant	Resistant						Resistant	Resistant	Resistant									Resistant	Resistant	Resistant		Resistant
AB061	Acinetobacter baumannii	Northern	CR	41-80	F	2023-09-09 00:00:00 UTC	icu	blood	Resistant	Resistant		Resistant				Resistant	Resistant						Resistant	Resistant	Resistant									Resistant	Resistant	Resistant		Resistant
AB061	Acinetobacter baumannii	Northern	CR	41-80	F	2023-09-09 00:00:00 UTC	icu	blood	Resistant	Resistant		Resistant				Resistant	Resistant						Resistant	Resistant	Resistant									Resistant	Resistant	Resistant		Resistant
AB072	Acinetobacter baumannii	Northern	CR	41-80	F	2023-09-12 00:00:00 UTC	icu	blood	Resistant	Resistant		Resistant				Resistant	Resistant					Resistant	Resistant	Resistant	Resistant									Resistant	Resistant	Resistant		Resistant
AB072	Acinetobacter baumannii	Northern	CR	41-80	F	2023-09-12 00:00:00 UTC	icu	blood	Resistant	Resistant		Resistant				Resistant	Resistant					Resistant	Resistant	Resistant	Resistant									Resistant	Resistant	Resistant		Resistant
AB072	Acinetobacter baumannii	Northern	CR	41-80	F	2023-09-12 00:00:00 UTC	icu	blood	Resistant	Resistant		Resistant				Resistant	Resistant					Resistant	Resistant	Resistant	Resistant									Resistant	Resistant	Resistant		Resistant
AB072	Acinetobacter baumannii	Northern	CR	41-80	F	2023-09-12 00:00:00 UTC	icu	blood	Resistant	Resistant		Resistant				Resistant	Resistant					Resistant	Resistant	Resistant	Resistant									Resistant	Resistant	Resistant		Resistant
AB072	Acinetobacter baumannii	Northern	CR	41-80	F	2023-09-12 00:00:00 UTC	icu	blood	Resistant	Resistant		Resistant				Resistant	Resistant					Resistant	Resistant	Resistant	Resistant									Resistant	Resistant	Resistant		Resistant
AB072	Acinetobacter baumannii	Northern	CR	41-80	F	2023-09-12 00:00:00 UTC	icu	blood	Resistant	Resistant		Resistant				Resistant	Resistant					Resistant	Resistant	Resistant	Resistant									Resistant	Resistant	Resistant		Resistant
AB072	Acinetobacter baumannii	Northern	CR	41-80	F	2023-09-12 00:00:00 UTC	icu	blood	Resistant	Resistant		Resistant				Resistant	Resistant					Resistant	Resistant	Resistant	Resistant									Resistant	Resistant	Resistant		Resistant
AB072	Acinetobacter baumannii	Northern	CR	41-80	F	2023-09-12 00:00:00 UTC	icu	blood	Resistant	Resistant		Resistant				Resistant	Resistant					Resistant	Resistant	Resistant	Resistant									Resistant	Resistant	Resistant		Resistant
AB072	Acinetobacter baumannii	Northern	CR	41-80	F	2023-09-12 00:00:00 UTC	icu	blood	Resistant	Resistant		Resistant				Resistant	Resistant					Resistant	Resistant	Resistant	Resistant									Resistant	Resistant	Resistant		Resistant
AB072	Acinetobacter baumannii	Northern	CR	41-80	F	2023-09-12 00:00:00 UTC	icu	blood	Resistant	Resistant		Resistant				Resistant	Resistant					Resistant	Resistant	Resistant	Resistant									Resistant	Resistant	Resistant		Resistant
AB072	Acinetobacter baumannii	Northern	CR	41-80	F	2023-09-12 00:00:00 UTC	icu	blood	Resistant	Resistant		Resistant				Resistant	Resistant					Resistant	Resistant	Resistant	Resistant									Resistant	Resistant	Resistant		Resistant
AB072	Acinetobacter baumannii	Northern	CR	41-80	F	2023-09-12 00:00:00 UTC	icu	blood	Resistant	Resistant		Resistant				Resistant	Resistant					Resistant	Resistant	Resistant	Resistant									Resistant	Resistant	Resistant		Resistant
AB072	Acinetobacter baumannii	Northern	CR	41-80	F	2023-09-12 00:00:00 UTC	icu	blood	Resistant	Resistant		Resistant				Resistant	Resistant					Resistant	Resistant	Resistant	Resistant									Resistant	Resistant	Resistant		Resistant
AB072	Acinetobacter baumannii	Northern	CR	41-80	F	2023-09-12 00:00:00 UTC	icu	blood	Resistant	Resistant		Resistant				Resistant	Resistant					Resistant	Resistant	Resistant	Resistant									Resistant	Resistant	Resistant		Resistant
AB072	Acinetobacter baumannii	Northern	CR	41-80	F	2023-09-12 00:00:00 UTC	icu	blood	Resistant	Resistant		Resistant				Resistant	Resistant					Resistant	Resistant	Resistant	Resistant									Resistant	Resistant	Resistant		Resistant
AB072	Acinetobacter baumannii	Northern	CR	41-80	F	2023-09-12 00:00:00 UTC	icu	blood	Resistant	Resistant		Resistant				Resistant	Resistant					Resistant	Resistant	Resistant	Resistant									Resistant	Resistant	Resistant		Resistant
AB072	Acinetobacter baumannii	Northern	CR	41-80	F	2023-09-12 00:00:00 UTC	icu	blood	Resistant	Resistant		Resistant				Resistant	Resistant					Resistant	Resistant	Resistant	Resistant									Resistant	Resistant	Resistant		Resistant
AB072	Acinetobacter baumannii	Northern	CR	41-80	F	2023-09-12 00:00:00 UTC	icu	blood	Resistant	Resistant		Resistant				Resistant	Resistant					Resistant	Resistant	Resistant	Resistant									Resistant	Resistant	Resistant		Resistant
AB072	Acinetobacter baumannii	Northern	CR	41-80	F	2023-09-12 00:00:00 UTC	icu	blood	Resistant	Resistant		Resistant				Resistant	Resistant					Resistant	Resistant	Resistant	Resistant									Resistant	Resistant	Resistant		Resistant
AB072	Acinetobacter baumannii	Northern	CR	41-80	F	2023-09-12 00:00:00 UTC	icu	blood	Resistant	Resistant		Resistant				Resistant	Resistant					Resistant	Resistant	Resistant	Resistant									Resistant	Resistant	Resistant		Resistant
AB072	Acinetobacter baumannii	Northern	CR	41-80	F	2023-09-12 00:00:00 UTC	icu	blood	Resistant	Resistant		Resistant				Resistant	Resistant					Resistant	Resistant	Resistant	Resistant									Resistant	Resistant	Resistant		Resistant
AB072	Acinetobacter baumannii	Northern	CR	41-80	F	2023-09-12 00:00:00 UTC	icu	blood	Resistant	Resistant		Resistant				Resistant	Resistant					Resistant	Resistant	Resistant	Resistant									Resistant	Resistant	Resistant		Resistant
AB072	Acinetobacter baumannii	Northern	CR	41-80	F	2023-09-12 00:00:00 UTC	icu	blood	Resistant	Resistant		Resistant				Resistant	Resistant					Resistant	Resistant	Resistant	Resistant									Resistant	Resistant	Resistant		Resistant
AB072	Acinetobacter baumannii	Northern	CR	41-80	F	2023-09-12 00:00:00 UTC	icu	blood	Resistant	Resistant		Resistant				Resistant	Resistant					Resistant	Resistant	Resistant	Resistant									Resistant	Resistant	Resistant		Resistant
AB072	Acinetobacter baumannii	Northern	CR	41-80	F	2023-09-12 00:00:00 UTC	icu	blood	Resistant	Resistant		Resistant				Resistant	Resistant					Resistant	Resistant	Resistant	Resistant									Resistant	Resistant	Resistant		Resistant
AB072	Acinetobacter baumannii	Northern	CR	41-80	F	2023-09-12 00:00:00 UTC	icu	blood	Resistant	Resistant		Resistant				Resistant	Resistant					Resistant	Resistant	Resistant	Resistant									Resistant	Resistant	Resistant		Resistant
AB072	Acinetobacter baumannii	Northern	CR	41-80	F	2023-09-12 00:00:00 UTC	icu	blood	Resistant	Resistant		Resistant				Resistant	Resistant					Resistant	Resistant	Resistant	Resistant									Resistant	Resistant	Resistant		Resistant
AB072	Acinetobacter baumannii	Northern	CR	41-80	F	2023-09-12 00:00:00 UTC	icu	blood	Resistant	Resistant		Resistant				Resistant	Resistant					Resistant	Resistant	Resistant	Resistant									Resistant	Resistant	Resistant		Resistant
AB072	Acinetobacter baumannii	Northern	CR	41-80	F	2023-09-12 00:00:00 UTC	icu	blood	Resistant	Resistant		Resistant				Resistant	Resistant					Resistant	Resistant	Resistant	Resistant									Resistant	Resistant	Resistant		Resistant
AB072	Acinetobacter baumannii	Northern	CR	41-80	F	2023-09-12 00:00:00 UTC	icu	blood	Resistant	Resistant		Resistant				Resistant	Resistant					Resistant	Resistant	Resistant	Resistant									Resistant	Resistant	Resistant		Resistant
AB072	Acinetobacter baumannii	Northern	CR	41-80	F	2023-09-12 00:00:00 UTC	icu	blood	Resistant	Resistant		Resistant				Resistant	Resistant					Resistant	Resistant	Resistant	Resistant									Resistant	Resistant	Resistant		Resistant
AB072	Acinetobacter baumannii	Northern	CR	41-80	F	2023-09-12 00:00:00 UTC	icu	blood	Resistant	Resistant		Resistant				Resistant	Resistant					Resistant	Resistant	Resistant	Resistant									Resistant	Resistant	Resistant		Resistant
AB072	Acinetobacter baumannii	Northern	CR	41-80	F	2023-09-12 00:00:00 UTC	icu	blood	Resistant	Resistant		Resistant				Resistant	Resistant					Resistant	Resistant	Resistant	Resistant									Resistant	Resistant	Resistant		Resistant
AB072	Acinetobacter baumannii	Northern	CR	41-80	F	2023-09-12 00:00:00 UTC	icu	blood	Resistant	Resistant		Resistant				Resistant	Resistant					Resistant	Resistant	Resistant	Resistant									Resistant	Resistant	Resistant		Resistant
AB073	Acinetobacter baumannii	Northern	CR	41-80	F	2023-09-16 00:00:00 UTC	non-icu	blood	Resistant	Sensitive		Resistant				Resistant	Resistant					Resistant	Resistant	Resistant	Resistant									Resistant	Resistant	Resistant		Resistant
AB073	Acinetobacter baumannii	Northern	CR	41-80	F	2023-09-16 00:00:00 UTC	non-icu	blood	Resistant	Sensitive		Resistant				Resistant	Resistant					Resistant	Resistant	Resistant	Resistant									Resistant	Resistant	Resistant		Resistant
AB073	Acinetobacter baumannii	Northern	CR	41-80	F	2023-09-16 00:00:00 UTC	non-icu	blood	Resistant	Sensitive		Resistant				Resistant	Resistant					Resistant	Resistant	Resistant	Resistant									Resistant	Resistant	Resistant		Resistant
AB073	Acinetobacter baumannii	Northern	CR	41-80	F	2023-09-16 00:00:00 UTC	non-icu	blood	Resistant	Sensitive		Resistant				Resistant	Resistant					Resistant	Resistant	Resistant	Resistant									Resistant	Resistant	Resistant		Resistant
AB073	Acinetobacter baumannii	Northern	CR	41-80	F	2023-09-16 00:00:00 UTC	non-icu	blood	Resistant	Sensitive		Resistant				Resistant	Resistant					Resistant	Resistant	Resistant	Resistant									Resistant	Resistant	Resistant		Resistant
AB073	Acinetobacter baumannii	Northern	CR	41-80	F	2023-09-16 00:00:00 UTC	non-icu	blood	Resistant	Sensitive		Resistant				Resistant	Resistant					Resistant	Resistant	Resistant	Resistant									Resistant	Resistant	Resistant		Resistant
AB073	Acinetobacter baumannii	Northern	CR	41-80	F	2023-09-16 00:00:00 UTC	non-icu	blood	Resistant	Sensitive		Resistant				Resistant	Resistant					Resistant	Resistant	Resistant	Resistant									Resistant	Resistant	Resistant		Resistant
AB073	Acinetobacter baumannii	Northern	CR	41-80	F	2023-09-16 00:00:00 UTC	non-icu	blood	Resistant	Sensitive		Resistant				Resistant	Resistant					Resistant	Resistant	Resistant	Resistant									Resistant	Resistant	Resistant		Resistant
AB073	Acinetobacter baumannii	Northern	CR	41-80	F	2023-09-16 00:00:00 UTC	non-icu	blood	Resistant	Sensitive		Resistant				Resistant	Resistant					Resistant	Resistant	Resistant	Resistant									Resistant	Resistant	Resistant		Resistant
AB073	Acinetobacter baumannii	Northern	CR	41-80	F	2023-09-16 00:00:00 UTC	non-icu	blood	Resistant	Sensitive		Resistant				Resistant	Resistant					Resistant	Resistant	Resistant	Resistant									Resistant	Resistant	Resistant		Resistant
AB073	Acinetobacter baumannii	Northern	CR	41-80	F	2023-09-16 00:00:00 UTC	non-icu	blood	Resistant	Sensitive		Resistant				Resistant	Resistant					Resistant	Resistant	Resistant	Resistant									Resistant	Resistant	Resistant		Resistant
AB073	Acinetobacter baumannii	Northern	CR	41-80	F	2023-09-16 00:00:00 UTC	non-icu	blood	Resistant	Sensitive		Resistant				Resistant	Resistant					Resistant	Resistant	Resistant	Resistant									Resistant	Resistant	Resistant		Resistant
AB073	Acinetobacter baumannii	Northern	CR	41-80	F	2023-09-16 00:00:00 UTC	non-icu	blood	Resistant	Sensitive		Resistant				Resistant	Resistant					Resistant	Resistant	Resistant	Resistant									Resistant	Resistant	Resistant		Resistant
AB073	Acinetobacter baumannii	Northern	CR	41-80	F	2023-09-16 00:00:00 UTC	non-icu	blood	Resistant	Sensitive		Resistant				Resistant	Resistant					Resistant	Resistant	Resistant	Resistant									Resistant	Resistant	Resistant		Resistant
AB073	Acinetobacter baumannii	Northern	CR	41-80	F	2023-09-16 00:00:00 UTC	non-icu	blood	Resistant	Sensitive		Resistant				Resistant	Resistant					Resistant	Resistant	Resistant	Resistant									Resistant	Resistant	Resistant		Resistant
AB073	Acinetobacter baumannii	Northern	CR	41-80	F	2023-09-16 00:00:00 UTC	non-icu	blood	Resistant	Sensitive		Resistant				Resistant	Resistant					Resistant	Resistant	Resistant	Resistant									Resistant	Resistant	Resistant		Resistant
AB073	Acinetobacter baumannii	Northern	CR	41-80	F	2023-09-16 00:00:00 UTC	non-icu	blood	Resistant	Sensitive		Resistant				Resistant	Resistant					Resistant	Resistant	Resistant	Resistant									Resistant	Resistant	Resistant		Resistant
AB073	Acinetobacter baumannii	Northern	CR	41-80	F	2023-09-16 00:00:00 UTC	non-icu	blood	Resistant	Sensitive		Resistant				Resistant	Resistant					Resistant	Resistant	Resistant	Resistant									Resistant	Resistant	Resistant		Resistant
AB073	Acinetobacter baumannii	Northern	CR	41-80	F	2023-09-16 00:00:00 UTC	non-icu	blood	Resistant	Sensitive		Resistant				Resistant	Resistant					Resistant	Resistant	Resistant	Resistant									Resistant	Resistant	Resistant		Resistant
AB073	Acinetobacter baumannii	Northern	CR	41-80	F	2023-09-16 00:00:00 UTC	non-icu	blood	Resistant	Sensitive		Resistant				Resistant	Resistant					Resistant	Resistant	Resistant	Resistant									Resistant	Resistant	Resistant		Resistant
AB073	Acinetobacter baumannii	Northern	CR	41-80	F	2023-09-16 00:00:00 UTC	non-icu	blood	Resistant	Sensitive		Resistant				Resistant	Resistant					Resistant	Resistant	Resistant	Resistant									Resistant	Resistant	Resistant		Resistant
AB073	Acinetobacter baumannii	Northern	CR	41-80	F	2023-09-16 00:00:00 UTC	non-icu	blood	Resistant	Sensitive		Resistant				Resistant	Resistant					Resistant	Resistant	Resistant	Resistant									Resistant	Resistant	Resistant		Resistant
AB073	Acinetobacter baumannii	Northern	CR	41-80	F	2023-09-16 00:00:00 UTC	non-icu	blood	Resistant	Sensitive		Resistant				Resistant	Resistant					Resistant	Resistant	Resistant	Resistant									Resistant	Resistant	Resistant		Resistant
AB073	Acinetobacter baumannii	Northern	CR	41-80	F	2023-09-16 00:00:00 UTC	non-icu	blood	Resistant	Sensitive		Resistant				Resistant	Resistant					Resistant	Resistant	Resistant	Resistant									Resistant	Resistant	Resistant		Resistant
AB073	Acinetobacter baumannii	Northern	CR	41-80	F	2023-09-16 00:00:00 UTC	non-icu	blood	Resistant	Sensitive		Resistant				Resistant	Resistant					Resistant	Resistant	Resistant	Resistant									Resistant	Resistant	Resistant		Resistant
AB073	Acinetobacter baumannii	Northern	CR	41-80	F	2023-09-16 00:00:00 UTC	non-icu	blood	Resistant	Sensitive		Resistant				Resistant	Resistant					Resistant	Resistant	Resistant	Resistant									Resistant	Resistant	Resistant		Resistant
AB073	Acinetobacter baumannii	Northern	CR	41-80	F	2023-09-16 00:00:00 UTC	non-icu	blood	Resistant	Sensitive		Resistant				Resistant	Resistant					Resistant	Resistant	Resistant	Resistant									Resistant	Resistant	Resistant		Resistant
AB073	Acinetobacter baumannii	Northern	CR	41-80	F	2023-09-16 00:00:00 UTC	non-icu	blood	Resistant	Sensitive		Resistant				Resistant	Resistant					Resistant	Resistant	Resistant	Resistant									Resistant	Resistant	Resistant		Resistant
AB073	Acinetobacter baumannii	Northern	CR	41-80	F	2023-09-16 00:00:00 UTC	non-icu	blood	Resistant	Sensitive		Resistant				Resistant	Resistant					Resistant	Resistant	Resistant	Resistant									Resistant	Resistant	Resistant		Resistant
AB073	Acinetobacter baumannii	Northern	CR	41-80	F	2023-09-16 00:00:00 UTC	non-icu	blood	Resistant	Sensitive		Resistant				Resistant	Resistant					Resistant	Resistant	Resistant	Resistant									Resistant	Resistant	Resistant		Resistant
AB073	Acinetobacter baumannii	Northern	CR	41-80	F	2023-09-16 00:00:00 UTC	non-icu	blood	Resistant	Sensitive		Resistant				Resistant	Resistant					Resistant	Resistant	Resistant	Resistant									Resistant	Resistant	Resistant		Resistant
AB073	Acinetobacter baumannii	Northern	CR	41-80	F	2023-09-16 00:00:00 UTC	non-icu	blood	Resistant	Sensitive		Resistant				Resistant	Resistant					Resistant	Resistant	Resistant	Resistant									Resistant	Resistant	Resistant		Resistant
AB076	Acinetobacter baumannii	Northern	CR	41-80	F	2023-10-16 00:00:00 UTC	icu	respiratory	Resistant	Resistant		Resistant	Resistant			Resistant	Resistant					Resistant	Resistant	Resistant	Resistant									Resistant	Resistant	Resistant		Resistant
AB076	Acinetobacter baumannii	Northern	CR	41-80	F	2023-10-16 00:00:00 UTC	icu	respiratory	Resistant	Resistant		Resistant	Resistant			Resistant	Resistant					Resistant	Resistant	Resistant	Resistant									Resistant	Resistant	Resistant		Resistant
AB076	Acinetobacter baumannii	Northern	CR	41-80	F	2023-10-16 00:00:00 UTC	icu	respiratory	Resistant	Resistant		Resistant	Resistant			Resistant	Resistant					Resistant	Resistant	Resistant	Resistant									Resistant	Resistant	Resistant		Resistant
AB076	Acinetobacter baumannii	Northern	CR	41-80	F	2023-10-16 00:00:00 UTC	icu	respiratory	Resistant	Resistant		Resistant	Resistant			Resistant	Resistant					Resistant	Resistant	Resistant	Resistant									Resistant	Resistant	Resistant		Resistant
AB076	Acinetobacter baumannii	Northern	CR	41-80	F	2023-10-16 00:00:00 UTC	icu	respiratory	Resistant	Resistant		Resistant	Resistant			Resistant	Resistant					Resistant	Resistant	Resistant	Resistant									Resistant	Resistant	Resistant		Resistant
AB076	Acinetobacter baumannii	Northern	CR	41-80	F	2023-10-16 00:00:00 UTC	icu	respiratory	Resistant	Resistant		Resistant	Resistant			Resistant	Resistant					Resistant	Resistant	Resistant	Resistant									Resistant	Resistant	Resistant		Resistant
AB076	Acinetobacter baumannii	Northern	CR	41-80	F	2023-10-16 00:00:00 UTC	icu	respiratory	Resistant	Resistant		Resistant	Resistant			Resistant	Resistant					Resistant	Resistant	Resistant	Resistant									Resistant	Resistant	Resistant		Resistant
AB076	Acinetobacter baumannii	Northern	CR	41-80	F	2023-10-16 00:00:00 UTC	icu	respiratory	Resistant	Resistant		Resistant	Resistant			Resistant	Resistant					Resistant	Resistant	Resistant	Resistant									Resistant	Resistant	Resistant		Resistant
AB076	Acinetobacter baumannii	Northern	CR	41-80	F	2023-10-16 00:00:00 UTC	icu	respiratory	Resistant	Resistant		Resistant	Resistant			Resistant	Resistant					Resistant	Resistant	Resistant	Resistant									Resistant	Resistant	Resistant		Resistant
AB076	Acinetobacter baumannii	Northern	CR	41-80	F	2023-10-16 00:00:00 UTC	icu	respiratory	Resistant	Resistant		Resistant	Resistant			Resistant	Resistant					Resistant	Resistant	Resistant	Resistant									Resistant	Resistant	Resistant		Resistant
AB076	Acinetobacter baumannii	Northern	CR	41-80	F	2023-10-16 00:00:00 UTC	icu	respiratory	Resistant	Resistant		Resistant	Resistant			Resistant	Resistant					Resistant	Resistant	Resistant	Resistant									Resistant	Resistant	Resistant		Resistant
AB076	Acinetobacter baumannii	Northern	CR	41-80	F	2023-10-16 00:00:00 UTC	icu	respiratory	Resistant	Resistant		Resistant	Resistant			Resistant	Resistant					Resistant	Resistant	Resistant	Resistant									Resistant	Resistant	Resistant		Resistant
AB076	Acinetobacter baumannii	Northern	CR	41-80	F	2023-10-16 00:00:00 UTC	icu	respiratory	Resistant	Resistant		Resistant	Resistant			Resistant	Resistant					Resistant	Resistant	Resistant	Resistant									Resistant	Resistant	Resistant		Resistant
AB076	Acinetobacter baumannii	Northern	CR	41-80	F	2023-10-16 00:00:00 UTC	icu	respiratory	Resistant	Resistant		Resistant	Resistant			Resistant	Resistant					Resistant	Resistant	Resistant	Resistant									Resistant	Resistant	Resistant		Resistant
AB076	Acinetobacter baumannii	Northern	CR	41-80	F	2023-10-16 00:00:00 UTC	icu	respiratory	Resistant	Resistant		Resistant	Resistant			Resistant	Resistant					Resistant	Resistant	Resistant	Resistant									Resistant	Resistant	Resistant		Resistant
AB076	Acinetobacter baumannii	Northern	CR	41-80	F	2023-10-16 00:00:00 UTC	icu	respiratory	Resistant	Resistant		Resistant	Resistant			Resistant	Resistant					Resistant	Resistant	Resistant	Resistant									Resistant	Resistant	Resistant		Resistant
AB076	Acinetobacter baumannii	Northern	CR	41-80	F	2023-10-16 00:00:00 UTC	icu	respiratory	Resistant	Resistant		Resistant	Resistant			Resistant	Resistant					Resistant	Resistant	Resistant	Resistant									Resistant	Resistant	Resistant		Resistant
AB076	Acinetobacter baumannii	Northern	CR	41-80	F	2023-10-16 00:00:00 UTC	icu	respiratory	Resistant	Resistant		Resistant	Resistant			Resistant	Resistant					Resistant	Resistant	Resistant	Resistant									Resistant	Resistant	Resistant		Resistant
AB076	Acinetobacter baumannii	Northern	CR	41-80	F	2023-10-16 00:00:00 UTC	icu	respiratory	Resistant	Resistant		Resistant	Resistant			Resistant	Resistant					Resistant	Resistant	Resistant	Resistant									Resistant	Resistant	Resistant		Resistant
AB076	Acinetobacter baumannii	Northern	CR	41-80	F	2023-10-16 00:00:00 UTC	icu	respiratory	Resistant	Resistant		Resistant	Resistant			Resistant	Resistant					Resistant	Resistant	Resistant	Resistant									Resistant	Resistant	Resistant		Resistant
AB076	Acinetobacter baumannii	Northern	CR	41-80	F	2023-10-16 00:00:00 UTC	icu	respiratory	Resistant	Resistant		Resistant	Resistant			Resistant	Resistant					Resistant	Resistant	Resistant	Resistant									Resistant	Resistant	Resistant		Resistant
AB076	Acinetobacter baumannii	Northern	CR	41-80	F	2023-10-16 00:00:00 UTC	icu	respiratory	Resistant	Resistant		Resistant	Resistant			Resistant	Resistant					Resistant	Resistant	Resistant	Resistant									Resistant	Resistant	Resistant		Resistant
AB076	Acinetobacter baumannii	Northern	CR	41-80	F	2023-10-16 00:00:00 UTC	icu	respiratory	Resistant	Resistant		Resistant	Resistant			Resistant	Resistant					Resistant	Resistant	Resistant	Resistant									Resistant	Resistant	Resistant		Resistant
AB076	Acinetobacter baumannii	Northern	CR	41-80	F	2023-10-16 00:00:00 UTC	icu	respiratory	Resistant	Resistant		Resistant	Resistant			Resistant	Resistant					Resistant	Resistant	Resistant	Resistant									Resistant	Resistant	Resistant		Resistant
AB076	Acinetobacter baumannii	Northern	CR	41-80	F	2023-10-16 00:00:00 UTC	icu	respiratory	Resistant	Resistant		Resistant	Resistant			Resistant	Resistant					Resistant	Resistant	Resistant	Resistant									Resistant	Resistant	Resistant		Resistant
AB076	Acinetobacter baumannii	Northern	CR	41-80	F	2023-10-16 00:00:00 UTC	icu	respiratory	Resistant	Resistant		Resistant	Resistant			Resistant	Resistant					Resistant	Resistant	Resistant	Resistant									Resistant	Resistant	Resistant		Resistant
AB076	Acinetobacter baumannii	Northern	CR	41-80	F	2023-10-16 00:00:00 UTC	icu	respiratory	Resistant	Resistant		Resistant	Resistant			Resistant	Resistant					Resistant	Resistant	Resistant	Resistant									Resistant	Resistant	Resistant		Resistant
AB076	Acinetobacter baumannii	Northern	CR	41-80	F	2023-10-16 00:00:00 UTC	icu	respiratory	Resistant	Resistant		Resistant	Resistant			Resistant	Resistant					Resistant	Resistant	Resistant	Resistant									Resistant	Resistant	Resistant		Resistant
AB076	Acinetobacter baumannii	Northern	CR	41-80	F	2023-10-16 00:00:00 UTC	icu	respiratory	Resistant	Resistant		Resistant	Resistant			Resistant	Resistant					Resistant	Resistant	Resistant	Resistant									Resistant	Resistant	Resistant		Resistant
AB076	Acinetobacter baumannii	Northern	CR	41-80	F	2023-10-16 00:00:00 UTC	icu	respiratory	Resistant	Resistant		Resistant	Resistant			Resistant	Resistant					Resistant	Resistant	Resistant	Resistant									Resistant	Resistant	Resistant		Resistant
AB076	Acinetobacter baumannii	Northern	CR	41-80	F	2023-10-16 00:00:00 UTC	icu	respiratory	Resistant	Resistant		Resistant	Resistant			Resistant	Resistant					Resistant	Resistant	Resistant	Resistant									Resistant	Resistant	Resistant		Resistant
AB076	Acinetobacter baumannii	Northern	CR	41-80	F	2023-10-16 00:00:00 UTC	icu	respiratory	Resistant	Resistant		Resistant	Resistant			Resistant	Resistant					Resistant	Resistant	Resistant	Resistant									Resistant	Resistant	Resistant		Resistant
AB076	Acinetobacter baumannii	Northern	CR	41-80	F	2023-10-16 00:00:00 UTC	icu	respiratory	Resistant	Resistant		Resistant	Resistant			Resistant	Resistant					Resistant	Resistant	Resistant	Resistant									Resistant	Resistant	Resistant		Resistant
AB076	Acinetobacter baumannii	Northern	CR	41-80	F	2023-10-16 00:00:00 UTC	icu	respiratory	Resistant	Resistant		Resistant	Resistant			Resistant	Resistant					Resistant	Resistant	Resistant	Resistant									Resistant	Resistant	Resistant		Resistant
AB076	Acinetobacter baumannii	Northern	CR	41-80	F	2023-10-16 00:00:00 UTC	icu	respiratory	Resistant	Resistant		Resistant	Resistant			Resistant	Resistant					Resistant	Resistant	Resistant	Resistant									Resistant	Resistant	Resistant		Resistant
AB095	Acinetobacter baumannii	Northern	CR	11-40	F	2022-09-21 00:00:00 UTC	icu	respiratory	Resistant	Resistant		Resistant	Resistant	Resistant		Resistant	Resistant					Resistant	Resistant	Resistant	Resistant									Resistant	Resistant	Resistant		Resistant
AB095	Acinetobacter baumannii	Northern	CR	11-40	F	2022-09-21 00:00:00 UTC	icu	respiratory	Resistant	Resistant		Resistant	Resistant	Resistant		Resistant	Resistant					Resistant	Resistant	Resistant	Resistant									Resistant	Resistant	Resistant		Resistant
AB095	Acinetobacter baumannii	Northern	CR	11-40	F	2022-09-21 00:00:00 UTC	icu	respiratory	Resistant	Resistant		Resistant	Resistant	Resistant		Resistant	Resistant					Resistant	Resistant	Resistant	Resistant									Resistant	Resistant	Resistant		Resistant
AB095	Acinetobacter baumannii	Northern	CR	11-40	F	2022-09-21 00:00:00 UTC	icu	respiratory	Resistant	Resistant		Resistant	Resistant	Resistant		Resistant	Resistant					Resistant	Resistant	Resistant	Resistant									Resistant	Resistant	Resistant		Resistant
AB095	Acinetobacter baumannii	Northern	CR	11-40	F	2022-09-21 00:00:00 UTC	icu	respiratory	Resistant	Resistant		Resistant	Resistant	Resistant		Resistant	Resistant					Resistant	Resistant	Resistant	Resistant									Resistant	Resistant	Resistant		Resistant
AB095	Acinetobacter baumannii	Northern	CR	11-40	F	2022-09-21 00:00:00 UTC	icu	respiratory	Resistant	Resistant		Resistant	Resistant	Resistant		Resistant	Resistant					Resistant	Resistant	Resistant	Resistant									Resistant	Resistant	Resistant		Resistant
AB095	Acinetobacter baumannii	Northern	CR	11-40	F	2022-09-21 00:00:00 UTC	icu	respiratory	Resistant	Resistant		Resistant	Resistant	Resistant		Resistant	Resistant					Resistant	Resistant	Resistant	Resistant									Resistant	Resistant	Resistant		Resistant
AB095	Acinetobacter baumannii	Northern	CR	11-40	F	2022-09-21 00:00:00 UTC	icu	respiratory	Resistant	Resistant		Resistant	Resistant	Resistant		Resistant	Resistant					Resistant	Resistant	Resistant	Resistant									Resistant	Resistant	Resistant		Resistant
AB095	Acinetobacter baumannii	Northern	CR	11-40	F	2022-09-21 00:00:00 UTC	icu	respiratory	Resistant	Resistant		Resistant	Resistant	Resistant		Resistant	Resistant					Resistant	Resistant	Resistant	Resistant									Resistant	Resistant	Resistant		Resistant
AB095	Acinetobacter baumannii	Northern	CR	11-40	F	2022-09-21 00:00:00 UTC	icu	respiratory	Resistant	Resistant		Resistant	Resistant	Resistant		Resistant	Resistant					Resistant	Resistant	Resistant	Resistant									Resistant	Resistant	Resistant		Resistant
AB095	Acinetobacter baumannii	Northern	CR	11-40	F	2022-09-21 00:00:00 UTC	icu	respiratory	Resistant	Resistant		Resistant	Resistant	Resistant		Resistant	Resistant					Resistant	Resistant	Resistant	Resistant									Resistant	Resistant	Resistant		Resistant
AB095	Acinetobacter baumannii	Northern	CR	11-40	F	2022-09-21 00:00:00 UTC	icu	respiratory	Resistant	Resistant		Resistant	Resistant	Resistant		Resistant	Resistant					Resistant	Resistant	Resistant	Resistant									Resistant	Resistant	Resistant		Resistant
AB095	Acinetobacter baumannii	Northern	CR	11-40	F	2022-09-21 00:00:00 UTC	icu	respiratory	Resistant	Resistant		Resistant	Resistant	Resistant		Resistant	Resistant					Resistant	Resistant	Resistant	Resistant									Resistant	Resistant	Resistant		Resistant
AB095	Acinetobacter baumannii	Northern	CR	11-40	F	2022-09-21 00:00:00 UTC	icu	respiratory	Resistant	Resistant		Resistant	Resistant	Resistant		Resistant	Resistant					Resistant	Resistant	Resistant	Resistant									Resistant	Resistant	Resistant		Resistant
AB095	Acinetobacter baumannii	Northern	CR	11-40	F	2022-09-21 00:00:00 UTC	icu	respiratory	Resistant	Resistant		Resistant	Resistant	Resistant		Resistant	Resistant					Resistant	Resistant	Resistant	Resistant									Resistant	Resistant	Resistant		Resistant
AB095	Acinetobacter baumannii	Northern	CR	11-40	F	2022-09-21 00:00:00 UTC	icu	respiratory	Resistant	Resistant		Resistant	Resistant	Resistant		Resistant	Resistant					Resistant	Resistant	Resistant	Resistant									Resistant	Resistant	Resistant		Resistant
AB095	Acinetobacter baumannii	Northern	CR	11-40	F	2022-09-21 00:00:00 UTC	icu	respiratory	Resistant	Resistant		Resistant	Resistant	Resistant		Resistant	Resistant					Resistant	Resistant	Resistant	Resistant									Resistant	Resistant	Resistant		Resistant
AB095	Acinetobacter baumannii	Northern	CR	11-40	F	2022-09-21 00:00:00 UTC	icu	respiratory	Resistant	Resistant		Resistant	Resistant	Resistant		Resistant	Resistant					Resistant	Resistant	Resistant	Resistant									Resistant	Resistant	Resistant		Resistant
AB095	Acinetobacter baumannii	Northern	CR	11-40	F	2022-09-21 00:00:00 UTC	icu	respiratory	Resistant	Resistant		Resistant	Resistant	Resistant		Resistant	Resistant					Resistant	Resistant	Resistant	Resistant									Resistant	Resistant	Resistant		Resistant
AB095	Acinetobacter baumannii	Northern	CR	11-40	F	2022-09-21 00:00:00 UTC	icu	respiratory	Resistant	Resistant		Resistant	Resistant	Resistant		Resistant	Resistant					Resistant	Resistant	Resistant	Resistant									Resistant	Resistant	Resistant		Resistant
AB095	Acinetobacter baumannii	Northern	CR	11-40	F	2022-09-21 00:00:00 UTC	icu	respiratory	Resistant	Resistant		Resistant	Resistant	Resistant		Resistant	Resistant					Resistant	Resistant	Resistant	Resistant									Resistant	Resistant	Resistant		Resistant
AB095	Acinetobacter baumannii	Northern	CR	11-40	F	2022-09-21 00:00:00 UTC	icu	respiratory	Resistant	Resistant		Resistant	Resistant	Resistant		Resistant	Resistant					Resistant	Resistant	Resistant	Resistant									Resistant	Resistant	Resistant		Resistant
AB095	Acinetobacter baumannii	Northern	CR	11-40	F	2022-09-21 00:00:00 UTC	icu	respiratory	Resistant	Resistant		Resistant	Resistant	Resistant		Resistant	Resistant					Resistant	Resistant	Resistant	Resistant									Resistant	Resistant	Resistant		Resistant
AB095	Acinetobacter baumannii	Northern	CR	11-40	F	2022-09-21 00:00:00 UTC	icu	respiratory	Resistant	Resistant		Resistant	Resistant	Resistant		Resistant	Resistant					Resistant	Resistant	Resistant	Resistant									Resistant	Resistant	Resistant		Resistant
AB095	Acinetobacter baumannii	Northern	CR	11-40	F	2022-09-21 00:00:00 UTC	icu	respiratory	Resistant	Resistant		Resistant	Resistant	Resistant		Resistant	Resistant					Resistant	Resistant	Resistant	Resistant									Resistant	Resistant	Resistant		Resistant
AB095	Acinetobacter baumannii	Northern	CR	11-40	F	2022-09-21 00:00:00 UTC	icu	respiratory	Resistant	Resistant		Resistant	Resistant	Resistant		Resistant	Resistant					Resistant	Resistant	Resistant	Resistant									Resistant	Resistant	Resistant		Resistant
AB095	Acinetobacter baumannii	Northern	CR	11-40	F	2022-09-21 00:00:00 UTC	icu	respiratory	Resistant	Resistant		Resistant	Resistant	Resistant		Resistant	Resistant					Resistant	Resistant	Resistant	Resistant									Resistant	Resistant	Resistant		Resistant
AB095	Acinetobacter baumannii	Northern	CR	11-40	F	2022-09-21 00:00:00 UTC	icu	respiratory	Resistant	Resistant		Resistant	Resistant	Resistant		Resistant	Resistant					Resistant	Resistant	Resistant	Resistant									Resistant	Resistant	Resistant		Resistant
AB095	Acinetobacter baumannii	Northern	CR	11-40	F	2022-09-21 00:00:00 UTC	icu	respiratory	Resistant	Resistant		Resistant	Resistant	Resistant		Resistant	Resistant					Resistant	Resistant	Resistant	Resistant									Resistant	Resistant	Resistant		Resistant
AB095	Acinetobacter baumannii	Northern	CR	11-40	F	2022-09-21 00:00:00 UTC	icu	respiratory	Resistant	Resistant		Resistant	Resistant	Resistant		Resistant	Resistant					Resistant	Resistant	Resistant	Resistant									Resistant	Resistant	Resistant		Resistant
AB095	Acinetobacter baumannii	Northern	CR	11-40	F	2022-09-21 00:00:00 UTC	icu	respiratory	Resistant	Resistant		Resistant	Resistant	Resistant		Resistant	Resistant					Resistant	Resistant	Resistant	Resistant									Resistant	Resistant	Resistant		Resistant
AB095	Acinetobacter baumannii	Northern	CR	11-40	F	2022-09-21 00:00:00 UTC	icu	respiratory	Resistant	Resistant		Resistant	Resistant	Resistant		Resistant	Resistant					Resistant	Resistant	Resistant	Resistant									Resistant	Resistant	Resistant		Resistant
AB095	Acinetobacter baumannii	Northern	CR	11-40	F	2022-09-21 00:00:00 UTC	icu	respiratory	Resistant	Resistant		Resistant	Resistant	Resistant		Resistant	Resistant					Resistant	Resistant	Resistant	Resistant									Resistant	Resistant	Resistant		Resistant
AB095	Acinetobacter baumannii	Northern	CR	11-40	F	2022-09-21 00:00:00 UTC	icu	respiratory	Resistant	Resistant		Resistant	Resistant	Resistant		Resistant	Resistant					Resistant	Resistant	Resistant	Resistant									Resistant	Resistant	Resistant		Resistant
AB095	Acinetobacter baumannii	Northern	CR	11-40	F	2022-09-21 00:00:00 UTC	icu	respiratory	Resistant	Resistant		Resistant	Resistant	Resistant		Resistant	Resistant					Resistant	Resistant	Resistant	Resistant									Resistant	Resistant	Resistant		Resistant
AB095	Acinetobacter baumannii	Northern	CR	11-40	F	2022-09-21 00:00:00 UTC	icu	respiratory	Resistant	Resistant		Resistant	Resistant	Resistant		Resistant	Resistant					Resistant	Resistant	Resistant	Resistant									Resistant	Resistant	Resistant		Resistant
AB095	Acinetobacter baumannii	Northern	CR	11-40	F	2022-09-21 00:00:00 UTC	icu	respiratory	Resistant	Resistant		Resistant	Resistant	Resistant		Resistant	Resistant					Resistant	Resistant	Resistant	Resistant									Resistant	Resistant	Resistant		Resistant
AB095	Acinetobacter baumannii	Northern	CR	11-40	F	2022-09-21 00:00:00 UTC	icu	respiratory	Resistant	Resistant		Resistant	Resistant	Resistant		Resistant	Resistant					Resistant	Resistant	Resistant	Resistant									Resistant	Resistant	Resistant		Resistant
AB095	Acinetobacter baumannii	Northern	CR	11-40	F	2022-09-21 00:00:00 UTC	icu	respiratory	Resistant	Resistant		Resistant	Resistant	Resistant		Resistant	Resistant					Resistant	Resistant	Resistant	Resistant									Resistant	Resistant	Resistant		Resistant
AB095	Acinetobacter baumannii	Northern	CR	11-40	F	2022-09-21 00:00:00 UTC	icu	respiratory	Resistant	Resistant		Resistant	Resistant	Resistant		Resistant	Resistant					Resistant	Resistant	Resistant	Resistant									Resistant	Resistant	Resistant		Resistant
AB099	Acinetobacter baumannii	Northern	CR	41-80	M	2023-09-16 00:00:00 UTC	op	blood	Resistant	Resistant		Resistant	Resistant			Resistant	Resistant					Resistant	Resistant	Resistant	Resistant									Resistant	Resistant	Resistant		Resistant
AB099	Acinetobacter baumannii	Northern	CR	41-80	M	2023-09-16 00:00:00 UTC	op	blood	Resistant	Resistant		Resistant	Resistant			Resistant	Resistant					Resistant	Resistant	Resistant	Resistant									Resistant	Resistant	Resistant		Resistant
AB099	Acinetobacter baumannii	Northern	CR	41-80	M	2023-09-16 00:00:00 UTC	op	blood	Resistant	Resistant		Resistant	Resistant			Resistant	Resistant					Resistant	Resistant	Resistant	Resistant									Resistant	Resistant	Resistant		Resistant
AB099	Acinetobacter baumannii	Northern	CR	41-80	M	2023-09-16 00:00:00 UTC	op	blood	Resistant	Resistant		Resistant	Resistant			Resistant	Resistant					Resistant	Resistant	Resistant	Resistant									Resistant	Resistant	Resistant		Resistant
AB099	Acinetobacter baumannii	Northern	CR	41-80	M	2023-09-16 00:00:00 UTC	op	blood	Resistant	Resistant		Resistant	Resistant			Resistant	Resistant					Resistant	Resistant	Resistant	Resistant									Resistant	Resistant	Resistant		Resistant
AB099	Acinetobacter baumannii	Northern	CR	41-80	M	2023-09-16 00:00:00 UTC	op	blood	Resistant	Resistant		Resistant	Resistant			Resistant	Resistant					Resistant	Resistant	Resistant	Resistant									Resistant	Resistant	Resistant		Resistant
AB099	Acinetobacter baumannii	Northern	CR	41-80	M	2023-09-16 00:00:00 UTC	op	blood	Resistant	Resistant		Resistant	Resistant			Resistant	Resistant					Resistant	Resistant	Resistant	Resistant									Resistant	Resistant	Resistant		Resistant
AB099	Acinetobacter baumannii	Northern	CR	41-80	M	2023-09-16 00:00:00 UTC	op	blood	Resistant	Resistant		Resistant	Resistant			Resistant	Resistant					Resistant	Resistant	Resistant	Resistant									Resistant	Resistant	Resistant		Resistant
AB099	Acinetobacter baumannii	Northern	CR	41-80	M	2023-09-16 00:00:00 UTC	op	blood	Resistant	Resistant		Resistant	Resistant			Resistant	Resistant					Resistant	Resistant	Resistant	Resistant									Resistant	Resistant	Resistant		Resistant
AB099	Acinetobacter baumannii	Northern	CR	41-80	M	2023-09-16 00:00:00 UTC	op	blood	Resistant	Resistant		Resistant	Resistant			Resistant	Resistant					Resistant	Resistant	Resistant	Resistant									Resistant	Resistant	Resistant		Resistant
AB099	Acinetobacter baumannii	Northern	CR	41-80	M	2023-09-16 00:00:00 UTC	op	blood	Resistant	Resistant		Resistant	Resistant			Resistant	Resistant					Resistant	Resistant	Resistant	Resistant									Resistant	Resistant	Resistant		Resistant
AB099	Acinetobacter baumannii	Northern	CR	41-80	M	2023-09-16 00:00:00 UTC	op	blood	Resistant	Resistant		Resistant	Resistant			Resistant	Resistant					Resistant	Resistant	Resistant	Resistant									Resistant	Resistant	Resistant		Resistant
AB099	Acinetobacter baumannii	Northern	CR	41-80	M	2023-09-16 00:00:00 UTC	op	blood	Resistant	Resistant		Resistant	Resistant			Resistant	Resistant					Resistant	Resistant	Resistant	Resistant									Resistant	Resistant	Resistant		Resistant
AB099	Acinetobacter baumannii	Northern	CR	41-80	M	2023-09-16 00:00:00 UTC	op	blood	Resistant	Resistant		Resistant	Resistant			Resistant	Resistant					Resistant	Resistant	Resistant	Resistant									Resistant	Resistant	Resistant		Resistant
AB099	Acinetobacter baumannii	Northern	CR	41-80	M	2023-09-16 00:00:00 UTC	op	blood	Resistant	Resistant		Resistant	Resistant			Resistant	Resistant					Resistant	Resistant	Resistant	Resistant									Resistant	Resistant	Resistant		Resistant
AB099	Acinetobacter baumannii	Northern	CR	41-80	M	2023-09-16 00:00:00 UTC	op	blood	Resistant	Resistant		Resistant	Resistant			Resistant	Resistant					Resistant	Resistant	Resistant	Resistant									Resistant	Resistant	Resistant		Resistant
AB099	Acinetobacter baumannii	Northern	CR	41-80	M	2023-09-16 00:00:00 UTC	op	blood	Resistant	Resistant		Resistant	Resistant			Resistant	Resistant					Resistant	Resistant	Resistant	Resistant									Resistant	Resistant	Resistant		Resistant
AB099	Acinetobacter baumannii	Northern	CR	41-80	M	2023-09-16 00:00:00 UTC	op	blood	Resistant	Resistant		Resistant	Resistant			Resistant	Resistant					Resistant	Resistant	Resistant	Resistant									Resistant	Resistant	Resistant		Resistant
AB099	Acinetobacter baumannii	Northern	CR	41-80	M	2023-09-16 00:00:00 UTC	op	blood	Resistant	Resistant		Resistant	Resistant			Resistant	Resistant					Resistant	Resistant	Resistant	Resistant									Resistant	Resistant	Resistant		Resistant
AB099	Acinetobacter baumannii	Northern	CR	41-80	M	2023-09-16 00:00:00 UTC	op	blood	Resistant	Resistant		Resistant	Resistant			Resistant	Resistant					Resistant	Resistant	Resistant	Resistant									Resistant	Resistant	Resistant		Resistant
AB099	Acinetobacter baumannii	Northern	CR	41-80	M	2023-09-16 00:00:00 UTC	op	blood	Resistant	Resistant		Resistant	Resistant			Resistant	Resistant					Resistant	Resistant	Resistant	Resistant									Resistant	Resistant	Resistant		Resistant
AB099	Acinetobacter baumannii	Northern	CR	41-80	M	2023-09-16 00:00:00 UTC	op	blood	Resistant	Resistant		Resistant	Resistant			Resistant	Resistant					Resistant	Resistant	Resistant	Resistant									Resistant	Resistant	Resistant		Resistant
AB099	Acinetobacter baumannii	Northern	CR	41-80	M	2023-09-16 00:00:00 UTC	op	blood	Resistant	Resistant		Resistant	Resistant			Resistant	Resistant					Resistant	Resistant	Resistant	Resistant									Resistant	Resistant	Resistant		Resistant
AB099	Acinetobacter baumannii	Northern	CR	41-80	M	2023-09-16 00:00:00 UTC	op	blood	Resistant	Resistant		Resistant	Resistant			Resistant	Resistant					Resistant	Resistant	Resistant	Resistant									Resistant	Resistant	Resistant		Resistant
AB099	Acinetobacter baumannii	Northern	CR	41-80	M	2023-09-16 00:00:00 UTC	op	blood	Resistant	Resistant		Resistant	Resistant			Resistant	Resistant					Resistant	Resistant	Resistant	Resistant									Resistant	Resistant	Resistant		Resistant
AB099	Acinetobacter baumannii	Northern	CR	41-80	M	2023-09-16 00:00:00 UTC	op	blood	Resistant	Resistant		Resistant	Resistant			Resistant	Resistant					Resistant	Resistant	Resistant	Resistant									Resistant	Resistant	Resistant		Resistant
AB099	Acinetobacter baumannii	Northern	CR	41-80	M	2023-09-16 00:00:00 UTC	op	blood	Resistant	Resistant		Resistant	Resistant			Resistant	Resistant					Resistant	Resistant	Resistant	Resistant									Resistant	Resistant	Resistant		Resistant
AB099	Acinetobacter baumannii	Northern	CR	41-80	M	2023-09-16 00:00:00 UTC	op	blood	Resistant	Resistant		Resistant	Resistant			Resistant	Resistant					Resistant	Resistant	Resistant	Resistant									Resistant	Resistant	Resistant		Resistant
AB099	Acinetobacter baumannii	Northern	CR	41-80	M	2023-09-16 00:00:00 UTC	op	blood	Resistant	Resistant		Resistant	Resistant			Resistant	Resistant					Resistant	Resistant	Resistant	Resistant									Resistant	Resistant	Resistant		Resistant
AB099	Acinetobacter baumannii	Northern	CR	41-80	M	2023-09-16 00:00:00 UTC	op	blood	Resistant	Resistant		Resistant	Resistant			Resistant	Resistant					Resistant	Resistant	Resistant	Resistant									Resistant	Resistant	Resistant		Resistant
AB099	Acinetobacter baumannii	Northern	CR	41-80	M	2023-09-16 00:00:00 UTC	op	blood	Resistant	Resistant		Resistant	Resistant			Resistant	Resistant					Resistant	Resistant	Resistant	Resistant									Resistant	Resistant	Resistant		Resistant
AB099	Acinetobacter baumannii	Northern	CR	41-80	M	2023-09-16 00:00:00 UTC	op	blood	Resistant	Resistant		Resistant	Resistant			Resistant	Resistant					Resistant	Resistant	Resistant	Resistant									Resistant	Resistant	Resistant		Resistant
AB099	Acinetobacter baumannii	Northern	CR	41-80	M	2023-09-16 00:00:00 UTC	op	blood	Resistant	Resistant		Resistant	Resistant			Resistant	Resistant					Resistant	Resistant	Resistant	Resistant									Resistant	Resistant	Resistant		Resistant
AB099	Acinetobacter baumannii	Northern	CR	41-80	M	2023-09-16 00:00:00 UTC	op	blood	Resistant	Resistant		Resistant	Resistant			Resistant	Resistant					Resistant	Resistant	Resistant	Resistant									Resistant	Resistant	Resistant		Resistant
AB099	Acinetobacter baumannii	Northern	CR	41-80	M	2023-09-16 00:00:00 UTC	op	blood	Resistant	Resistant		Resistant	Resistant			Resistant	Resistant					Resistant	Resistant	Resistant	Resistant									Resistant	Resistant	Resistant		Resistant
AB099	Acinetobacter baumannii	Northern	CR	41-80	M	2023-09-16 00:00:00 UTC	op	blood	Resistant	Resistant		Resistant	Resistant			Resistant	Resistant					Resistant	Resistant	Resistant	Resistant									Resistant	Resistant	Resistant		Resistant
AB099	Acinetobacter baumannii	Northern	CR	41-80	M	2023-09-16 00:00:00 UTC	op	blood	Resistant	Resistant		Resistant	Resistant			Resistant	Resistant					Resistant	Resistant	Resistant	Resistant									Resistant	Resistant	Resistant		Resistant
AB099	Acinetobacter baumannii	Northern	CR	41-80	M	2023-09-16 00:00:00 UTC	op	blood	Resistant	Resistant		Resistant	Resistant			Resistant	Resistant					Resistant	Resistant	Resistant	Resistant									Resistant	Resistant	Resistant		Resistant
AB099	Acinetobacter baumannii	Northern	CR	41-80	M	2023-09-16 00:00:00 UTC	op	blood	Resistant	Resistant		Resistant	Resistant			Resistant	Resistant					Resistant	Resistant	Resistant	Resistant									Resistant	Resistant	Resistant		Resistant
AB110	Acinetobacter baumannii	Northern	CR	41-80	F	2023-01-04 00:00:00 UTC	icu	blood	Resistant	Resistant		Resistant					Resistant					Resistant	Resistant	Resistant	Resistant									Resistant	Resistant	Resistant		Resistant
AB110	Acinetobacter baumannii	Northern	CR	41-80	F	2023-01-04 00:00:00 UTC	icu	blood	Resistant	Resistant		Resistant					Resistant					Resistant	Resistant	Resistant	Resistant									Resistant	Resistant	Resistant		Resistant
AB110	Acinetobacter baumannii	Northern	CR	41-80	F	2023-01-04 00:00:00 UTC	icu	blood	Resistant	Resistant		Resistant					Resistant					Resistant	Resistant	Resistant	Resistant									Resistant	Resistant	Resistant		Resistant
AB110	Acinetobacter baumannii	Northern	CR	41-80	F	2023-01-04 00:00:00 UTC	icu	blood	Resistant	Resistant		Resistant					Resistant					Resistant	Resistant	Resistant	Resistant									Resistant	Resistant	Resistant		Resistant
AB110	Acinetobacter baumannii	Northern	CR	41-80	F	2023-01-04 00:00:00 UTC	icu	blood	Resistant	Resistant		Resistant					Resistant					Resistant	Resistant	Resistant	Resistant									Resistant	Resistant	Resistant		Resistant
AB110	Acinetobacter baumannii	Northern	CR	41-80	F	2023-01-04 00:00:00 UTC	icu	blood	Resistant	Resistant		Resistant					Resistant					Resistant	Resistant	Resistant	Resistant									Resistant	Resistant	Resistant		Resistant
AB110	Acinetobacter baumannii	Northern	CR	41-80	F	2023-01-04 00:00:00 UTC	icu	blood	Resistant	Resistant		Resistant					Resistant					Resistant	Resistant	Resistant	Resistant									Resistant	Resistant	Resistant		Resistant
AB110	Acinetobacter baumannii	Northern	CR	41-80	F	2023-01-04 00:00:00 UTC	icu	blood	Resistant	Resistant		Resistant					Resistant					Resistant	Resistant	Resistant	Resistant									Resistant	Resistant	Resistant		Resistant
AB110	Acinetobacter baumannii	Northern	CR	41-80	F	2023-01-04 00:00:00 UTC	icu	blood	Resistant	Resistant		Resistant					Resistant					Resistant	Resistant	Resistant	Resistant									Resistant	Resistant	Resistant		Resistant
AB110	Acinetobacter baumannii	Northern	CR	41-80	F	2023-01-04 00:00:00 UTC	icu	blood	Resistant	Resistant		Resistant					Resistant					Resistant	Resistant	Resistant	Resistant									Resistant	Resistant	Resistant		Resistant
AB110	Acinetobacter baumannii	Northern	CR	41-80	F	2023-01-04 00:00:00 UTC	icu	blood	Resistant	Resistant		Resistant					Resistant					Resistant	Resistant	Resistant	Resistant									Resistant	Resistant	Resistant		Resistant
AB110	Acinetobacter baumannii	Northern	CR	41-80	F	2023-01-04 00:00:00 UTC	icu	blood	Resistant	Resistant		Resistant					Resistant					Resistant	Resistant	Resistant	Resistant									Resistant	Resistant	Resistant		Resistant
AB110	Acinetobacter baumannii	Northern	CR	41-80	F	2023-01-04 00:00:00 UTC	icu	blood	Resistant	Resistant		Resistant					Resistant					Resistant	Resistant	Resistant	Resistant									Resistant	Resistant	Resistant		Resistant
AB110	Acinetobacter baumannii	Northern	CR	41-80	F	2023-01-04 00:00:00 UTC	icu	blood	Resistant	Resistant		Resistant					Resistant					Resistant	Resistant	Resistant	Resistant									Resistant	Resistant	Resistant		Resistant
AB110	Acinetobacter baumannii	Northern	CR	41-80	F	2023-01-04 00:00:00 UTC	icu	blood	Resistant	Resistant		Resistant					Resistant					Resistant	Resistant	Resistant	Resistant									Resistant	Resistant	Resistant		Resistant
AB110	Acinetobacter baumannii	Northern	CR	41-80	F	2023-01-04 00:00:00 UTC	icu	blood	Resistant	Resistant		Resistant					Resistant					Resistant	Resistant	Resistant	Resistant									Resistant	Resistant	Resistant		Resistant
AB110	Acinetobacter baumannii	Northern	CR	41-80	F	2023-01-04 00:00:00 UTC	icu	blood	Resistant	Resistant		Resistant					Resistant					Resistant	Resistant	Resistant	Resistant									Resistant	Resistant	Resistant		Resistant
AB110	Acinetobacter baumannii	Northern	CR	41-80	F	2023-01-04 00:00:00 UTC	icu	blood	Resistant	Resistant		Resistant					Resistant					Resistant	Resistant	Resistant	Resistant									Resistant	Resistant	Resistant		Resistant
AB110	Acinetobacter baumannii	Northern	CR	41-80	F	2023-01-04 00:00:00 UTC	icu	blood	Resistant	Resistant		Resistant					Resistant					Resistant	Resistant	Resistant	Resistant									Resistant	Resistant	Resistant		Resistant
AB110	Acinetobacter baumannii	Northern	CR	41-80	F	2023-01-04 00:00:00 UTC	icu	blood	Resistant	Resistant		Resistant					Resistant					Resistant	Resistant	Resistant	Resistant									Resistant	Resistant	Resistant		Resistant
AB110	Acinetobacter baumannii	Northern	CR	41-80	F	2023-01-04 00:00:00 UTC	icu	blood	Resistant	Resistant		Resistant					Resistant					Resistant	Resistant	Resistant	Resistant									Resistant	Resistant	Resistant		Resistant
AB110	Acinetobacter baumannii	Northern	CR	41-80	F	2023-01-04 00:00:00 UTC	icu	blood	Resistant	Resistant		Resistant					Resistant					Resistant	Resistant	Resistant	Resistant									Resistant	Resistant	Resistant		Resistant
AB110	Acinetobacter baumannii	Northern	CR	41-80	F	2023-01-04 00:00:00 UTC	icu	blood	Resistant	Resistant		Resistant					Resistant					Resistant	Resistant	Resistant	Resistant									Resistant	Resistant	Resistant		Resistant
AB110	Acinetobacter baumannii	Northern	CR	41-80	F	2023-01-04 00:00:00 UTC	icu	blood	Resistant	Resistant		Resistant					Resistant					Resistant	Resistant	Resistant	Resistant									Resistant	Resistant	Resistant		Resistant
AB110	Acinetobacter baumannii	Northern	CR	41-80	F	2023-01-04 00:00:00 UTC	icu	blood	Resistant	Resistant		Resistant					Resistant					Resistant	Resistant	Resistant	Resistant									Resistant	Resistant	Resistant		Resistant
AB110	Acinetobacter baumannii	Northern	CR	41-80	F	2023-01-04 00:00:00 UTC	icu	blood	Resistant	Resistant		Resistant					Resistant					Resistant	Resistant	Resistant	Resistant									Resistant	Resistant	Resistant		Resistant
AB110	Acinetobacter baumannii	Northern	CR	41-80	F	2023-01-04 00:00:00 UTC	icu	blood	Resistant	Resistant		Resistant					Resistant					Resistant	Resistant	Resistant	Resistant									Resistant	Resistant	Resistant		Resistant
AB110	Acinetobacter baumannii	Northern	CR	41-80	F	2023-01-04 00:00:00 UTC	icu	blood	Resistant	Resistant		Resistant					Resistant					Resistant	Resistant	Resistant	Resistant									Resistant	Resistant	Resistant		Resistant
AB110	Acinetobacter baumannii	Northern	CR	41-80	F	2023-01-04 00:00:00 UTC	icu	blood	Resistant	Resistant		Resistant					Resistant					Resistant	Resistant	Resistant	Resistant									Resistant	Resistant	Resistant		Resistant
AB110	Acinetobacter baumannii	Northern	CR	41-80	F	2023-01-04 00:00:00 UTC	icu	blood	Resistant	Resistant		Resistant					Resistant					Resistant	Resistant	Resistant	Resistant									Resistant	Resistant	Resistant		Resistant
AB110	Acinetobacter baumannii	Northern	CR	41-80	F	2023-01-04 00:00:00 UTC	icu	blood	Resistant	Resistant		Resistant					Resistant					Resistant	Resistant	Resistant	Resistant									Resistant	Resistant	Resistant		Resistant
AB110	Acinetobacter baumannii	Northern	CR	41-80	F	2023-01-04 00:00:00 UTC	icu	blood	Resistant	Resistant		Resistant					Resistant					Resistant	Resistant	Resistant	Resistant									Resistant	Resistant	Resistant		Resistant
AB110	Acinetobacter baumannii	Northern	CR	41-80	F	2023-01-04 00:00:00 UTC	icu	blood	Resistant	Resistant		Resistant					Resistant					Resistant	Resistant	Resistant	Resistant									Resistant	Resistant	Resistant		Resistant
AB110	Acinetobacter baumannii	Northern	CR	41-80	F	2023-01-04 00:00:00 UTC	icu	blood	Resistant	Resistant		Resistant					Resistant					Resistant	Resistant	Resistant	Resistant									Resistant	Resistant	Resistant		Resistant
AB110	Acinetobacter baumannii	Northern	CR	41-80	F	2023-01-04 00:00:00 UTC	icu	blood	Resistant	Resistant		Resistant					Resistant					Resistant	Resistant	Resistant	Resistant									Resistant	Resistant	Resistant		Resistant
AB110	Acinetobacter baumannii	Northern	CR	41-80	F	2023-01-04 00:00:00 UTC	icu	blood	Resistant	Resistant		Resistant					Resistant					Resistant	Resistant	Resistant	Resistant									Resistant	Resistant	Resistant		Resistant
AB110	Acinetobacter baumannii	Northern	CR	41-80	F	2023-01-04 00:00:00 UTC	icu	blood	Resistant	Resistant		Resistant					Resistant					Resistant	Resistant	Resistant	Resistant									Resistant	Resistant	Resistant		Resistant
AB110	Acinetobacter baumannii	Northern	CR	41-80	F	2023-01-04 00:00:00 UTC	icu	blood	Resistant	Resistant		Resistant					Resistant					Resistant	Resistant	Resistant	Resistant									Resistant	Resistant	Resistant		Resistant
AB110	Acinetobacter baumannii	Northern	CR	41-80	F	2023-01-04 00:00:00 UTC	icu	blood	Resistant	Resistant		Resistant					Resistant					Resistant	Resistant	Resistant	Resistant									Resistant	Resistant	Resistant		Resistant
AB110	Acinetobacter baumannii	Northern	CR	41-80	F	2023-01-04 00:00:00 UTC	icu	blood	Resistant	Resistant		Resistant					Resistant					Resistant	Resistant	Resistant	Resistant									Resistant	Resistant	Resistant		Resistant
AB110	Acinetobacter baumannii	Northern	CR	41-80	F	2023-01-04 00:00:00 UTC	icu	blood	Resistant	Resistant		Resistant					Resistant					Resistant	Resistant	Resistant	Resistant									Resistant	Resistant	Resistant		Resistant
AB110	Acinetobacter baumannii	Northern	CR	41-80	F	2023-01-04 00:00:00 UTC	icu	blood	Resistant	Resistant		Resistant					Resistant					Resistant	Resistant	Resistant	Resistant									Resistant	Resistant	Resistant		Resistant
AB110	Acinetobacter baumannii	Northern	CR	41-80	F	2023-01-04 00:00:00 UTC	icu	blood	Resistant	Resistant		Resistant					Resistant					Resistant	Resistant	Resistant	Resistant									Resistant	Resistant	Resistant		Resistant
AB110	Acinetobacter baumannii	Northern	CR	41-80	F	2023-01-04 00:00:00 UTC	icu	blood	Resistant	Resistant		Resistant					Resistant					Resistant	Resistant	Resistant	Resistant									Resistant	Resistant	Resistant		Resistant
AB112	Acinetobacter baumannii	Northern	CR	41-80	M	2023-12-20 00:00:00 UTC	icu	blood	Resistant	Resistant		Resistant					Resistant					Resistant	Resistant	Resistant	Resistant									Resistant	Resistant	Resistant		Resistant
AB112	Acinetobacter baumannii	Northern	CR	41-80	M	2023-12-20 00:00:00 UTC	icu	blood	Resistant	Resistant		Resistant					Resistant					Resistant	Resistant	Resistant	Resistant									Resistant	Resistant	Resistant		Resistant
AB112	Acinetobacter baumannii	Northern	CR	41-80	M	2023-12-20 00:00:00 UTC	icu	blood	Resistant	Resistant		Resistant					Resistant					Resistant	Resistant	Resistant	Resistant									Resistant	Resistant	Resistant		Resistant
AB112	Acinetobacter baumannii	Northern	CR	41-80	M	2023-12-20 00:00:00 UTC	icu	blood	Resistant	Resistant		Resistant					Resistant					Resistant	Resistant	Resistant	Resistant									Resistant	Resistant	Resistant		Resistant
AB112	Acinetobacter baumannii	Northern	CR	41-80	M	2023-12-20 00:00:00 UTC	icu	blood	Resistant	Resistant		Resistant					Resistant					Resistant	Resistant	Resistant	Resistant									Resistant	Resistant	Resistant		Resistant
AB112	Acinetobacter baumannii	Northern	CR	41-80	M	2023-12-20 00:00:00 UTC	icu	blood	Resistant	Resistant		Resistant					Resistant					Resistant	Resistant	Resistant	Resistant									Resistant	Resistant	Resistant		Resistant
AB112	Acinetobacter baumannii	Northern	CR	41-80	M	2023-12-20 00:00:00 UTC	icu	blood	Resistant	Resistant		Resistant					Resistant					Resistant	Resistant	Resistant	Resistant									Resistant	Resistant	Resistant		Resistant
AB112	Acinetobacter baumannii	Northern	CR	41-80	M	2023-12-20 00:00:00 UTC	icu	blood	Resistant	Resistant		Resistant					Resistant					Resistant	Resistant	Resistant	Resistant									Resistant	Resistant	Resistant		Resistant
AB112	Acinetobacter baumannii	Northern	CR	41-80	M	2023-12-20 00:00:00 UTC	icu	blood	Resistant	Resistant		Resistant					Resistant					Resistant	Resistant	Resistant	Resistant									Resistant	Resistant	Resistant		Resistant
AB112	Acinetobacter baumannii	Northern	CR	41-80	M	2023-12-20 00:00:00 UTC	icu	blood	Resistant	Resistant		Resistant					Resistant					Resistant	Resistant	Resistant	Resistant									Resistant	Resistant	Resistant		Resistant
AB112	Acinetobacter baumannii	Northern	CR	41-80	M	2023-12-20 00:00:00 UTC	icu	blood	Resistant	Resistant		Resistant					Resistant					Resistant	Resistant	Resistant	Resistant									Resistant	Resistant	Resistant		Resistant
AB112	Acinetobacter baumannii	Northern	CR	41-80	M	2023-12-20 00:00:00 UTC	icu	blood	Resistant	Resistant		Resistant					Resistant					Resistant	Resistant	Resistant	Resistant									Resistant	Resistant	Resistant		Resistant
AB112	Acinetobacter baumannii	Northern	CR	41-80	M	2023-12-20 00:00:00 UTC	icu	blood	Resistant	Resistant		Resistant					Resistant					Resistant	Resistant	Resistant	Resistant									Resistant	Resistant	Resistant		Resistant
AB112	Acinetobacter baumannii	Northern	CR	41-80	M	2023-12-20 00:00:00 UTC	icu	blood	Resistant	Resistant		Resistant					Resistant					Resistant	Resistant	Resistant	Resistant									Resistant	Resistant	Resistant		Resistant
AB112	Acinetobacter baumannii	Northern	CR	41-80	M	2023-12-20 00:00:00 UTC	icu	blood	Resistant	Resistant		Resistant					Resistant					Resistant	Resistant	Resistant	Resistant									Resistant	Resistant	Resistant		Resistant
AB112	Acinetobacter baumannii	Northern	CR	41-80	M	2023-12-20 00:00:00 UTC	icu	blood	Resistant	Resistant		Resistant					Resistant					Resistant	Resistant	Resistant	Resistant									Resistant	Resistant	Resistant		Resistant
AB112	Acinetobacter baumannii	Northern	CR	41-80	M	2023-12-20 00:00:00 UTC	icu	blood	Resistant	Resistant		Resistant					Resistant					Resistant	Resistant	Resistant	Resistant									Resistant	Resistant	Resistant		Resistant
AB112	Acinetobacter baumannii	Northern	CR	41-80	M	2023-12-20 00:00:00 UTC	icu	blood	Resistant	Resistant		Resistant					Resistant					Resistant	Resistant	Resistant	Resistant									Resistant	Resistant	Resistant		Resistant
AB112	Acinetobacter baumannii	Northern	CR	41-80	M	2023-12-20 00:00:00 UTC	icu	blood	Resistant	Resistant		Resistant					Resistant					Resistant	Resistant	Resistant	Resistant									Resistant	Resistant	Resistant		Resistant
AB112	Acinetobacter baumannii	Northern	CR	41-80	M	2023-12-20 00:00:00 UTC	icu	blood	Resistant	Resistant		Resistant					Resistant					Resistant	Resistant	Resistant	Resistant									Resistant	Resistant	Resistant		Resistant
AB112	Acinetobacter baumannii	Northern	CR	41-80	M	2023-12-20 00:00:00 UTC	icu	blood	Resistant	Resistant		Resistant					Resistant					Resistant	Resistant	Resistant	Resistant									Resistant	Resistant	Resistant		Resistant
AB112	Acinetobacter baumannii	Northern	CR	41-80	M	2023-12-20 00:00:00 UTC	icu	blood	Resistant	Resistant		Resistant					Resistant					Resistant	Resistant	Resistant	Resistant									Resistant	Resistant	Resistant		Resistant
AB112	Acinetobacter baumannii	Northern	CR	41-80	M	2023-12-20 00:00:00 UTC	icu	blood	Resistant	Resistant		Resistant					Resistant					Resistant	Resistant	Resistant	Resistant									Resistant	Resistant	Resistant		Resistant
AB112	Acinetobacter baumannii	Northern	CR	41-80	M	2023-12-20 00:00:00 UTC	icu	blood	Resistant	Resistant		Resistant					Resistant					Resistant	Resistant	Resistant	Resistant									Resistant	Resistant	Resistant		Resistant
AB112	Acinetobacter baumannii	Northern	CR	41-80	M	2023-12-20 00:00:00 UTC	icu	blood	Resistant	Resistant		Resistant					Resistant					Resistant	Resistant	Resistant	Resistant									Resistant	Resistant	Resistant		Resistant
AB112	Acinetobacter baumannii	Northern	CR	41-80	M	2023-12-20 00:00:00 UTC	icu	blood	Resistant	Resistant		Resistant					Resistant					Resistant	Resistant	Resistant	Resistant									Resistant	Resistant	Resistant		Resistant
AB112	Acinetobacter baumannii	Northern	CR	41-80	M	2023-12-20 00:00:00 UTC	icu	blood	Resistant	Resistant		Resistant					Resistant					Resistant	Resistant	Resistant	Resistant									Resistant	Resistant	Resistant		Resistant
AB112	Acinetobacter baumannii	Northern	CR	41-80	M	2023-12-20 00:00:00 UTC	icu	blood	Resistant	Resistant		Resistant					Resistant					Resistant	Resistant	Resistant	Resistant									Resistant	Resistant	Resistant		Resistant
AB112	Acinetobacter baumannii	Northern	CR	41-80	M	2023-12-20 00:00:00 UTC	icu	blood	Resistant	Resistant		Resistant					Resistant					Resistant	Resistant	Resistant	Resistant									Resistant	Resistant	Resistant		Resistant
AB112	Acinetobacter baumannii	Northern	CR	41-80	M	2023-12-20 00:00:00 UTC	icu	blood	Resistant	Resistant		Resistant					Resistant					Resistant	Resistant	Resistant	Resistant									Resistant	Resistant	Resistant		Resistant
AB112	Acinetobacter baumannii	Northern	CR	41-80	M	2023-12-20 00:00:00 UTC	icu	blood	Resistant	Resistant		Resistant					Resistant					Resistant	Resistant	Resistant	Resistant									Resistant	Resistant	Resistant		Resistant
AB112	Acinetobacter baumannii	Northern	CR	41-80	M	2023-12-20 00:00:00 UTC	icu	blood	Resistant	Resistant		Resistant					Resistant					Resistant	Resistant	Resistant	Resistant									Resistant	Resistant	Resistant		Resistant
AB114	Acinetobacter baumannii	Northern	CR	81+	M	2023-12-26 00:00:00 UTC	icu	blood	Resistant	Resistant		Resistant					Resistant					Resistant	Resistant	Resistant	Resistant									Resistant	Resistant	Resistant		Resistant
AB114	Acinetobacter baumannii	Northern	CR	81+	M	2023-12-26 00:00:00 UTC	icu	blood	Resistant	Resistant		Resistant					Resistant					Resistant	Resistant	Resistant	Resistant									Resistant	Resistant	Resistant		Resistant
AB114	Acinetobacter baumannii	Northern	CR	81+	M	2023-12-26 00:00:00 UTC	icu	blood	Resistant	Resistant		Resistant					Resistant					Resistant	Resistant	Resistant	Resistant									Resistant	Resistant	Resistant		Resistant
AB114	Acinetobacter baumannii	Northern	CR	81+	M	2023-12-26 00:00:00 UTC	icu	blood	Resistant	Resistant		Resistant					Resistant					Resistant	Resistant	Resistant	Resistant									Resistant	Resistant	Resistant		Resistant
AB114	Acinetobacter baumannii	Northern	CR	81+	M	2023-12-26 00:00:00 UTC	icu	blood	Resistant	Resistant		Resistant					Resistant					Resistant	Resistant	Resistant	Resistant									Resistant	Resistant	Resistant		Resistant
AB114	Acinetobacter baumannii	Northern	CR	81+	M	2023-12-26 00:00:00 UTC	icu	blood	Resistant	Resistant		Resistant					Resistant					Resistant	Resistant	Resistant	Resistant									Resistant	Resistant	Resistant		Resistant
AB114	Acinetobacter baumannii	Northern	CR	81+	M	2023-12-26 00:00:00 UTC	icu	blood	Resistant	Resistant		Resistant					Resistant					Resistant	Resistant	Resistant	Resistant									Resistant	Resistant	Resistant		Resistant
AB114	Acinetobacter baumannii	Northern	CR	81+	M	2023-12-26 00:00:00 UTC	icu	blood	Resistant	Resistant		Resistant					Resistant					Resistant	Resistant	Resistant	Resistant									Resistant	Resistant	Resistant		Resistant
AB114	Acinetobacter baumannii	Northern	CR	81+	M	2023-12-26 00:00:00 UTC	icu	blood	Resistant	Resistant		Resistant					Resistant					Resistant	Resistant	Resistant	Resistant									Resistant	Resistant	Resistant		Resistant
AB114	Acinetobacter baumannii	Northern	CR	81+	M	2023-12-26 00:00:00 UTC	icu	blood	Resistant	Resistant		Resistant					Resistant					Resistant	Resistant	Resistant	Resistant									Resistant	Resistant	Resistant		Resistant
AB114	Acinetobacter baumannii	Northern	CR	81+	M	2023-12-26 00:00:00 UTC	icu	blood	Resistant	Resistant		Resistant					Resistant					Resistant	Resistant	Resistant	Resistant									Resistant	Resistant	Resistant		Resistant
AB114	Acinetobacter baumannii	Northern	CR	81+	M	2023-12-26 00:00:00 UTC	icu	blood	Resistant	Resistant		Resistant					Resistant					Resistant	Resistant	Resistant	Resistant									Resistant	Resistant	Resistant		Resistant
AB114	Acinetobacter baumannii	Northern	CR	81+	M	2023-12-26 00:00:00 UTC	icu	blood	Resistant	Resistant		Resistant					Resistant					Resistant	Resistant	Resistant	Resistant									Resistant	Resistant	Resistant		Resistant
AB114	Acinetobacter baumannii	Northern	CR	81+	M	2023-12-26 00:00:00 UTC	icu	blood	Resistant	Resistant		Resistant					Resistant					Resistant	Resistant	Resistant	Resistant									Resistant	Resistant	Resistant		Resistant
AB114	Acinetobacter baumannii	Northern	CR	81+	M	2023-12-26 00:00:00 UTC	icu	blood	Resistant	Resistant		Resistant					Resistant					Resistant	Resistant	Resistant	Resistant									Resistant	Resistant	Resistant		Resistant
AB114	Acinetobacter baumannii	Northern	CR	81+	M	2023-12-26 00:00:00 UTC	icu	blood	Resistant	Resistant		Resistant					Resistant					Resistant	Resistant	Resistant	Resistant									Resistant	Resistant	Resistant		Resistant
AB114	Acinetobacter baumannii	Northern	CR	81+	M	2023-12-26 00:00:00 UTC	icu	blood	Resistant	Resistant		Resistant					Resistant					Resistant	Resistant	Resistant	Resistant									Resistant	Resistant	Resistant		Resistant
AB114	Acinetobacter baumannii	Northern	CR	81+	M	2023-12-26 00:00:00 UTC	icu	blood	Resistant	Resistant		Resistant					Resistant					Resistant	Resistant	Resistant	Resistant									Resistant	Resistant	Resistant		Resistant
AB114	Acinetobacter baumannii	Northern	CR	81+	M	2023-12-26 00:00:00 UTC	icu	blood	Resistant	Resistant		Resistant					Resistant					Resistant	Resistant	Resistant	Resistant									Resistant	Resistant	Resistant		Resistant
AB114	Acinetobacter baumannii	Northern	CR	81+	M	2023-12-26 00:00:00 UTC	icu	blood	Resistant	Resistant		Resistant					Resistant					Resistant	Resistant	Resistant	Resistant									Resistant	Resistant	Resistant		Resistant
AB114	Acinetobacter baumannii	Northern	CR	81+	M	2023-12-26 00:00:00 UTC	icu	blood	Resistant	Resistant		Resistant					Resistant					Resistant	Resistant	Resistant	Resistant									Resistant	Resistant	Resistant		Resistant
AB114	Acinetobacter baumannii	Northern	CR	81+	M	2023-12-26 00:00:00 UTC	icu	blood	Resistant	Resistant		Resistant					Resistant					Resistant	Resistant	Resistant	Resistant									Resistant	Resistant	Resistant		Resistant
AB114	Acinetobacter baumannii	Northern	CR	81+	M	2023-12-26 00:00:00 UTC	icu	blood	Resistant	Resistant		Resistant					Resistant					Resistant	Resistant	Resistant	Resistant									Resistant	Resistant	Resistant		Resistant
AB114	Acinetobacter baumannii	Northern	CR	81+	M	2023-12-26 00:00:00 UTC	icu	blood	Resistant	Resistant		Resistant					Resistant					Resistant	Resistant	Resistant	Resistant									Resistant	Resistant	Resistant		Resistant
AB114	Acinetobacter baumannii	Northern	CR	81+	M	2023-12-26 00:00:00 UTC	icu	blood	Resistant	Resistant		Resistant					Resistant					Resistant	Resistant	Resistant	Resistant									Resistant	Resistant	Resistant		Resistant
AB114	Acinetobacter baumannii	Northern	CR	81+	M	2023-12-26 00:00:00 UTC	icu	blood	Resistant	Resistant		Resistant					Resistant					Resistant	Resistant	Resistant	Resistant									Resistant	Resistant	Resistant		Resistant
AB114	Acinetobacter baumannii	Northern	CR	81+	M	2023-12-26 00:00:00 UTC	icu	blood	Resistant	Resistant		Resistant					Resistant					Resistant	Resistant	Resistant	Resistant									Resistant	Resistant	Resistant		Resistant
AB114	Acinetobacter baumannii	Northern	CR	81+	M	2023-12-26 00:00:00 UTC	icu	blood	Resistant	Resistant		Resistant					Resistant					Resistant	Resistant	Resistant	Resistant									Resistant	Resistant	Resistant		Resistant
AB114	Acinetobacter baumannii	Northern	CR	81+	M	2023-12-26 00:00:00 UTC	icu	blood	Resistant	Resistant		Resistant					Resistant					Resistant	Resistant	Resistant	Resistant									Resistant	Resistant	Resistant		Resistant
AB114	Acinetobacter baumannii	Northern	CR	81+	M	2023-12-26 00:00:00 UTC	icu	blood	Resistant	Resistant		Resistant					Resistant					Resistant	Resistant	Resistant	Resistant									Resistant	Resistant	Resistant		Resistant
AB114	Acinetobacter baumannii	Northern	CR	81+	M	2023-12-26 00:00:00 UTC	icu	blood	Resistant	Resistant		Resistant					Resistant					Resistant	Resistant	Resistant	Resistant									Resistant	Resistant	Resistant		Resistant
AB114	Acinetobacter baumannii	Northern	CR	81+	M	2023-12-26 00:00:00 UTC	icu	blood	Resistant	Resistant		Resistant					Resistant					Resistant	Resistant	Resistant	Resistant									Resistant	Resistant	Resistant		Resistant
AB114	Acinetobacter baumannii	Northern	CR	81+	M	2023-12-26 00:00:00 UTC	icu	blood	Resistant	Resistant		Resistant					Resistant					Resistant	Resistant	Resistant	Resistant									Resistant	Resistant	Resistant		Resistant
AB114	Acinetobacter baumannii	Northern	CR	81+	M	2023-12-26 00:00:00 UTC	icu	blood	Resistant	Resistant		Resistant					Resistant					Resistant	Resistant	Resistant	Resistant									Resistant	Resistant	Resistant		Resistant
AB114	Acinetobacter baumannii	Northern	CR	81+	M	2023-12-26 00:00:00 UTC	icu	blood	Resistant	Resistant		Resistant					Resistant					Resistant	Resistant	Resistant	Resistant									Resistant	Resistant	Resistant		Resistant
AB114	Acinetobacter baumannii	Northern	CR	81+	M	2023-12-26 00:00:00 UTC	icu	blood	Resistant	Resistant		Resistant					Resistant					Resistant	Resistant	Resistant	Resistant									Resistant	Resistant	Resistant		Resistant
AB114	Acinetobacter baumannii	Northern	CR	81+	M	2023-12-26 00:00:00 UTC	icu	blood	Resistant	Resistant		Resistant					Resistant					Resistant	Resistant	Resistant	Resistant									Resistant	Resistant	Resistant		Resistant
AB114	Acinetobacter baumannii	Northern	CR	81+	M	2023-12-26 00:00:00 UTC	icu	blood	Resistant	Resistant		Resistant					Resistant					Resistant	Resistant	Resistant	Resistant									Resistant	Resistant	Resistant		Resistant
AB114	Acinetobacter baumannii	Northern	CR	81+	M	2023-12-26 00:00:00 UTC	icu	blood	Resistant	Resistant		Resistant					Resistant					Resistant	Resistant	Resistant	Resistant									Resistant	Resistant	Resistant		Resistant
AB114	Acinetobacter baumannii	Northern	CR	81+	M	2023-12-26 00:00:00 UTC	icu	blood	Resistant	Resistant		Resistant					Resistant					Resistant	Resistant	Resistant	Resistant									Resistant	Resistant	Resistant		Resistant
AB114	Acinetobacter baumannii	Northern	CR	81+	M	2023-12-26 00:00:00 UTC	icu	blood	Resistant	Resistant		Resistant					Resistant					Resistant	Resistant	Resistant	Resistant									Resistant	Resistant	Resistant		Resistant
AB114	Acinetobacter baumannii	Northern	CR	81+	M	2023-12-26 00:00:00 UTC	icu	blood	Resistant	Resistant		Resistant					Resistant					Resistant	Resistant	Resistant	Resistant									Resistant	Resistant	Resistant		Resistant
AB115	Acinetobacter baumannii	Northern	CR	41-80	M	2023-12-31 00:00:00 UTC	icu	blood	Resistant	Resistant		Resistant					Resistant					Resistant	Resistant	Resistant	Intermediate									Resistant	Resistant	Intermediate		Resistant
AB115	Acinetobacter baumannii	Northern	CR	41-80	M	2023-12-31 00:00:00 UTC	icu	blood	Resistant	Resistant		Resistant					Resistant					Resistant	Resistant	Resistant	Intermediate									Resistant	Resistant	Intermediate		Resistant
AB115	Acinetobacter baumannii	Northern	CR	41-80	M	2023-12-31 00:00:00 UTC	icu	blood	Resistant	Resistant		Resistant					Resistant					Resistant	Resistant	Resistant	Intermediate									Resistant	Resistant	Intermediate		Resistant
AB115	Acinetobacter baumannii	Northern	CR	41-80	M	2023-12-31 00:00:00 UTC	icu	blood	Resistant	Resistant		Resistant					Resistant					Resistant	Resistant	Resistant	Intermediate									Resistant	Resistant	Intermediate		Resistant
AB115	Acinetobacter baumannii	Northern	CR	41-80	M	2023-12-31 00:00:00 UTC	icu	blood	Resistant	Resistant		Resistant					Resistant					Resistant	Resistant	Resistant	Intermediate									Resistant	Resistant	Intermediate		Resistant
AB115	Acinetobacter baumannii	Northern	CR	41-80	M	2023-12-31 00:00:00 UTC	icu	blood	Resistant	Resistant		Resistant					Resistant					Resistant	Resistant	Resistant	Intermediate									Resistant	Resistant	Intermediate		Resistant
AB115	Acinetobacter baumannii	Northern	CR	41-80	M	2023-12-31 00:00:00 UTC	icu	blood	Resistant	Resistant		Resistant					Resistant					Resistant	Resistant	Resistant	Intermediate									Resistant	Resistant	Intermediate		Resistant
AB115	Acinetobacter baumannii	Northern	CR	41-80	M	2023-12-31 00:00:00 UTC	icu	blood	Resistant	Resistant		Resistant					Resistant					Resistant	Resistant	Resistant	Intermediate									Resistant	Resistant	Intermediate		Resistant
AB115	Acinetobacter baumannii	Northern	CR	41-80	M	2023-12-31 00:00:00 UTC	icu	blood	Resistant	Resistant		Resistant					Resistant					Resistant	Resistant	Resistant	Intermediate									Resistant	Resistant	Intermediate		Resistant
AB115	Acinetobacter baumannii	Northern	CR	41-80	M	2023-12-31 00:00:00 UTC	icu	blood	Resistant	Resistant		Resistant					Resistant					Resistant	Resistant	Resistant	Intermediate									Resistant	Resistant	Intermediate		Resistant
AB115	Acinetobacter baumannii	Northern	CR	41-80	M	2023-12-31 00:00:00 UTC	icu	blood	Resistant	Resistant		Resistant					Resistant					Resistant	Resistant	Resistant	Intermediate									Resistant	Resistant	Intermediate		Resistant
AB115	Acinetobacter baumannii	Northern	CR	41-80	M	2023-12-31 00:00:00 UTC	icu	blood	Resistant	Resistant		Resistant					Resistant					Resistant	Resistant	Resistant	Intermediate									Resistant	Resistant	Intermediate		Resistant
AB115	Acinetobacter baumannii	Northern	CR	41-80	M	2023-12-31 00:00:00 UTC	icu	blood	Resistant	Resistant		Resistant					Resistant					Resistant	Resistant	Resistant	Intermediate									Resistant	Resistant	Intermediate		Resistant
AB115	Acinetobacter baumannii	Northern	CR	41-80	M	2023-12-31 00:00:00 UTC	icu	blood	Resistant	Resistant		Resistant					Resistant					Resistant	Resistant	Resistant	Intermediate									Resistant	Resistant	Intermediate		Resistant
AB115	Acinetobacter baumannii	Northern	CR	41-80	M	2023-12-31 00:00:00 UTC	icu	blood	Resistant	Resistant		Resistant					Resistant					Resistant	Resistant	Resistant	Intermediate									Resistant	Resistant	Intermediate		Resistant
AB115	Acinetobacter baumannii	Northern	CR	41-80	M	2023-12-31 00:00:00 UTC	icu	blood	Resistant	Resistant		Resistant					Resistant					Resistant	Resistant	Resistant	Intermediate									Resistant	Resistant	Intermediate		Resistant
AB115	Acinetobacter baumannii	Northern	CR	41-80	M	2023-12-31 00:00:00 UTC	icu	blood	Resistant	Resistant		Resistant					Resistant					Resistant	Resistant	Resistant	Intermediate									Resistant	Resistant	Intermediate		Resistant
AB115	Acinetobacter baumannii	Northern	CR	41-80	M	2023-12-31 00:00:00 UTC	icu	blood	Resistant	Resistant		Resistant					Resistant					Resistant	Resistant	Resistant	Intermediate									Resistant	Resistant	Intermediate		Resistant
AB115	Acinetobacter baumannii	Northern	CR	41-80	M	2023-12-31 00:00:00 UTC	icu	blood	Resistant	Resistant		Resistant					Resistant					Resistant	Resistant	Resistant	Intermediate									Resistant	Resistant	Intermediate		Resistant
AB115	Acinetobacter baumannii	Northern	CR	41-80	M	2023-12-31 00:00:00 UTC	icu	blood	Resistant	Resistant		Resistant					Resistant					Resistant	Resistant	Resistant	Intermediate									Resistant	Resistant	Intermediate		Resistant
AB115	Acinetobacter baumannii	Northern	CR	41-80	M	2023-12-31 00:00:00 UTC	icu	blood	Resistant	Resistant		Resistant					Resistant					Resistant	Resistant	Resistant	Intermediate									Resistant	Resistant	Intermediate		Resistant
AB115	Acinetobacter baumannii	Northern	CR	41-80	M	2023-12-31 00:00:00 UTC	icu	blood	Resistant	Resistant		Resistant					Resistant					Resistant	Resistant	Resistant	Intermediate									Resistant	Resistant	Intermediate		Resistant
AB115	Acinetobacter baumannii	Northern	CR	41-80	M	2023-12-31 00:00:00 UTC	icu	blood	Resistant	Resistant		Resistant					Resistant					Resistant	Resistant	Resistant	Intermediate									Resistant	Resistant	Intermediate		Resistant
AB115	Acinetobacter baumannii	Northern	CR	41-80	M	2023-12-31 00:00:00 UTC	icu	blood	Resistant	Resistant		Resistant					Resistant					Resistant	Resistant	Resistant	Intermediate									Resistant	Resistant	Intermediate		Resistant
AB115	Acinetobacter baumannii	Northern	CR	41-80	M	2023-12-31 00:00:00 UTC	icu	blood	Resistant	Resistant		Resistant					Resistant					Resistant	Resistant	Resistant	Intermediate									Resistant	Resistant	Intermediate		Resistant
AB115	Acinetobacter baumannii	Northern	CR	41-80	M	2023-12-31 00:00:00 UTC	icu	blood	Resistant	Resistant		Resistant					Resistant					Resistant	Resistant	Resistant	Intermediate									Resistant	Resistant	Intermediate		Resistant
AB115	Acinetobacter baumannii	Northern	CR	41-80	M	2023-12-31 00:00:00 UTC	icu	blood	Resistant	Resistant		Resistant					Resistant					Resistant	Resistant	Resistant	Intermediate									Resistant	Resistant	Intermediate		Resistant
AB115	Acinetobacter baumannii	Northern	CR	41-80	M	2023-12-31 00:00:00 UTC	icu	blood	Resistant	Resistant		Resistant					Resistant					Resistant	Resistant	Resistant	Intermediate									Resistant	Resistant	Intermediate		Resistant
AB115	Acinetobacter baumannii	Northern	CR	41-80	M	2023-12-31 00:00:00 UTC	icu	blood	Resistant	Resistant		Resistant					Resistant					Resistant	Resistant	Resistant	Intermediate									Resistant	Resistant	Intermediate		Resistant
AB115	Acinetobacter baumannii	Northern	CR	41-80	M	2023-12-31 00:00:00 UTC	icu	blood	Resistant	Resistant		Resistant					Resistant					Resistant	Resistant	Resistant	Intermediate									Resistant	Resistant	Intermediate		Resistant
AB115	Acinetobacter baumannii	Northern	CR	41-80	M	2023-12-31 00:00:00 UTC	icu	blood	Resistant	Resistant		Resistant					Resistant					Resistant	Resistant	Resistant	Intermediate									Resistant	Resistant	Intermediate		Resistant
AB115	Acinetobacter baumannii	Northern	CR	41-80	M	2023-12-31 00:00:00 UTC	icu	blood	Resistant	Resistant		Resistant					Resistant					Resistant	Resistant	Resistant	Intermediate									Resistant	Resistant	Intermediate		Resistant
AB115	Acinetobacter baumannii	Northern	CR	41-80	M	2023-12-31 00:00:00 UTC	icu	blood	Resistant	Resistant		Resistant					Resistant					Resistant	Resistant	Resistant	Intermediate									Resistant	Resistant	Intermediate		Resistant
AB115	Acinetobacter baumannii	Northern	CR	41-80	M	2023-12-31 00:00:00 UTC	icu	blood	Resistant	Resistant		Resistant					Resistant					Resistant	Resistant	Resistant	Intermediate									Resistant	Resistant	Intermediate		Resistant
AB116	Acinetobacter baumannii	Northern	CR	81+	M	2023-12-31 00:00:00 UTC	icu	blood	Resistant	Resistant		Resistant					Resistant					Resistant	Resistant	Resistant	Resistant									Resistant	Resistant	Resistant		Resistant
AB116	Acinetobacter baumannii	Northern	CR	81+	M	2023-12-31 00:00:00 UTC	icu	blood	Resistant	Resistant		Resistant					Resistant					Resistant	Resistant	Resistant	Resistant									Resistant	Resistant	Resistant		Resistant
AB116	Acinetobacter baumannii	Northern	CR	81+	M	2023-12-31 00:00:00 UTC	icu	blood	Resistant	Resistant		Resistant					Resistant					Resistant	Resistant	Resistant	Resistant									Resistant	Resistant	Resistant		Resistant
AB116	Acinetobacter baumannii	Northern	CR	81+	M	2023-12-31 00:00:00 UTC	icu	blood	Resistant	Resistant		Resistant					Resistant					Resistant	Resistant	Resistant	Resistant									Resistant	Resistant	Resistant		Resistant
AB116	Acinetobacter baumannii	Northern	CR	81+	M	2023-12-31 00:00:00 UTC	icu	blood	Resistant	Resistant		Resistant					Resistant					Resistant	Resistant	Resistant	Resistant									Resistant	Resistant	Resistant		Resistant
AB116	Acinetobacter baumannii	Northern	CR	81+	M	2023-12-31 00:00:00 UTC	icu	blood	Resistant	Resistant		Resistant					Resistant					Resistant	Resistant	Resistant	Resistant									Resistant	Resistant	Resistant		Resistant
AB116	Acinetobacter baumannii	Northern	CR	81+	M	2023-12-31 00:00:00 UTC	icu	blood	Resistant	Resistant		Resistant					Resistant					Resistant	Resistant	Resistant	Resistant									Resistant	Resistant	Resistant		Resistant
AB116	Acinetobacter baumannii	Northern	CR	81+	M	2023-12-31 00:00:00 UTC	icu	blood	Resistant	Resistant		Resistant					Resistant					Resistant	Resistant	Resistant	Resistant									Resistant	Resistant	Resistant		Resistant
AB116	Acinetobacter baumannii	Northern	CR	81+	M	2023-12-31 00:00:00 UTC	icu	blood	Resistant	Resistant		Resistant					Resistant					Resistant	Resistant	Resistant	Resistant									Resistant	Resistant	Resistant		Resistant
AB116	Acinetobacter baumannii	Northern	CR	81+	M	2023-12-31 00:00:00 UTC	icu	blood	Resistant	Resistant		Resistant					Resistant					Resistant	Resistant	Resistant	Resistant									Resistant	Resistant	Resistant		Resistant
AB116	Acinetobacter baumannii	Northern	CR	81+	M	2023-12-31 00:00:00 UTC	icu	blood	Resistant	Resistant		Resistant					Resistant					Resistant	Resistant	Resistant	Resistant									Resistant	Resistant	Resistant		Resistant
AB116	Acinetobacter baumannii	Northern	CR	81+	M	2023-12-31 00:00:00 UTC	icu	blood	Resistant	Resistant		Resistant					Resistant					Resistant	Resistant	Resistant	Resistant									Resistant	Resistant	Resistant		Resistant
AB116	Acinetobacter baumannii	Northern	CR	81+	M	2023-12-31 00:00:00 UTC	icu	blood	Resistant	Resistant		Resistant					Resistant					Resistant	Resistant	Resistant	Resistant									Resistant	Resistant	Resistant		Resistant
AB116	Acinetobacter baumannii	Northern	CR	81+	M	2023-12-31 00:00:00 UTC	icu	blood	Resistant	Resistant		Resistant					Resistant					Resistant	Resistant	Resistant	Resistant									Resistant	Resistant	Resistant		Resistant
AB116	Acinetobacter baumannii	Northern	CR	81+	M	2023-12-31 00:00:00 UTC	icu	blood	Resistant	Resistant		Resistant					Resistant					Resistant	Resistant	Resistant	Resistant									Resistant	Resistant	Resistant		Resistant
AB116	Acinetobacter baumannii	Northern	CR	81+	M	2023-12-31 00:00:00 UTC	icu	blood	Resistant	Resistant		Resistant					Resistant					Resistant	Resistant	Resistant	Resistant									Resistant	Resistant	Resistant		Resistant
AB116	Acinetobacter baumannii	Northern	CR	81+	M	2023-12-31 00:00:00 UTC	icu	blood	Resistant	Resistant		Resistant					Resistant					Resistant	Resistant	Resistant	Resistant									Resistant	Resistant	Resistant		Resistant
AB116	Acinetobacter baumannii	Northern	CR	81+	M	2023-12-31 00:00:00 UTC	icu	blood	Resistant	Resistant		Resistant					Resistant					Resistant	Resistant	Resistant	Resistant									Resistant	Resistant	Resistant		Resistant
AB116	Acinetobacter baumannii	Northern	CR	81+	M	2023-12-31 00:00:00 UTC	icu	blood	Resistant	Resistant		Resistant					Resistant					Resistant	Resistant	Resistant	Resistant									Resistant	Resistant	Resistant		Resistant
AB116	Acinetobacter baumannii	Northern	CR	81+	M	2023-12-31 00:00:00 UTC	icu	blood	Resistant	Resistant		Resistant					Resistant					Resistant	Resistant	Resistant	Resistant									Resistant	Resistant	Resistant		Resistant
AB116	Acinetobacter baumannii	Northern	CR	81+	M	2023-12-31 00:00:00 UTC	icu	blood	Resistant	Resistant		Resistant					Resistant					Resistant	Resistant	Resistant	Resistant									Resistant	Resistant	Resistant		Resistant
AB116	Acinetobacter baumannii	Northern	CR	81+	M	2023-12-31 00:00:00 UTC	icu	blood	Resistant	Resistant		Resistant					Resistant					Resistant	Resistant	Resistant	Resistant									Resistant	Resistant	Resistant		Resistant
AB116	Acinetobacter baumannii	Northern	CR	81+	M	2023-12-31 00:00:00 UTC	icu	blood	Resistant	Resistant		Resistant					Resistant					Resistant	Resistant	Resistant	Resistant									Resistant	Resistant	Resistant		Resistant
AB116	Acinetobacter baumannii	Northern	CR	81+	M	2023-12-31 00:00:00 UTC	icu	blood	Resistant	Resistant		Resistant					Resistant					Resistant	Resistant	Resistant	Resistant									Resistant	Resistant	Resistant		Resistant
AB116	Acinetobacter baumannii	Northern	CR	81+	M	2023-12-31 00:00:00 UTC	icu	blood	Resistant	Resistant		Resistant					Resistant					Resistant	Resistant	Resistant	Resistant									Resistant	Resistant	Resistant		Resistant
AB116	Acinetobacter baumannii	Northern	CR	81+	M	2023-12-31 00:00:00 UTC	icu	blood	Resistant	Resistant		Resistant					Resistant					Resistant	Resistant	Resistant	Resistant									Resistant	Resistant	Resistant		Resistant
AB116	Acinetobacter baumannii	Northern	CR	81+	M	2023-12-31 00:00:00 UTC	icu	blood	Resistant	Resistant		Resistant					Resistant					Resistant	Resistant	Resistant	Resistant									Resistant	Resistant	Resistant		Resistant
AB116	Acinetobacter baumannii	Northern	CR	81+	M	2023-12-31 00:00:00 UTC	icu	blood	Resistant	Resistant		Resistant					Resistant					Resistant	Resistant	Resistant	Resistant									Resistant	Resistant	Resistant		Resistant
AB116	Acinetobacter baumannii	Northern	CR	81+	M	2023-12-31 00:00:00 UTC	icu	blood	Resistant	Resistant		Resistant					Resistant					Resistant	Resistant	Resistant	Resistant									Resistant	Resistant	Resistant		Resistant
AB116	Acinetobacter baumannii	Northern	CR	81+	M	2023-12-31 00:00:00 UTC	icu	blood	Resistant	Resistant		Resistant					Resistant					Resistant	Resistant	Resistant	Resistant									Resistant	Resistant	Resistant		Resistant
AB116	Acinetobacter baumannii	Northern	CR	81+	M	2023-12-31 00:00:00 UTC	icu	blood	Resistant	Resistant		Resistant					Resistant					Resistant	Resistant	Resistant	Resistant									Resistant	Resistant	Resistant		Resistant
AB116	Acinetobacter baumannii	Northern	CR	81+	M	2023-12-31 00:00:00 UTC	icu	blood	Resistant	Resistant		Resistant					Resistant					Resistant	Resistant	Resistant	Resistant									Resistant	Resistant	Resistant		Resistant
AB116	Acinetobacter baumannii	Northern	CR	81+	M	2023-12-31 00:00:00 UTC	icu	blood	Resistant	Resistant		Resistant					Resistant					Resistant	Resistant	Resistant	Resistant									Resistant	Resistant	Resistant		Resistant
AB116	Acinetobacter baumannii	Northern	CR	81+	M	2023-12-31 00:00:00 UTC	icu	blood	Resistant	Resistant		Resistant					Resistant					Resistant	Resistant	Resistant	Resistant									Resistant	Resistant	Resistant		Resistant
AB116	Acinetobacter baumannii	Northern	CR	81+	M	2023-12-31 00:00:00 UTC	icu	blood	Resistant	Resistant		Resistant					Resistant					Resistant	Resistant	Resistant	Resistant									Resistant	Resistant	Resistant		Resistant
AB116	Acinetobacter baumannii	Northern	CR	81+	M	2023-12-31 00:00:00 UTC	icu	blood	Resistant	Resistant		Resistant					Resistant					Resistant	Resistant	Resistant	Resistant									Resistant	Resistant	Resistant		Resistant
AB116	Acinetobacter baumannii	Northern	CR	81+	M	2023-12-31 00:00:00 UTC	icu	blood	Resistant	Resistant		Resistant					Resistant					Resistant	Resistant	Resistant	Resistant									Resistant	Resistant	Resistant		Resistant
AB116	Acinetobacter baumannii	Northern	CR	81+	M	2023-12-31 00:00:00 UTC	icu	blood	Resistant	Resistant		Resistant					Resistant					Resistant	Resistant	Resistant	Resistant									Resistant	Resistant	Resistant		Resistant
AB116	Acinetobacter baumannii	Northern	CR	81+	M	2023-12-31 00:00:00 UTC	icu	blood	Resistant	Resistant		Resistant					Resistant					Resistant	Resistant	Resistant	Resistant									Resistant	Resistant	Resistant		Resistant
AB117	Acinetobacter baumannii	Northern	CR	41-80	F	2023-12-22 00:00:00 UTC	icu	blood	Resistant	Resistant		Resistant					Resistant					Resistant	Resistant	Resistant	Resistant									Resistant	Resistant	Intermediate		Resistant
AB117	Acinetobacter baumannii	Northern	CR	41-80	F	2023-12-22 00:00:00 UTC	icu	blood	Resistant	Resistant		Resistant					Resistant					Resistant	Resistant	Resistant	Resistant									Resistant	Resistant	Intermediate		Resistant
AB117	Acinetobacter baumannii	Northern	CR	41-80	F	2023-12-22 00:00:00 UTC	icu	blood	Resistant	Resistant		Resistant					Resistant					Resistant	Resistant	Resistant	Resistant									Resistant	Resistant	Intermediate		Resistant
AB117	Acinetobacter baumannii	Northern	CR	41-80	F	2023-12-22 00:00:00 UTC	icu	blood	Resistant	Resistant		Resistant					Resistant					Resistant	Resistant	Resistant	Resistant									Resistant	Resistant	Intermediate		Resistant
AB117	Acinetobacter baumannii	Northern	CR	41-80	F	2023-12-22 00:00:00 UTC	icu	blood	Resistant	Resistant		Resistant					Resistant					Resistant	Resistant	Resistant	Resistant									Resistant	Resistant	Intermediate		Resistant
AB117	Acinetobacter baumannii	Northern	CR	41-80	F	2023-12-22 00:00:00 UTC	icu	blood	Resistant	Resistant		Resistant					Resistant					Resistant	Resistant	Resistant	Resistant									Resistant	Resistant	Intermediate		Resistant
AB117	Acinetobacter baumannii	Northern	CR	41-80	F	2023-12-22 00:00:00 UTC	icu	blood	Resistant	Resistant		Resistant					Resistant					Resistant	Resistant	Resistant	Resistant									Resistant	Resistant	Intermediate		Resistant
AB117	Acinetobacter baumannii	Northern	CR	41-80	F	2023-12-22 00:00:00 UTC	icu	blood	Resistant	Resistant		Resistant					Resistant					Resistant	Resistant	Resistant	Resistant									Resistant	Resistant	Intermediate		Resistant
AB117	Acinetobacter baumannii	Northern	CR	41-80	F	2023-12-22 00:00:00 UTC	icu	blood	Resistant	Resistant		Resistant					Resistant					Resistant	Resistant	Resistant	Resistant									Resistant	Resistant	Intermediate		Resistant
AB117	Acinetobacter baumannii	Northern	CR	41-80	F	2023-12-22 00:00:00 UTC	icu	blood	Resistant	Resistant		Resistant					Resistant					Resistant	Resistant	Resistant	Resistant									Resistant	Resistant	Intermediate		Resistant
AB117	Acinetobacter baumannii	Northern	CR	41-80	F	2023-12-22 00:00:00 UTC	icu	blood	Resistant	Resistant		Resistant					Resistant					Resistant	Resistant	Resistant	Resistant									Resistant	Resistant	Intermediate		Resistant
AB117	Acinetobacter baumannii	Northern	CR	41-80	F	2023-12-22 00:00:00 UTC	icu	blood	Resistant	Resistant		Resistant					Resistant					Resistant	Resistant	Resistant	Resistant									Resistant	Resistant	Intermediate		Resistant
AB117	Acinetobacter baumannii	Northern	CR	41-80	F	2023-12-22 00:00:00 UTC	icu	blood	Resistant	Resistant		Resistant					Resistant					Resistant	Resistant	Resistant	Resistant									Resistant	Resistant	Intermediate		Resistant
AB117	Acinetobacter baumannii	Northern	CR	41-80	F	2023-12-22 00:00:00 UTC	icu	blood	Resistant	Resistant		Resistant					Resistant					Resistant	Resistant	Resistant	Resistant									Resistant	Resistant	Intermediate		Resistant
AB117	Acinetobacter baumannii	Northern	CR	41-80	F	2023-12-22 00:00:00 UTC	icu	blood	Resistant	Resistant		Resistant					Resistant					Resistant	Resistant	Resistant	Resistant									Resistant	Resistant	Intermediate		Resistant
AB117	Acinetobacter baumannii	Northern	CR	41-80	F	2023-12-22 00:00:00 UTC	icu	blood	Resistant	Resistant		Resistant					Resistant					Resistant	Resistant	Resistant	Resistant									Resistant	Resistant	Intermediate		Resistant
AB117	Acinetobacter baumannii	Northern	CR	41-80	F	2023-12-22 00:00:00 UTC	icu	blood	Resistant	Resistant		Resistant					Resistant					Resistant	Resistant	Resistant	Resistant									Resistant	Resistant	Intermediate		Resistant
AB117	Acinetobacter baumannii	Northern	CR	41-80	F	2023-12-22 00:00:00 UTC	icu	blood	Resistant	Resistant		Resistant					Resistant					Resistant	Resistant	Resistant	Resistant									Resistant	Resistant	Intermediate		Resistant
AB117	Acinetobacter baumannii	Northern	CR	41-80	F	2023-12-22 00:00:00 UTC	icu	blood	Resistant	Resistant		Resistant					Resistant					Resistant	Resistant	Resistant	Resistant									Resistant	Resistant	Intermediate		Resistant
AB117	Acinetobacter baumannii	Northern	CR	41-80	F	2023-12-22 00:00:00 UTC	icu	blood	Resistant	Resistant		Resistant					Resistant					Resistant	Resistant	Resistant	Resistant									Resistant	Resistant	Intermediate		Resistant
AB117	Acinetobacter baumannii	Northern	CR	41-80	F	2023-12-22 00:00:00 UTC	icu	blood	Resistant	Resistant		Resistant					Resistant					Resistant	Resistant	Resistant	Resistant									Resistant	Resistant	Intermediate		Resistant
AB117	Acinetobacter baumannii	Northern	CR	41-80	F	2023-12-22 00:00:00 UTC	icu	blood	Resistant	Resistant		Resistant					Resistant					Resistant	Resistant	Resistant	Resistant									Resistant	Resistant	Intermediate		Resistant
AB117	Acinetobacter baumannii	Northern	CR	41-80	F	2023-12-22 00:00:00 UTC	icu	blood	Resistant	Resistant		Resistant					Resistant					Resistant	Resistant	Resistant	Resistant									Resistant	Resistant	Intermediate		Resistant
AB117	Acinetobacter baumannii	Northern	CR	41-80	F	2023-12-22 00:00:00 UTC	icu	blood	Resistant	Resistant		Resistant					Resistant					Resistant	Resistant	Resistant	Resistant									Resistant	Resistant	Intermediate		Resistant
AB117	Acinetobacter baumannii	Northern	CR	41-80	F	2023-12-22 00:00:00 UTC	icu	blood	Resistant	Resistant		Resistant					Resistant					Resistant	Resistant	Resistant	Resistant									Resistant	Resistant	Intermediate		Resistant
AB117	Acinetobacter baumannii	Northern	CR	41-80	F	2023-12-22 00:00:00 UTC	icu	blood	Resistant	Resistant		Resistant					Resistant					Resistant	Resistant	Resistant	Resistant									Resistant	Resistant	Intermediate		Resistant
AB117	Acinetobacter baumannii	Northern	CR	41-80	F	2023-12-22 00:00:00 UTC	icu	blood	Resistant	Resistant		Resistant					Resistant					Resistant	Resistant	Resistant	Resistant									Resistant	Resistant	Intermediate		Resistant
AB117	Acinetobacter baumannii	Northern	CR	41-80	F	2023-12-22 00:00:00 UTC	icu	blood	Resistant	Resistant		Resistant					Resistant					Resistant	Resistant	Resistant	Resistant									Resistant	Resistant	Intermediate		Resistant
AB117	Acinetobacter baumannii	Northern	CR	41-80	F	2023-12-22 00:00:00 UTC	icu	blood	Resistant	Resistant		Resistant					Resistant					Resistant	Resistant	Resistant	Resistant									Resistant	Resistant	Intermediate		Resistant
AB117	Acinetobacter baumannii	Northern	CR	41-80	F	2023-12-22 00:00:00 UTC	icu	blood	Resistant	Resistant		Resistant					Resistant					Resistant	Resistant	Resistant	Resistant									Resistant	Resistant	Intermediate		Resistant
AB117	Acinetobacter baumannii	Northern	CR	41-80	F	2023-12-22 00:00:00 UTC	icu	blood	Resistant	Resistant		Resistant					Resistant					Resistant	Resistant	Resistant	Resistant									Resistant	Resistant	Intermediate		Resistant
AB117	Acinetobacter baumannii	Northern	CR	41-80	F	2023-12-22 00:00:00 UTC	icu	blood	Resistant	Resistant		Resistant					Resistant					Resistant	Resistant	Resistant	Resistant									Resistant	Resistant	Intermediate		Resistant
AB117	Acinetobacter baumannii	Northern	CR	41-80	F	2023-12-22 00:00:00 UTC	icu	blood	Resistant	Resistant		Resistant					Resistant					Resistant	Resistant	Resistant	Resistant									Resistant	Resistant	Intermediate		Resistant
AB117	Acinetobacter baumannii	Northern	CR	41-80	F	2023-12-22 00:00:00 UTC	icu	blood	Resistant	Resistant		Resistant					Resistant					Resistant	Resistant	Resistant	Resistant									Resistant	Resistant	Intermediate		Resistant
AB117	Acinetobacter baumannii	Northern	CR	41-80	F	2023-12-22 00:00:00 UTC	icu	blood	Resistant	Resistant		Resistant					Resistant					Resistant	Resistant	Resistant	Resistant									Resistant	Resistant	Intermediate		Resistant
AB117	Acinetobacter baumannii	Northern	CR	41-80	F	2023-12-22 00:00:00 UTC	icu	blood	Resistant	Resistant		Resistant					Resistant					Resistant	Resistant	Resistant	Resistant									Resistant	Resistant	Intermediate		Resistant
AB117	Acinetobacter baumannii	Northern	CR	41-80	F	2023-12-22 00:00:00 UTC	icu	blood	Resistant	Resistant		Resistant					Resistant					Resistant	Resistant	Resistant	Resistant									Resistant	Resistant	Intermediate		Resistant
AB117	Acinetobacter baumannii	Northern	CR	41-80	F	2023-12-22 00:00:00 UTC	icu	blood	Resistant	Resistant		Resistant					Resistant					Resistant	Resistant	Resistant	Resistant									Resistant	Resistant	Intermediate		Resistant
AB117	Acinetobacter baumannii	Northern	CR	41-80	F	2023-12-22 00:00:00 UTC	icu	blood	Resistant	Resistant		Resistant					Resistant					Resistant	Resistant	Resistant	Resistant									Resistant	Resistant	Intermediate		Resistant
AB117	Acinetobacter baumannii	Northern	CR	41-80	F	2023-12-22 00:00:00 UTC	icu	blood	Resistant	Resistant		Resistant					Resistant					Resistant	Resistant	Resistant	Resistant									Resistant	Resistant	Intermediate		Resistant
AB117	Acinetobacter baumannii	Northern	CR	41-80	F	2023-12-22 00:00:00 UTC	icu	blood	Resistant	Resistant		Resistant					Resistant					Resistant	Resistant	Resistant	Resistant									Resistant	Resistant	Intermediate		Resistant
AB134	Acinetobacter baumannii	Northern	CR	41-80	F	2024-01-15 00:00:00 UTC	non-icu	blood	Resistant	Resistant		Resistant					Resistant					Resistant	Resistant	Resistant	Resistant									Resistant	Resistant	Resistant		Resistant
AB134	Acinetobacter baumannii	Northern	CR	41-80	F	2024-01-15 00:00:00 UTC	non-icu	blood	Resistant	Resistant		Resistant					Resistant					Resistant	Resistant	Resistant	Resistant									Resistant	Resistant	Resistant		Resistant
AB134	Acinetobacter baumannii	Northern	CR	41-80	F	2024-01-15 00:00:00 UTC	non-icu	blood	Resistant	Resistant		Resistant					Resistant					Resistant	Resistant	Resistant	Resistant									Resistant	Resistant	Resistant		Resistant
AB134	Acinetobacter baumannii	Northern	CR	41-80	F	2024-01-15 00:00:00 UTC	non-icu	blood	Resistant	Resistant		Resistant					Resistant					Resistant	Resistant	Resistant	Resistant									Resistant	Resistant	Resistant		Resistant
AB134	Acinetobacter baumannii	Northern	CR	41-80	F	2024-01-15 00:00:00 UTC	non-icu	blood	Resistant	Resistant		Resistant					Resistant					Resistant	Resistant	Resistant	Resistant									Resistant	Resistant	Resistant		Resistant
AB134	Acinetobacter baumannii	Northern	CR	41-80	F	2024-01-15 00:00:00 UTC	non-icu	blood	Resistant	Resistant		Resistant					Resistant					Resistant	Resistant	Resistant	Resistant									Resistant	Resistant	Resistant		Resistant
AB134	Acinetobacter baumannii	Northern	CR	41-80	F	2024-01-15 00:00:00 UTC	non-icu	blood	Resistant	Resistant		Resistant					Resistant					Resistant	Resistant	Resistant	Resistant									Resistant	Resistant	Resistant		Resistant
AB134	Acinetobacter baumannii	Northern	CR	41-80	F	2024-01-15 00:00:00 UTC	non-icu	blood	Resistant	Resistant		Resistant					Resistant					Resistant	Resistant	Resistant	Resistant									Resistant	Resistant	Resistant		Resistant
AB134	Acinetobacter baumannii	Northern	CR	41-80	F	2024-01-15 00:00:00 UTC	non-icu	blood	Resistant	Resistant		Resistant					Resistant					Resistant	Resistant	Resistant	Resistant									Resistant	Resistant	Resistant		Resistant
AB134	Acinetobacter baumannii	Northern	CR	41-80	F	2024-01-15 00:00:00 UTC	non-icu	blood	Resistant	Resistant		Resistant					Resistant					Resistant	Resistant	Resistant	Resistant									Resistant	Resistant	Resistant		Resistant
AB134	Acinetobacter baumannii	Northern	CR	41-80	F	2024-01-15 00:00:00 UTC	non-icu	blood	Resistant	Resistant		Resistant					Resistant					Resistant	Resistant	Resistant	Resistant									Resistant	Resistant	Resistant		Resistant
AB134	Acinetobacter baumannii	Northern	CR	41-80	F	2024-01-15 00:00:00 UTC	non-icu	blood	Resistant	Resistant		Resistant					Resistant					Resistant	Resistant	Resistant	Resistant									Resistant	Resistant	Resistant		Resistant
AB134	Acinetobacter baumannii	Northern	CR	41-80	F	2024-01-15 00:00:00 UTC	non-icu	blood	Resistant	Resistant		Resistant					Resistant					Resistant	Resistant	Resistant	Resistant									Resistant	Resistant	Resistant		Resistant
AB134	Acinetobacter baumannii	Northern	CR	41-80	F	2024-01-15 00:00:00 UTC	non-icu	blood	Resistant	Resistant		Resistant					Resistant					Resistant	Resistant	Resistant	Resistant									Resistant	Resistant	Resistant		Resistant
AB134	Acinetobacter baumannii	Northern	CR	41-80	F	2024-01-15 00:00:00 UTC	non-icu	blood	Resistant	Resistant		Resistant					Resistant					Resistant	Resistant	Resistant	Resistant									Resistant	Resistant	Resistant		Resistant
AB134	Acinetobacter baumannii	Northern	CR	41-80	F	2024-01-15 00:00:00 UTC	non-icu	blood	Resistant	Resistant		Resistant					Resistant					Resistant	Resistant	Resistant	Resistant									Resistant	Resistant	Resistant		Resistant
AB134	Acinetobacter baumannii	Northern	CR	41-80	F	2024-01-15 00:00:00 UTC	non-icu	blood	Resistant	Resistant		Resistant					Resistant					Resistant	Resistant	Resistant	Resistant									Resistant	Resistant	Resistant		Resistant
AB134	Acinetobacter baumannii	Northern	CR	41-80	F	2024-01-15 00:00:00 UTC	non-icu	blood	Resistant	Resistant		Resistant					Resistant					Resistant	Resistant	Resistant	Resistant									Resistant	Resistant	Resistant		Resistant
AB134	Acinetobacter baumannii	Northern	CR	41-80	F	2024-01-15 00:00:00 UTC	non-icu	blood	Resistant	Resistant		Resistant					Resistant					Resistant	Resistant	Resistant	Resistant									Resistant	Resistant	Resistant		Resistant
AB134	Acinetobacter baumannii	Northern	CR	41-80	F	2024-01-15 00:00:00 UTC	non-icu	blood	Resistant	Resistant		Resistant					Resistant					Resistant	Resistant	Resistant	Resistant									Resistant	Resistant	Resistant		Resistant
AB134	Acinetobacter baumannii	Northern	CR	41-80	F	2024-01-15 00:00:00 UTC	non-icu	blood	Resistant	Resistant		Resistant					Resistant					Resistant	Resistant	Resistant	Resistant									Resistant	Resistant	Resistant		Resistant
AB134	Acinetobacter baumannii	Northern	CR	41-80	F	2024-01-15 00:00:00 UTC	non-icu	blood	Resistant	Resistant		Resistant					Resistant					Resistant	Resistant	Resistant	Resistant									Resistant	Resistant	Resistant		Resistant
AB134	Acinetobacter baumannii	Northern	CR	41-80	F	2024-01-15 00:00:00 UTC	non-icu	blood	Resistant	Resistant		Resistant					Resistant					Resistant	Resistant	Resistant	Resistant									Resistant	Resistant	Resistant		Resistant
AB134	Acinetobacter baumannii	Northern	CR	41-80	F	2024-01-15 00:00:00 UTC	non-icu	blood	Resistant	Resistant		Resistant					Resistant					Resistant	Resistant	Resistant	Resistant									Resistant	Resistant	Resistant		Resistant
AB134	Acinetobacter baumannii	Northern	CR	41-80	F	2024-01-15 00:00:00 UTC	non-icu	blood	Resistant	Resistant		Resistant					Resistant					Resistant	Resistant	Resistant	Resistant									Resistant	Resistant	Resistant		Resistant
AB134	Acinetobacter baumannii	Northern	CR	41-80	F	2024-01-15 00:00:00 UTC	non-icu	blood	Resistant	Resistant		Resistant					Resistant					Resistant	Resistant	Resistant	Resistant									Resistant	Resistant	Resistant		Resistant
AB134	Acinetobacter baumannii	Northern	CR	41-80	F	2024-01-15 00:00:00 UTC	non-icu	blood	Resistant	Resistant		Resistant					Resistant					Resistant	Resistant	Resistant	Resistant									Resistant	Resistant	Resistant		Resistant
AB134	Acinetobacter baumannii	Northern	CR	41-80	F	2024-01-15 00:00:00 UTC	non-icu	blood	Resistant	Resistant		Resistant					Resistant					Resistant	Resistant	Resistant	Resistant									Resistant	Resistant	Resistant		Resistant
AB134	Acinetobacter baumannii	Northern	CR	41-80	F	2024-01-15 00:00:00 UTC	non-icu	blood	Resistant	Resistant		Resistant					Resistant					Resistant	Resistant	Resistant	Resistant									Resistant	Resistant	Resistant		Resistant
AB134	Acinetobacter baumannii	Northern	CR	41-80	F	2024-01-15 00:00:00 UTC	non-icu	blood	Resistant	Resistant		Resistant					Resistant					Resistant	Resistant	Resistant	Resistant									Resistant	Resistant	Resistant		Resistant
AB134	Acinetobacter baumannii	Northern	CR	41-80	F	2024-01-15 00:00:00 UTC	non-icu	blood	Resistant	Resistant		Resistant					Resistant					Resistant	Resistant	Resistant	Resistant									Resistant	Resistant	Resistant		Resistant
AB134	Acinetobacter baumannii	Northern	CR	41-80	F	2024-01-15 00:00:00 UTC	non-icu	blood	Resistant	Resistant		Resistant					Resistant					Resistant	Resistant	Resistant	Resistant									Resistant	Resistant	Resistant		Resistant
AB134	Acinetobacter baumannii	Northern	CR	41-80	F	2024-01-15 00:00:00 UTC	non-icu	blood	Resistant	Resistant		Resistant					Resistant					Resistant	Resistant	Resistant	Resistant									Resistant	Resistant	Resistant		Resistant
AB134	Acinetobacter baumannii	Northern	CR	41-80	F	2024-01-15 00:00:00 UTC	non-icu	blood	Resistant	Resistant		Resistant					Resistant					Resistant	Resistant	Resistant	Resistant									Resistant	Resistant	Resistant		Resistant
AB134	Acinetobacter baumannii	Northern	CR	41-80	F	2024-01-15 00:00:00 UTC	non-icu	blood	Resistant	Resistant		Resistant					Resistant					Resistant	Resistant	Resistant	Resistant									Resistant	Resistant	Resistant		Resistant
AB134	Acinetobacter baumannii	Northern	CR	41-80	F	2024-01-15 00:00:00 UTC	non-icu	blood	Resistant	Resistant		Resistant					Resistant					Resistant	Resistant	Resistant	Resistant									Resistant	Resistant	Resistant		Resistant
AB134	Acinetobacter baumannii	Northern	CR	41-80	F	2024-01-15 00:00:00 UTC	non-icu	blood	Resistant	Resistant		Resistant					Resistant					Resistant	Resistant	Resistant	Resistant									Resistant	Resistant	Resistant		Resistant
AB134	Acinetobacter baumannii	Northern	CR	41-80	F	2024-01-15 00:00:00 UTC	non-icu	blood	Resistant	Resistant		Resistant					Resistant					Resistant	Resistant	Resistant	Resistant									Resistant	Resistant	Resistant		Resistant
AB134	Acinetobacter baumannii	Northern	CR	41-80	F	2024-01-15 00:00:00 UTC	non-icu	blood	Resistant	Resistant		Resistant					Resistant					Resistant	Resistant	Resistant	Resistant									Resistant	Resistant	Resistant		Resistant
AB134	Acinetobacter baumannii	Northern	CR	41-80	F	2024-01-15 00:00:00 UTC	non-icu	blood	Resistant	Resistant		Resistant					Resistant					Resistant	Resistant	Resistant	Resistant									Resistant	Resistant	Resistant		Resistant
AB134	Acinetobacter baumannii	Northern	CR	41-80	F	2024-01-15 00:00:00 UTC	non-icu	blood	Resistant	Resistant		Resistant					Resistant					Resistant	Resistant	Resistant	Resistant									Resistant	Resistant	Resistant		Resistant
AB144	Acinetobacter baumannii	Northern	CR	41-80	M	2024-03-01 00:00:00 UTC	icu	blood	Resistant	Resistant		Resistant					Resistant					Resistant	Resistant	Sensitive	Resistant									Resistant	Resistant	Resistant		Resistant
AB144	Acinetobacter baumannii	Northern	CR	41-80	M	2024-03-01 00:00:00 UTC	icu	blood	Resistant	Resistant		Resistant					Resistant					Resistant	Resistant	Sensitive	Resistant									Resistant	Resistant	Resistant		Resistant
AB144	Acinetobacter baumannii	Northern	CR	41-80	M	2024-03-01 00:00:00 UTC	icu	blood	Resistant	Resistant		Resistant					Resistant					Resistant	Resistant	Sensitive	Resistant									Resistant	Resistant	Resistant		Resistant
AB144	Acinetobacter baumannii	Northern	CR	41-80	M	2024-03-01 00:00:00 UTC	icu	blood	Resistant	Resistant		Resistant					Resistant					Resistant	Resistant	Sensitive	Resistant									Resistant	Resistant	Resistant		Resistant
AB144	Acinetobacter baumannii	Northern	CR	41-80	M	2024-03-01 00:00:00 UTC	icu	blood	Resistant	Resistant		Resistant					Resistant					Resistant	Resistant	Sensitive	Resistant									Resistant	Resistant	Resistant		Resistant
AB144	Acinetobacter baumannii	Northern	CR	41-80	M	2024-03-01 00:00:00 UTC	icu	blood	Resistant	Resistant		Resistant					Resistant					Resistant	Resistant	Sensitive	Resistant									Resistant	Resistant	Resistant		Resistant
AB144	Acinetobacter baumannii	Northern	CR	41-80	M	2024-03-01 00:00:00 UTC	icu	blood	Resistant	Resistant		Resistant					Resistant					Resistant	Resistant	Sensitive	Resistant									Resistant	Resistant	Resistant		Resistant
AB144	Acinetobacter baumannii	Northern	CR	41-80	M	2024-03-01 00:00:00 UTC	icu	blood	Resistant	Resistant		Resistant					Resistant					Resistant	Resistant	Sensitive	Resistant									Resistant	Resistant	Resistant		Resistant
AB144	Acinetobacter baumannii	Northern	CR	41-80	M	2024-03-01 00:00:00 UTC	icu	blood	Resistant	Resistant		Resistant					Resistant					Resistant	Resistant	Sensitive	Resistant									Resistant	Resistant	Resistant		Resistant
AB144	Acinetobacter baumannii	Northern	CR	41-80	M	2024-03-01 00:00:00 UTC	icu	blood	Resistant	Resistant		Resistant					Resistant					Resistant	Resistant	Sensitive	Resistant									Resistant	Resistant	Resistant		Resistant
AB144	Acinetobacter baumannii	Northern	CR	41-80	M	2024-03-01 00:00:00 UTC	icu	blood	Resistant	Resistant		Resistant					Resistant					Resistant	Resistant	Sensitive	Resistant									Resistant	Resistant	Resistant		Resistant
AB144	Acinetobacter baumannii	Northern	CR	41-80	M	2024-03-01 00:00:00 UTC	icu	blood	Resistant	Resistant		Resistant					Resistant					Resistant	Resistant	Sensitive	Resistant									Resistant	Resistant	Resistant		Resistant
AB144	Acinetobacter baumannii	Northern	CR	41-80	M	2024-03-01 00:00:00 UTC	icu	blood	Resistant	Resistant		Resistant					Resistant					Resistant	Resistant	Sensitive	Resistant									Resistant	Resistant	Resistant		Resistant
AB144	Acinetobacter baumannii	Northern	CR	41-80	M	2024-03-01 00:00:00 UTC	icu	blood	Resistant	Resistant		Resistant					Resistant					Resistant	Resistant	Sensitive	Resistant									Resistant	Resistant	Resistant		Resistant
AB144	Acinetobacter baumannii	Northern	CR	41-80	M	2024-03-01 00:00:00 UTC	icu	blood	Resistant	Resistant		Resistant					Resistant					Resistant	Resistant	Sensitive	Resistant									Resistant	Resistant	Resistant		Resistant
AB144	Acinetobacter baumannii	Northern	CR	41-80	M	2024-03-01 00:00:00 UTC	icu	blood	Resistant	Resistant		Resistant					Resistant					Resistant	Resistant	Sensitive	Resistant									Resistant	Resistant	Resistant		Resistant
AB144	Acinetobacter baumannii	Northern	CR	41-80	M	2024-03-01 00:00:00 UTC	icu	blood	Resistant	Resistant		Resistant					Resistant					Resistant	Resistant	Sensitive	Resistant									Resistant	Resistant	Resistant		Resistant
AB144	Acinetobacter baumannii	Northern	CR	41-80	M	2024-03-01 00:00:00 UTC	icu	blood	Resistant	Resistant		Resistant					Resistant					Resistant	Resistant	Sensitive	Resistant									Resistant	Resistant	Resistant		Resistant
AB144	Acinetobacter baumannii	Northern	CR	41-80	M	2024-03-01 00:00:00 UTC	icu	blood	Resistant	Resistant		Resistant					Resistant					Resistant	Resistant	Sensitive	Resistant									Resistant	Resistant	Resistant		Resistant
AB144	Acinetobacter baumannii	Northern	CR	41-80	M	2024-03-01 00:00:00 UTC	icu	blood	Resistant	Resistant		Resistant					Resistant					Resistant	Resistant	Sensitive	Resistant									Resistant	Resistant	Resistant		Resistant
AB144	Acinetobacter baumannii	Northern	CR	41-80	M	2024-03-01 00:00:00 UTC	icu	blood	Resistant	Resistant		Resistant					Resistant					Resistant	Resistant	Sensitive	Resistant									Resistant	Resistant	Resistant		Resistant
AB144	Acinetobacter baumannii	Northern	CR	41-80	M	2024-03-01 00:00:00 UTC	icu	blood	Resistant	Resistant		Resistant					Resistant					Resistant	Resistant	Sensitive	Resistant									Resistant	Resistant	Resistant		Resistant
AB144	Acinetobacter baumannii	Northern	CR	41-80	M	2024-03-01 00:00:00 UTC	icu	blood	Resistant	Resistant		Resistant					Resistant					Resistant	Resistant	Sensitive	Resistant									Resistant	Resistant	Resistant		Resistant
AB144	Acinetobacter baumannii	Northern	CR	41-80	M	2024-03-01 00:00:00 UTC	icu	blood	Resistant	Resistant		Resistant					Resistant					Resistant	Resistant	Sensitive	Resistant									Resistant	Resistant	Resistant		Resistant
AB144	Acinetobacter baumannii	Northern	CR	41-80	M	2024-03-01 00:00:00 UTC	icu	blood	Resistant	Resistant		Resistant					Resistant					Resistant	Resistant	Sensitive	Resistant									Resistant	Resistant	Resistant		Resistant
AB144	Acinetobacter baumannii	Northern	CR	41-80	M	2024-03-01 00:00:00 UTC	icu	blood	Resistant	Resistant		Resistant					Resistant					Resistant	Resistant	Sensitive	Resistant									Resistant	Resistant	Resistant		Resistant
AB144	Acinetobacter baumannii	Northern	CR	41-80	M	2024-03-01 00:00:00 UTC	icu	blood	Resistant	Resistant		Resistant					Resistant					Resistant	Resistant	Sensitive	Resistant									Resistant	Resistant	Resistant		Resistant
AB144	Acinetobacter baumannii	Northern	CR	41-80	M	2024-03-01 00:00:00 UTC	icu	blood	Resistant	Resistant		Resistant					Resistant					Resistant	Resistant	Sensitive	Resistant									Resistant	Resistant	Resistant		Resistant
AB144	Acinetobacter baumannii	Northern	CR	41-80	M	2024-03-01 00:00:00 UTC	icu	blood	Resistant	Resistant		Resistant					Resistant					Resistant	Resistant	Sensitive	Resistant									Resistant	Resistant	Resistant		Resistant
AB144	Acinetobacter baumannii	Northern	CR	41-80	M	2024-03-01 00:00:00 UTC	icu	blood	Resistant	Resistant		Resistant					Resistant					Resistant	Resistant	Sensitive	Resistant									Resistant	Resistant	Resistant		Resistant
AB144	Acinetobacter baumannii	Northern	CR	41-80	M	2024-03-01 00:00:00 UTC	icu	blood	Resistant	Resistant		Resistant					Resistant					Resistant	Resistant	Sensitive	Resistant									Resistant	Resistant	Resistant		Resistant
AB144	Acinetobacter baumannii	Northern	CR	41-80	M	2024-03-01 00:00:00 UTC	icu	blood	Resistant	Resistant		Resistant					Resistant					Resistant	Resistant	Sensitive	Resistant									Resistant	Resistant	Resistant		Resistant
AB144	Acinetobacter baumannii	Northern	CR	41-80	M	2024-03-01 00:00:00 UTC	icu	blood	Resistant	Resistant		Resistant					Resistant					Resistant	Resistant	Sensitive	Resistant									Resistant	Resistant	Resistant		Resistant
AB144	Acinetobacter baumannii	Northern	CR	41-80	M	2024-03-01 00:00:00 UTC	icu	blood	Resistant	Resistant		Resistant					Resistant					Resistant	Resistant	Sensitive	Resistant									Resistant	Resistant	Resistant		Resistant
AB144	Acinetobacter baumannii	Northern	CR	41-80	M	2024-03-01 00:00:00 UTC	icu	blood	Resistant	Resistant		Resistant					Resistant					Resistant	Resistant	Sensitive	Resistant									Resistant	Resistant	Resistant		Resistant
AB144	Acinetobacter baumannii	Northern	CR	41-80	M	2024-03-01 00:00:00 UTC	icu	blood	Resistant	Resistant		Resistant					Resistant					Resistant	Resistant	Sensitive	Resistant									Resistant	Resistant	Resistant		Resistant
AB144	Acinetobacter baumannii	Northern	CR	41-80	M	2024-03-01 00:00:00 UTC	icu	blood	Resistant	Resistant		Resistant					Resistant					Resistant	Resistant	Sensitive	Resistant									Resistant	Resistant	Resistant		Resistant
AB144	Acinetobacter baumannii	Northern	CR	41-80	M	2024-03-01 00:00:00 UTC	icu	blood	Resistant	Resistant		Resistant					Resistant					Resistant	Resistant	Sensitive	Resistant									Resistant	Resistant	Resistant		Resistant
AB144	Acinetobacter baumannii	Northern	CR	41-80	M	2024-03-01 00:00:00 UTC	icu	blood	Resistant	Resistant		Resistant					Resistant					Resistant	Resistant	Sensitive	Resistant									Resistant	Resistant	Resistant		Resistant
AB144	Acinetobacter baumannii	Northern	CR	41-80	M	2024-03-01 00:00:00 UTC	icu	blood	Resistant	Resistant		Resistant					Resistant					Resistant	Resistant	Sensitive	Resistant									Resistant	Resistant	Resistant		Resistant
AB144	Acinetobacter baumannii	Northern	CR	41-80	M	2024-03-01 00:00:00 UTC	icu	blood	Resistant	Resistant		Resistant					Resistant					Resistant	Resistant	Sensitive	Resistant									Resistant	Resistant	Resistant		Resistant
AB144	Acinetobacter baumannii	Northern	CR	41-80	M	2024-03-01 00:00:00 UTC	icu	blood	Resistant	Resistant		Resistant					Resistant					Resistant	Resistant	Sensitive	Resistant									Resistant	Resistant	Resistant		Resistant
AB144	Acinetobacter baumannii	Northern	CR	41-80	M	2024-03-01 00:00:00 UTC	icu	blood	Resistant	Resistant		Resistant					Resistant					Resistant	Resistant	Sensitive	Resistant									Resistant	Resistant	Resistant		Resistant
AB144	Acinetobacter baumannii	Northern	CR	41-80	M	2024-03-01 00:00:00 UTC	icu	blood	Resistant	Resistant		Resistant					Resistant					Resistant	Resistant	Sensitive	Resistant									Resistant	Resistant	Resistant		Resistant
AB145	Acinetobacter baumannii	Northern	CR	41-80	M	2024-01-26 00:00:00 UTC	icu	blood	Resistant	Resistant		Resistant					Resistant						Resistant	Resistant	Resistant									Resistant	Resistant	Resistant		Resistant
AB145	Acinetobacter baumannii	Northern	CR	41-80	M	2024-01-26 00:00:00 UTC	icu	blood	Resistant	Resistant		Resistant					Resistant						Resistant	Resistant	Resistant									Resistant	Resistant	Resistant		Resistant
AB145	Acinetobacter baumannii	Northern	CR	41-80	M	2024-01-26 00:00:00 UTC	icu	blood	Resistant	Resistant		Resistant					Resistant						Resistant	Resistant	Resistant									Resistant	Resistant	Resistant		Resistant
AB145	Acinetobacter baumannii	Northern	CR	41-80	M	2024-01-26 00:00:00 UTC	icu	blood	Resistant	Resistant		Resistant					Resistant						Resistant	Resistant	Resistant									Resistant	Resistant	Resistant		Resistant
AB145	Acinetobacter baumannii	Northern	CR	41-80	M	2024-01-26 00:00:00 UTC	icu	blood	Resistant	Resistant		Resistant					Resistant						Resistant	Resistant	Resistant									Resistant	Resistant	Resistant		Resistant
AB145	Acinetobacter baumannii	Northern	CR	41-80	M	2024-01-26 00:00:00 UTC	icu	blood	Resistant	Resistant		Resistant					Resistant						Resistant	Resistant	Resistant									Resistant	Resistant	Resistant		Resistant
AB145	Acinetobacter baumannii	Northern	CR	41-80	M	2024-01-26 00:00:00 UTC	icu	blood	Resistant	Resistant		Resistant					Resistant						Resistant	Resistant	Resistant									Resistant	Resistant	Resistant		Resistant
AB145	Acinetobacter baumannii	Northern	CR	41-80	M	2024-01-26 00:00:00 UTC	icu	blood	Resistant	Resistant		Resistant					Resistant						Resistant	Resistant	Resistant									Resistant	Resistant	Resistant		Resistant
AB145	Acinetobacter baumannii	Northern	CR	41-80	M	2024-01-26 00:00:00 UTC	icu	blood	Resistant	Resistant		Resistant					Resistant						Resistant	Resistant	Resistant									Resistant	Resistant	Resistant		Resistant
AB145	Acinetobacter baumannii	Northern	CR	41-80	M	2024-01-26 00:00:00 UTC	icu	blood	Resistant	Resistant		Resistant					Resistant						Resistant	Resistant	Resistant									Resistant	Resistant	Resistant		Resistant
AB145	Acinetobacter baumannii	Northern	CR	41-80	M	2024-01-26 00:00:00 UTC	icu	blood	Resistant	Resistant		Resistant					Resistant						Resistant	Resistant	Resistant									Resistant	Resistant	Resistant		Resistant
AB145	Acinetobacter baumannii	Northern	CR	41-80	M	2024-01-26 00:00:00 UTC	icu	blood	Resistant	Resistant		Resistant					Resistant						Resistant	Resistant	Resistant									Resistant	Resistant	Resistant		Resistant
AB145	Acinetobacter baumannii	Northern	CR	41-80	M	2024-01-26 00:00:00 UTC	icu	blood	Resistant	Resistant		Resistant					Resistant						Resistant	Resistant	Resistant									Resistant	Resistant	Resistant		Resistant
AB145	Acinetobacter baumannii	Northern	CR	41-80	M	2024-01-26 00:00:00 UTC	icu	blood	Resistant	Resistant		Resistant					Resistant						Resistant	Resistant	Resistant									Resistant	Resistant	Resistant		Resistant
AB145	Acinetobacter baumannii	Northern	CR	41-80	M	2024-01-26 00:00:00 UTC	icu	blood	Resistant	Resistant		Resistant					Resistant						Resistant	Resistant	Resistant									Resistant	Resistant	Resistant		Resistant
AB145	Acinetobacter baumannii	Northern	CR	41-80	M	2024-01-26 00:00:00 UTC	icu	blood	Resistant	Resistant		Resistant					Resistant						Resistant	Resistant	Resistant									Resistant	Resistant	Resistant		Resistant
AB145	Acinetobacter baumannii	Northern	CR	41-80	M	2024-01-26 00:00:00 UTC	icu	blood	Resistant	Resistant		Resistant					Resistant						Resistant	Resistant	Resistant									Resistant	Resistant	Resistant		Resistant
AB145	Acinetobacter baumannii	Northern	CR	41-80	M	2024-01-26 00:00:00 UTC	icu	blood	Resistant	Resistant		Resistant					Resistant						Resistant	Resistant	Resistant									Resistant	Resistant	Resistant		Resistant
AB145	Acinetobacter baumannii	Northern	CR	41-80	M	2024-01-26 00:00:00 UTC	icu	blood	Resistant	Resistant		Resistant					Resistant						Resistant	Resistant	Resistant									Resistant	Resistant	Resistant		Resistant
AB145	Acinetobacter baumannii	Northern	CR	41-80	M	2024-01-26 00:00:00 UTC	icu	blood	Resistant	Resistant		Resistant					Resistant						Resistant	Resistant	Resistant									Resistant	Resistant	Resistant		Resistant
AB145	Acinetobacter baumannii	Northern	CR	41-80	M	2024-01-26 00:00:00 UTC	icu	blood	Resistant	Resistant		Resistant					Resistant						Resistant	Resistant	Resistant									Resistant	Resistant	Resistant		Resistant
AB145	Acinetobacter baumannii	Northern	CR	41-80	M	2024-01-26 00:00:00 UTC	icu	blood	Resistant	Resistant		Resistant					Resistant						Resistant	Resistant	Resistant									Resistant	Resistant	Resistant		Resistant
AB145	Acinetobacter baumannii	Northern	CR	41-80	M	2024-01-26 00:00:00 UTC	icu	blood	Resistant	Resistant		Resistant					Resistant						Resistant	Resistant	Resistant									Resistant	Resistant	Resistant		Resistant
AB145	Acinetobacter baumannii	Northern	CR	41-80	M	2024-01-26 00:00:00 UTC	icu	blood	Resistant	Resistant		Resistant					Resistant						Resistant	Resistant	Resistant									Resistant	Resistant	Resistant		Resistant
AB145	Acinetobacter baumannii	Northern	CR	41-80	M	2024-01-26 00:00:00 UTC	icu	blood	Resistant	Resistant		Resistant					Resistant						Resistant	Resistant	Resistant									Resistant	Resistant	Resistant		Resistant
AB145	Acinetobacter baumannii	Northern	CR	41-80	M	2024-01-26 00:00:00 UTC	icu	blood	Resistant	Resistant		Resistant					Resistant						Resistant	Resistant	Resistant									Resistant	Resistant	Resistant		Resistant
AB145	Acinetobacter baumannii	Northern	CR	41-80	M	2024-01-26 00:00:00 UTC	icu	blood	Resistant	Resistant		Resistant					Resistant						Resistant	Resistant	Resistant									Resistant	Resistant	Resistant		Resistant
AB145	Acinetobacter baumannii	Northern	CR	41-80	M	2024-01-26 00:00:00 UTC	icu	blood	Resistant	Resistant		Resistant					Resistant						Resistant	Resistant	Resistant									Resistant	Resistant	Resistant		Resistant
AB145	Acinetobacter baumannii	Northern	CR	41-80	M	2024-01-26 00:00:00 UTC	icu	blood	Resistant	Resistant		Resistant					Resistant						Resistant	Resistant	Resistant									Resistant	Resistant	Resistant		Resistant
AB145	Acinetobacter baumannii	Northern	CR	41-80	M	2024-01-26 00:00:00 UTC	icu	blood	Resistant	Resistant		Resistant					Resistant						Resistant	Resistant	Resistant									Resistant	Resistant	Resistant		Resistant
AB145	Acinetobacter baumannii	Northern	CR	41-80	M	2024-01-26 00:00:00 UTC	icu	blood	Resistant	Resistant		Resistant					Resistant						Resistant	Resistant	Resistant									Resistant	Resistant	Resistant		Resistant
AB145	Acinetobacter baumannii	Northern	CR	41-80	M	2024-01-26 00:00:00 UTC	icu	blood	Resistant	Resistant		Resistant					Resistant						Resistant	Resistant	Resistant									Resistant	Resistant	Resistant		Resistant
AB145	Acinetobacter baumannii	Northern	CR	41-80	M	2024-01-26 00:00:00 UTC	icu	blood	Resistant	Resistant		Resistant					Resistant						Resistant	Resistant	Resistant									Resistant	Resistant	Resistant		Resistant
AB146	Acinetobacter baumannii	Northern	CR	81+	F	2024-02-14 00:00:00 UTC	icu	blood	Resistant	Resistant		Resistant					Resistant					Resistant	Resistant	Resistant	Resistant									Resistant	Resistant	Resistant		Resistant
AB146	Acinetobacter baumannii	Northern	CR	81+	F	2024-02-14 00:00:00 UTC	icu	blood	Resistant	Resistant		Resistant					Resistant					Resistant	Resistant	Resistant	Resistant									Resistant	Resistant	Resistant		Resistant
AB146	Acinetobacter baumannii	Northern	CR	81+	F	2024-02-14 00:00:00 UTC	icu	blood	Resistant	Resistant		Resistant					Resistant					Resistant	Resistant	Resistant	Resistant									Resistant	Resistant	Resistant		Resistant
AB146	Acinetobacter baumannii	Northern	CR	81+	F	2024-02-14 00:00:00 UTC	icu	blood	Resistant	Resistant		Resistant					Resistant					Resistant	Resistant	Resistant	Resistant									Resistant	Resistant	Resistant		Resistant
AB146	Acinetobacter baumannii	Northern	CR	81+	F	2024-02-14 00:00:00 UTC	icu	blood	Resistant	Resistant		Resistant					Resistant					Resistant	Resistant	Resistant	Resistant									Resistant	Resistant	Resistant		Resistant
AB146	Acinetobacter baumannii	Northern	CR	81+	F	2024-02-14 00:00:00 UTC	icu	blood	Resistant	Resistant		Resistant					Resistant					Resistant	Resistant	Resistant	Resistant									Resistant	Resistant	Resistant		Resistant
AB146	Acinetobacter baumannii	Northern	CR	81+	F	2024-02-14 00:00:00 UTC	icu	blood	Resistant	Resistant		Resistant					Resistant					Resistant	Resistant	Resistant	Resistant									Resistant	Resistant	Resistant		Resistant
AB146	Acinetobacter baumannii	Northern	CR	81+	F	2024-02-14 00:00:00 UTC	icu	blood	Resistant	Resistant		Resistant					Resistant					Resistant	Resistant	Resistant	Resistant									Resistant	Resistant	Resistant		Resistant
AB146	Acinetobacter baumannii	Northern	CR	81+	F	2024-02-14 00:00:00 UTC	icu	blood	Resistant	Resistant		Resistant					Resistant					Resistant	Resistant	Resistant	Resistant									Resistant	Resistant	Resistant		Resistant
AB146	Acinetobacter baumannii	Northern	CR	81+	F	2024-02-14 00:00:00 UTC	icu	blood	Resistant	Resistant		Resistant					Resistant					Resistant	Resistant	Resistant	Resistant									Resistant	Resistant	Resistant		Resistant
AB146	Acinetobacter baumannii	Northern	CR	81+	F	2024-02-14 00:00:00 UTC	icu	blood	Resistant	Resistant		Resistant					Resistant					Resistant	Resistant	Resistant	Resistant									Resistant	Resistant	Resistant		Resistant
AB146	Acinetobacter baumannii	Northern	CR	81+	F	2024-02-14 00:00:00 UTC	icu	blood	Resistant	Resistant		Resistant					Resistant					Resistant	Resistant	Resistant	Resistant									Resistant	Resistant	Resistant		Resistant
AB146	Acinetobacter baumannii	Northern	CR	81+	F	2024-02-14 00:00:00 UTC	icu	blood	Resistant	Resistant		Resistant					Resistant					Resistant	Resistant	Resistant	Resistant									Resistant	Resistant	Resistant		Resistant
AB146	Acinetobacter baumannii	Northern	CR	81+	F	2024-02-14 00:00:00 UTC	icu	blood	Resistant	Resistant		Resistant					Resistant					Resistant	Resistant	Resistant	Resistant									Resistant	Resistant	Resistant		Resistant
AB146	Acinetobacter baumannii	Northern	CR	81+	F	2024-02-14 00:00:00 UTC	icu	blood	Resistant	Resistant		Resistant					Resistant					Resistant	Resistant	Resistant	Resistant									Resistant	Resistant	Resistant		Resistant
AB146	Acinetobacter baumannii	Northern	CR	81+	F	2024-02-14 00:00:00 UTC	icu	blood	Resistant	Resistant		Resistant					Resistant					Resistant	Resistant	Resistant	Resistant									Resistant	Resistant	Resistant		Resistant
AB146	Acinetobacter baumannii	Northern	CR	81+	F	2024-02-14 00:00:00 UTC	icu	blood	Resistant	Resistant		Resistant					Resistant					Resistant	Resistant	Resistant	Resistant									Resistant	Resistant	Resistant		Resistant
AB146	Acinetobacter baumannii	Northern	CR	81+	F	2024-02-14 00:00:00 UTC	icu	blood	Resistant	Resistant		Resistant					Resistant					Resistant	Resistant	Resistant	Resistant									Resistant	Resistant	Resistant		Resistant
AB146	Acinetobacter baumannii	Northern	CR	81+	F	2024-02-14 00:00:00 UTC	icu	blood	Resistant	Resistant		Resistant					Resistant					Resistant	Resistant	Resistant	Resistant									Resistant	Resistant	Resistant		Resistant
AB146	Acinetobacter baumannii	Northern	CR	81+	F	2024-02-14 00:00:00 UTC	icu	blood	Resistant	Resistant		Resistant					Resistant					Resistant	Resistant	Resistant	Resistant									Resistant	Resistant	Resistant		Resistant
AB146	Acinetobacter baumannii	Northern	CR	81+	F	2024-02-14 00:00:00 UTC	icu	blood	Resistant	Resistant		Resistant					Resistant					Resistant	Resistant	Resistant	Resistant									Resistant	Resistant	Resistant		Resistant
AB146	Acinetobacter baumannii	Northern	CR	81+	F	2024-02-14 00:00:00 UTC	icu	blood	Resistant	Resistant		Resistant					Resistant					Resistant	Resistant	Resistant	Resistant									Resistant	Resistant	Resistant		Resistant
AB146	Acinetobacter baumannii	Northern	CR	81+	F	2024-02-14 00:00:00 UTC	icu	blood	Resistant	Resistant		Resistant					Resistant					Resistant	Resistant	Resistant	Resistant									Resistant	Resistant	Resistant		Resistant
AB146	Acinetobacter baumannii	Northern	CR	81+	F	2024-02-14 00:00:00 UTC	icu	blood	Resistant	Resistant		Resistant					Resistant					Resistant	Resistant	Resistant	Resistant									Resistant	Resistant	Resistant		Resistant
AB146	Acinetobacter baumannii	Northern	CR	81+	F	2024-02-14 00:00:00 UTC	icu	blood	Resistant	Resistant		Resistant					Resistant					Resistant	Resistant	Resistant	Resistant									Resistant	Resistant	Resistant		Resistant
AB146	Acinetobacter baumannii	Northern	CR	81+	F	2024-02-14 00:00:00 UTC	icu	blood	Resistant	Resistant		Resistant					Resistant					Resistant	Resistant	Resistant	Resistant									Resistant	Resistant	Resistant		Resistant
AB146	Acinetobacter baumannii	Northern	CR	81+	F	2024-02-14 00:00:00 UTC	icu	blood	Resistant	Resistant		Resistant					Resistant					Resistant	Resistant	Resistant	Resistant									Resistant	Resistant	Resistant		Resistant
AB146	Acinetobacter baumannii	Northern	CR	81+	F	2024-02-14 00:00:00 UTC	icu	blood	Resistant	Resistant		Resistant					Resistant					Resistant	Resistant	Resistant	Resistant									Resistant	Resistant	Resistant		Resistant
AB146	Acinetobacter baumannii	Northern	CR	81+	F	2024-02-14 00:00:00 UTC	icu	blood	Resistant	Resistant		Resistant					Resistant					Resistant	Resistant	Resistant	Resistant									Resistant	Resistant	Resistant		Resistant
AB146	Acinetobacter baumannii	Northern	CR	81+	F	2024-02-14 00:00:00 UTC	icu	blood	Resistant	Resistant		Resistant					Resistant					Resistant	Resistant	Resistant	Resistant									Resistant	Resistant	Resistant		Resistant
AB146	Acinetobacter baumannii	Northern	CR	81+	F	2024-02-14 00:00:00 UTC	icu	blood	Resistant	Resistant		Resistant					Resistant					Resistant	Resistant	Resistant	Resistant									Resistant	Resistant	Resistant		Resistant
AB146	Acinetobacter baumannii	Northern	CR	81+	F	2024-02-14 00:00:00 UTC	icu	blood	Resistant	Resistant		Resistant					Resistant					Resistant	Resistant	Resistant	Resistant									Resistant	Resistant	Resistant		Resistant
AB146	Acinetobacter baumannii	Northern	CR	81+	F	2024-02-14 00:00:00 UTC	icu	blood	Resistant	Resistant		Resistant					Resistant					Resistant	Resistant	Resistant	Resistant									Resistant	Resistant	Resistant		Resistant
AB146	Acinetobacter baumannii	Northern	CR	81+	F	2024-02-14 00:00:00 UTC	icu	blood	Resistant	Resistant		Resistant					Resistant					Resistant	Resistant	Resistant	Resistant									Resistant	Resistant	Resistant		Resistant
AB146	Acinetobacter baumannii	Northern	CR	81+	F	2024-02-14 00:00:00 UTC	icu	blood	Resistant	Resistant		Resistant					Resistant					Resistant	Resistant	Resistant	Resistant									Resistant	Resistant	Resistant		Resistant
AB146	Acinetobacter baumannii	Northern	CR	81+	F	2024-02-14 00:00:00 UTC	icu	blood	Resistant	Resistant		Resistant					Resistant					Resistant	Resistant	Resistant	Resistant									Resistant	Resistant	Resistant		Resistant
AB146	Acinetobacter baumannii	Northern	CR	81+	F	2024-02-14 00:00:00 UTC	icu	blood	Resistant	Resistant		Resistant					Resistant					Resistant	Resistant	Resistant	Resistant									Resistant	Resistant	Resistant		Resistant
AB146	Acinetobacter baumannii	Northern	CR	81+	F	2024-02-14 00:00:00 UTC	icu	blood	Resistant	Resistant		Resistant					Resistant					Resistant	Resistant	Resistant	Resistant									Resistant	Resistant	Resistant		Resistant
AB146	Acinetobacter baumannii	Northern	CR	81+	F	2024-02-14 00:00:00 UTC	icu	blood	Resistant	Resistant		Resistant					Resistant					Resistant	Resistant	Resistant	Resistant									Resistant	Resistant	Resistant		Resistant
AB146	Acinetobacter baumannii	Northern	CR	81+	F	2024-02-14 00:00:00 UTC	icu	blood	Resistant	Resistant		Resistant					Resistant					Resistant	Resistant	Resistant	Resistant									Resistant	Resistant	Resistant		Resistant
AB147	Acinetobacter baumannii	Northern	CR	41-80	F	2024-01-30 00:00:00 UTC	icu	blood	Resistant	Sensitive		Resistant					Resistant					Resistant	Resistant	Resistant	Resistant									Resistant	Resistant	Resistant		Resistant
AB147	Acinetobacter baumannii	Northern	CR	41-80	F	2024-01-30 00:00:00 UTC	icu	blood	Resistant	Sensitive		Resistant					Resistant					Resistant	Resistant	Resistant	Resistant									Resistant	Resistant	Resistant		Resistant
AB147	Acinetobacter baumannii	Northern	CR	41-80	F	2024-01-30 00:00:00 UTC	icu	blood	Resistant	Sensitive		Resistant					Resistant					Resistant	Resistant	Resistant	Resistant									Resistant	Resistant	Resistant		Resistant
AB147	Acinetobacter baumannii	Northern	CR	41-80	F	2024-01-30 00:00:00 UTC	icu	blood	Resistant	Sensitive		Resistant					Resistant					Resistant	Resistant	Resistant	Resistant									Resistant	Resistant	Resistant		Resistant
AB147	Acinetobacter baumannii	Northern	CR	41-80	F	2024-01-30 00:00:00 UTC	icu	blood	Resistant	Sensitive		Resistant					Resistant					Resistant	Resistant	Resistant	Resistant									Resistant	Resistant	Resistant		Resistant
AB147	Acinetobacter baumannii	Northern	CR	41-80	F	2024-01-30 00:00:00 UTC	icu	blood	Resistant	Sensitive		Resistant					Resistant					Resistant	Resistant	Resistant	Resistant									Resistant	Resistant	Resistant		Resistant
AB147	Acinetobacter baumannii	Northern	CR	41-80	F	2024-01-30 00:00:00 UTC	icu	blood	Resistant	Sensitive		Resistant					Resistant					Resistant	Resistant	Resistant	Resistant									Resistant	Resistant	Resistant		Resistant
AB147	Acinetobacter baumannii	Northern	CR	41-80	F	2024-01-30 00:00:00 UTC	icu	blood	Resistant	Sensitive		Resistant					Resistant					Resistant	Resistant	Resistant	Resistant									Resistant	Resistant	Resistant		Resistant
AB147	Acinetobacter baumannii	Northern	CR	41-80	F	2024-01-30 00:00:00 UTC	icu	blood	Resistant	Sensitive		Resistant					Resistant					Resistant	Resistant	Resistant	Resistant									Resistant	Resistant	Resistant		Resistant
AB147	Acinetobacter baumannii	Northern	CR	41-80	F	2024-01-30 00:00:00 UTC	icu	blood	Resistant	Sensitive		Resistant					Resistant					Resistant	Resistant	Resistant	Resistant									Resistant	Resistant	Resistant		Resistant
AB147	Acinetobacter baumannii	Northern	CR	41-80	F	2024-01-30 00:00:00 UTC	icu	blood	Resistant	Sensitive		Resistant					Resistant					Resistant	Resistant	Resistant	Resistant									Resistant	Resistant	Resistant		Resistant
AB147	Acinetobacter baumannii	Northern	CR	41-80	F	2024-01-30 00:00:00 UTC	icu	blood	Resistant	Sensitive		Resistant					Resistant					Resistant	Resistant	Resistant	Resistant									Resistant	Resistant	Resistant		Resistant
AB147	Acinetobacter baumannii	Northern	CR	41-80	F	2024-01-30 00:00:00 UTC	icu	blood	Resistant	Sensitive		Resistant					Resistant					Resistant	Resistant	Resistant	Resistant									Resistant	Resistant	Resistant		Resistant
AB147	Acinetobacter baumannii	Northern	CR	41-80	F	2024-01-30 00:00:00 UTC	icu	blood	Resistant	Sensitive		Resistant					Resistant					Resistant	Resistant	Resistant	Resistant									Resistant	Resistant	Resistant		Resistant
AB147	Acinetobacter baumannii	Northern	CR	41-80	F	2024-01-30 00:00:00 UTC	icu	blood	Resistant	Sensitive		Resistant					Resistant					Resistant	Resistant	Resistant	Resistant									Resistant	Resistant	Resistant		Resistant
AB147	Acinetobacter baumannii	Northern	CR	41-80	F	2024-01-30 00:00:00 UTC	icu	blood	Resistant	Sensitive		Resistant					Resistant					Resistant	Resistant	Resistant	Resistant									Resistant	Resistant	Resistant		Resistant
AB147	Acinetobacter baumannii	Northern	CR	41-80	F	2024-01-30 00:00:00 UTC	icu	blood	Resistant	Sensitive		Resistant					Resistant					Resistant	Resistant	Resistant	Resistant									Resistant	Resistant	Resistant		Resistant
AB147	Acinetobacter baumannii	Northern	CR	41-80	F	2024-01-30 00:00:00 UTC	icu	blood	Resistant	Sensitive		Resistant					Resistant					Resistant	Resistant	Resistant	Resistant									Resistant	Resistant	Resistant		Resistant
AB147	Acinetobacter baumannii	Northern	CR	41-80	F	2024-01-30 00:00:00 UTC	icu	blood	Resistant	Sensitive		Resistant					Resistant					Resistant	Resistant	Resistant	Resistant									Resistant	Resistant	Resistant		Resistant
AB147	Acinetobacter baumannii	Northern	CR	41-80	F	2024-01-30 00:00:00 UTC	icu	blood	Resistant	Sensitive		Resistant					Resistant					Resistant	Resistant	Resistant	Resistant									Resistant	Resistant	Resistant		Resistant
AB147	Acinetobacter baumannii	Northern	CR	41-80	F	2024-01-30 00:00:00 UTC	icu	blood	Resistant	Sensitive		Resistant					Resistant					Resistant	Resistant	Resistant	Resistant									Resistant	Resistant	Resistant		Resistant
AB147	Acinetobacter baumannii	Northern	CR	41-80	F	2024-01-30 00:00:00 UTC	icu	blood	Resistant	Sensitive		Resistant					Resistant					Resistant	Resistant	Resistant	Resistant									Resistant	Resistant	Resistant		Resistant
AB147	Acinetobacter baumannii	Northern	CR	41-80	F	2024-01-30 00:00:00 UTC	icu	blood	Resistant	Sensitive		Resistant					Resistant					Resistant	Resistant	Resistant	Resistant									Resistant	Resistant	Resistant		Resistant
AB147	Acinetobacter baumannii	Northern	CR	41-80	F	2024-01-30 00:00:00 UTC	icu	blood	Resistant	Sensitive		Resistant					Resistant					Resistant	Resistant	Resistant	Resistant									Resistant	Resistant	Resistant		Resistant
AB147	Acinetobacter baumannii	Northern	CR	41-80	F	2024-01-30 00:00:00 UTC	icu	blood	Resistant	Sensitive		Resistant					Resistant					Resistant	Resistant	Resistant	Resistant									Resistant	Resistant	Resistant		Resistant
AB147	Acinetobacter baumannii	Northern	CR	41-80	F	2024-01-30 00:00:00 UTC	icu	blood	Resistant	Sensitive		Resistant					Resistant					Resistant	Resistant	Resistant	Resistant									Resistant	Resistant	Resistant		Resistant
AB147	Acinetobacter baumannii	Northern	CR	41-80	F	2024-01-30 00:00:00 UTC	icu	blood	Resistant	Sensitive		Resistant					Resistant					Resistant	Resistant	Resistant	Resistant									Resistant	Resistant	Resistant		Resistant
AB147	Acinetobacter baumannii	Northern	CR	41-80	F	2024-01-30 00:00:00 UTC	icu	blood	Resistant	Sensitive		Resistant					Resistant					Resistant	Resistant	Resistant	Resistant									Resistant	Resistant	Resistant		Resistant
AB147	Acinetobacter baumannii	Northern	CR	41-80	F	2024-01-30 00:00:00 UTC	icu	blood	Resistant	Sensitive		Resistant					Resistant					Resistant	Resistant	Resistant	Resistant									Resistant	Resistant	Resistant		Resistant
AB147	Acinetobacter baumannii	Northern	CR	41-80	F	2024-01-30 00:00:00 UTC	icu	blood	Resistant	Sensitive		Resistant					Resistant					Resistant	Resistant	Resistant	Resistant									Resistant	Resistant	Resistant		Resistant
AB147	Acinetobacter baumannii	Northern	CR	41-80	F	2024-01-30 00:00:00 UTC	icu	blood	Resistant	Sensitive		Resistant					Resistant					Resistant	Resistant	Resistant	Resistant									Resistant	Resistant	Resistant		Resistant
AB147	Acinetobacter baumannii	Northern	CR	41-80	F	2024-01-30 00:00:00 UTC	icu	blood	Resistant	Sensitive		Resistant					Resistant					Resistant	Resistant	Resistant	Resistant									Resistant	Resistant	Resistant		Resistant
AB147	Acinetobacter baumannii	Northern	CR	41-80	F	2024-01-30 00:00:00 UTC	icu	blood	Resistant	Sensitive		Resistant					Resistant					Resistant	Resistant	Resistant	Resistant									Resistant	Resistant	Resistant		Resistant
AB147	Acinetobacter baumannii	Northern	CR	41-80	F	2024-01-30 00:00:00 UTC	icu	blood	Resistant	Sensitive		Resistant					Resistant					Resistant	Resistant	Resistant	Resistant									Resistant	Resistant	Resistant		Resistant
AB148	Acinetobacter baumannii	Northern	CR	41-80	F	2024-03-15 00:00:00 UTC	icu	blood	Resistant	Resistant		Resistant					Resistant						Resistant	Resistant	Resistant									Resistant	Resistant	Resistant		Resistant
AB148	Acinetobacter baumannii	Northern	CR	41-80	F	2024-03-15 00:00:00 UTC	icu	blood	Resistant	Resistant		Resistant					Resistant						Resistant	Resistant	Resistant									Resistant	Resistant	Resistant		Resistant
AB148	Acinetobacter baumannii	Northern	CR	41-80	F	2024-03-15 00:00:00 UTC	icu	blood	Resistant	Resistant		Resistant					Resistant						Resistant	Resistant	Resistant									Resistant	Resistant	Resistant		Resistant
AB148	Acinetobacter baumannii	Northern	CR	41-80	F	2024-03-15 00:00:00 UTC	icu	blood	Resistant	Resistant		Resistant					Resistant						Resistant	Resistant	Resistant									Resistant	Resistant	Resistant		Resistant
AB148	Acinetobacter baumannii	Northern	CR	41-80	F	2024-03-15 00:00:00 UTC	icu	blood	Resistant	Resistant		Resistant					Resistant						Resistant	Resistant	Resistant									Resistant	Resistant	Resistant		Resistant
AB148	Acinetobacter baumannii	Northern	CR	41-80	F	2024-03-15 00:00:00 UTC	icu	blood	Resistant	Resistant		Resistant					Resistant						Resistant	Resistant	Resistant									Resistant	Resistant	Resistant		Resistant
AB148	Acinetobacter baumannii	Northern	CR	41-80	F	2024-03-15 00:00:00 UTC	icu	blood	Resistant	Resistant		Resistant					Resistant						Resistant	Resistant	Resistant									Resistant	Resistant	Resistant		Resistant
AB148	Acinetobacter baumannii	Northern	CR	41-80	F	2024-03-15 00:00:00 UTC	icu	blood	Resistant	Resistant		Resistant					Resistant						Resistant	Resistant	Resistant									Resistant	Resistant	Resistant		Resistant
AB148	Acinetobacter baumannii	Northern	CR	41-80	F	2024-03-15 00:00:00 UTC	icu	blood	Resistant	Resistant		Resistant					Resistant						Resistant	Resistant	Resistant									Resistant	Resistant	Resistant		Resistant
AB148	Acinetobacter baumannii	Northern	CR	41-80	F	2024-03-15 00:00:00 UTC	icu	blood	Resistant	Resistant		Resistant					Resistant						Resistant	Resistant	Resistant									Resistant	Resistant	Resistant		Resistant
AB148	Acinetobacter baumannii	Northern	CR	41-80	F	2024-03-15 00:00:00 UTC	icu	blood	Resistant	Resistant		Resistant					Resistant						Resistant	Resistant	Resistant									Resistant	Resistant	Resistant		Resistant
AB148	Acinetobacter baumannii	Northern	CR	41-80	F	2024-03-15 00:00:00 UTC	icu	blood	Resistant	Resistant		Resistant					Resistant						Resistant	Resistant	Resistant									Resistant	Resistant	Resistant		Resistant
AB148	Acinetobacter baumannii	Northern	CR	41-80	F	2024-03-15 00:00:00 UTC	icu	blood	Resistant	Resistant		Resistant					Resistant						Resistant	Resistant	Resistant									Resistant	Resistant	Resistant		Resistant
AB148	Acinetobacter baumannii	Northern	CR	41-80	F	2024-03-15 00:00:00 UTC	icu	blood	Resistant	Resistant		Resistant					Resistant						Resistant	Resistant	Resistant									Resistant	Resistant	Resistant		Resistant
AB148	Acinetobacter baumannii	Northern	CR	41-80	F	2024-03-15 00:00:00 UTC	icu	blood	Resistant	Resistant		Resistant					Resistant						Resistant	Resistant	Resistant									Resistant	Resistant	Resistant		Resistant
AB148	Acinetobacter baumannii	Northern	CR	41-80	F	2024-03-15 00:00:00 UTC	icu	blood	Resistant	Resistant		Resistant					Resistant						Resistant	Resistant	Resistant									Resistant	Resistant	Resistant		Resistant
AB148	Acinetobacter baumannii	Northern	CR	41-80	F	2024-03-15 00:00:00 UTC	icu	blood	Resistant	Resistant		Resistant					Resistant						Resistant	Resistant	Resistant									Resistant	Resistant	Resistant		Resistant
AB148	Acinetobacter baumannii	Northern	CR	41-80	F	2024-03-15 00:00:00 UTC	icu	blood	Resistant	Resistant		Resistant					Resistant						Resistant	Resistant	Resistant									Resistant	Resistant	Resistant		Resistant
AB148	Acinetobacter baumannii	Northern	CR	41-80	F	2024-03-15 00:00:00 UTC	icu	blood	Resistant	Resistant		Resistant					Resistant						Resistant	Resistant	Resistant									Resistant	Resistant	Resistant		Resistant
AB148	Acinetobacter baumannii	Northern	CR	41-80	F	2024-03-15 00:00:00 UTC	icu	blood	Resistant	Resistant		Resistant					Resistant						Resistant	Resistant	Resistant									Resistant	Resistant	Resistant		Resistant
AB148	Acinetobacter baumannii	Northern	CR	41-80	F	2024-03-15 00:00:00 UTC	icu	blood	Resistant	Resistant		Resistant					Resistant						Resistant	Resistant	Resistant									Resistant	Resistant	Resistant		Resistant
AB148	Acinetobacter baumannii	Northern	CR	41-80	F	2024-03-15 00:00:00 UTC	icu	blood	Resistant	Resistant		Resistant					Resistant						Resistant	Resistant	Resistant									Resistant	Resistant	Resistant		Resistant
AB148	Acinetobacter baumannii	Northern	CR	41-80	F	2024-03-15 00:00:00 UTC	icu	blood	Resistant	Resistant		Resistant					Resistant						Resistant	Resistant	Resistant									Resistant	Resistant	Resistant		Resistant
AB148	Acinetobacter baumannii	Northern	CR	41-80	F	2024-03-15 00:00:00 UTC	icu	blood	Resistant	Resistant		Resistant					Resistant						Resistant	Resistant	Resistant									Resistant	Resistant	Resistant		Resistant
AB148	Acinetobacter baumannii	Northern	CR	41-80	F	2024-03-15 00:00:00 UTC	icu	blood	Resistant	Resistant		Resistant					Resistant						Resistant	Resistant	Resistant									Resistant	Resistant	Resistant		Resistant
AB148	Acinetobacter baumannii	Northern	CR	41-80	F	2024-03-15 00:00:00 UTC	icu	blood	Resistant	Resistant		Resistant					Resistant						Resistant	Resistant	Resistant									Resistant	Resistant	Resistant		Resistant
AB148	Acinetobacter baumannii	Northern	CR	41-80	F	2024-03-15 00:00:00 UTC	icu	blood	Resistant	Resistant		Resistant					Resistant						Resistant	Resistant	Resistant									Resistant	Resistant	Resistant		Resistant
AB148	Acinetobacter baumannii	Northern	CR	41-80	F	2024-03-15 00:00:00 UTC	icu	blood	Resistant	Resistant		Resistant					Resistant						Resistant	Resistant	Resistant									Resistant	Resistant	Resistant		Resistant
AB148	Acinetobacter baumannii	Northern	CR	41-80	F	2024-03-15 00:00:00 UTC	icu	blood	Resistant	Resistant		Resistant					Resistant						Resistant	Resistant	Resistant									Resistant	Resistant	Resistant		Resistant
AB148	Acinetobacter baumannii	Northern	CR	41-80	F	2024-03-15 00:00:00 UTC	icu	blood	Resistant	Resistant		Resistant					Resistant						Resistant	Resistant	Resistant									Resistant	Resistant	Resistant		Resistant
AB148	Acinetobacter baumannii	Northern	CR	41-80	F	2024-03-15 00:00:00 UTC	icu	blood	Resistant	Resistant		Resistant					Resistant						Resistant	Resistant	Resistant									Resistant	Resistant	Resistant		Resistant
AB148	Acinetobacter baumannii	Northern	CR	41-80	F	2024-03-15 00:00:00 UTC	icu	blood	Resistant	Resistant		Resistant					Resistant						Resistant	Resistant	Resistant									Resistant	Resistant	Resistant		Resistant
AB148	Acinetobacter baumannii	Northern	CR	41-80	F	2024-03-15 00:00:00 UTC	icu	blood	Resistant	Resistant		Resistant					Resistant						Resistant	Resistant	Resistant									Resistant	Resistant	Resistant		Resistant
AB148	Acinetobacter baumannii	Northern	CR	41-80	F	2024-03-15 00:00:00 UTC	icu	blood	Resistant	Resistant		Resistant					Resistant						Resistant	Resistant	Resistant									Resistant	Resistant	Resistant		Resistant
AB148	Acinetobacter baumannii	Northern	CR	41-80	F	2024-03-15 00:00:00 UTC	icu	blood	Resistant	Resistant		Resistant					Resistant						Resistant	Resistant	Resistant									Resistant	Resistant	Resistant		Resistant
AB148	Acinetobacter baumannii	Northern	CR	41-80	F	2024-03-15 00:00:00 UTC	icu	blood	Resistant	Resistant		Resistant					Resistant						Resistant	Resistant	Resistant									Resistant	Resistant	Resistant		Resistant
AB148	Acinetobacter baumannii	Northern	CR	41-80	F	2024-03-15 00:00:00 UTC	icu	blood	Resistant	Resistant		Resistant					Resistant						Resistant	Resistant	Resistant									Resistant	Resistant	Resistant		Resistant
AB148	Acinetobacter baumannii	Northern	CR	41-80	F	2024-03-15 00:00:00 UTC	icu	blood	Resistant	Resistant		Resistant					Resistant						Resistant	Resistant	Resistant									Resistant	Resistant	Resistant		Resistant
AB148	Acinetobacter baumannii	Northern	CR	41-80	F	2024-03-15 00:00:00 UTC	icu	blood	Resistant	Resistant		Resistant					Resistant						Resistant	Resistant	Resistant									Resistant	Resistant	Resistant		Resistant
AB148	Acinetobacter baumannii	Northern	CR	41-80	F	2024-03-15 00:00:00 UTC	icu	blood	Resistant	Resistant		Resistant					Resistant						Resistant	Resistant	Resistant									Resistant	Resistant	Resistant		Resistant
AB148	Acinetobacter baumannii	Northern	CR	41-80	F	2024-03-15 00:00:00 UTC	icu	blood	Resistant	Resistant		Resistant					Resistant						Resistant	Resistant	Resistant									Resistant	Resistant	Resistant		Resistant
AB148	Acinetobacter baumannii	Northern	CR	41-80	F	2024-03-15 00:00:00 UTC	icu	blood	Resistant	Resistant		Resistant					Resistant						Resistant	Resistant	Resistant									Resistant	Resistant	Resistant		Resistant
AB149	Acinetobacter baumannii	Northern	CR	41-80	M	2024-02-15 00:00:00 UTC	icu	blood	Resistant	Resistant		Resistant					Resistant					Resistant	Resistant	Resistant	Resistant									Resistant	Resistant	Resistant		Resistant
AB149	Acinetobacter baumannii	Northern	CR	41-80	M	2024-02-15 00:00:00 UTC	icu	blood	Resistant	Resistant		Resistant					Resistant					Resistant	Resistant	Resistant	Resistant									Resistant	Resistant	Resistant		Resistant
AB149	Acinetobacter baumannii	Northern	CR	41-80	M	2024-02-15 00:00:00 UTC	icu	blood	Resistant	Resistant		Resistant					Resistant					Resistant	Resistant	Resistant	Resistant									Resistant	Resistant	Resistant		Resistant
AB149	Acinetobacter baumannii	Northern	CR	41-80	M	2024-02-15 00:00:00 UTC	icu	blood	Resistant	Resistant		Resistant					Resistant					Resistant	Resistant	Resistant	Resistant									Resistant	Resistant	Resistant		Resistant
AB149	Acinetobacter baumannii	Northern	CR	41-80	M	2024-02-15 00:00:00 UTC	icu	blood	Resistant	Resistant		Resistant					Resistant					Resistant	Resistant	Resistant	Resistant									Resistant	Resistant	Resistant		Resistant
AB149	Acinetobacter baumannii	Northern	CR	41-80	M	2024-02-15 00:00:00 UTC	icu	blood	Resistant	Resistant		Resistant					Resistant					Resistant	Resistant	Resistant	Resistant									Resistant	Resistant	Resistant		Resistant
AB149	Acinetobacter baumannii	Northern	CR	41-80	M	2024-02-15 00:00:00 UTC	icu	blood	Resistant	Resistant		Resistant					Resistant					Resistant	Resistant	Resistant	Resistant									Resistant	Resistant	Resistant		Resistant
AB149	Acinetobacter baumannii	Northern	CR	41-80	M	2024-02-15 00:00:00 UTC	icu	blood	Resistant	Resistant		Resistant					Resistant					Resistant	Resistant	Resistant	Resistant									Resistant	Resistant	Resistant		Resistant
AB149	Acinetobacter baumannii	Northern	CR	41-80	M	2024-02-15 00:00:00 UTC	icu	blood	Resistant	Resistant		Resistant					Resistant					Resistant	Resistant	Resistant	Resistant									Resistant	Resistant	Resistant		Resistant
AB149	Acinetobacter baumannii	Northern	CR	41-80	M	2024-02-15 00:00:00 UTC	icu	blood	Resistant	Resistant		Resistant					Resistant					Resistant	Resistant	Resistant	Resistant									Resistant	Resistant	Resistant		Resistant
AB149	Acinetobacter baumannii	Northern	CR	41-80	M	2024-02-15 00:00:00 UTC	icu	blood	Resistant	Resistant		Resistant					Resistant					Resistant	Resistant	Resistant	Resistant									Resistant	Resistant	Resistant		Resistant
AB149	Acinetobacter baumannii	Northern	CR	41-80	M	2024-02-15 00:00:00 UTC	icu	blood	Resistant	Resistant		Resistant					Resistant					Resistant	Resistant	Resistant	Resistant									Resistant	Resistant	Resistant		Resistant
AB149	Acinetobacter baumannii	Northern	CR	41-80	M	2024-02-15 00:00:00 UTC	icu	blood	Resistant	Resistant		Resistant					Resistant					Resistant	Resistant	Resistant	Resistant									Resistant	Resistant	Resistant		Resistant
AB149	Acinetobacter baumannii	Northern	CR	41-80	M	2024-02-15 00:00:00 UTC	icu	blood	Resistant	Resistant		Resistant					Resistant					Resistant	Resistant	Resistant	Resistant									Resistant	Resistant	Resistant		Resistant
AB149	Acinetobacter baumannii	Northern	CR	41-80	M	2024-02-15 00:00:00 UTC	icu	blood	Resistant	Resistant		Resistant					Resistant					Resistant	Resistant	Resistant	Resistant									Resistant	Resistant	Resistant		Resistant
AB149	Acinetobacter baumannii	Northern	CR	41-80	M	2024-02-15 00:00:00 UTC	icu	blood	Resistant	Resistant		Resistant					Resistant					Resistant	Resistant	Resistant	Resistant									Resistant	Resistant	Resistant		Resistant
AB149	Acinetobacter baumannii	Northern	CR	41-80	M	2024-02-15 00:00:00 UTC	icu	blood	Resistant	Resistant		Resistant					Resistant					Resistant	Resistant	Resistant	Resistant									Resistant	Resistant	Resistant		Resistant
AB149	Acinetobacter baumannii	Northern	CR	41-80	M	2024-02-15 00:00:00 UTC	icu	blood	Resistant	Resistant		Resistant					Resistant					Resistant	Resistant	Resistant	Resistant									Resistant	Resistant	Resistant		Resistant
AB149	Acinetobacter baumannii	Northern	CR	41-80	M	2024-02-15 00:00:00 UTC	icu	blood	Resistant	Resistant		Resistant					Resistant					Resistant	Resistant	Resistant	Resistant									Resistant	Resistant	Resistant		Resistant
AB149	Acinetobacter baumannii	Northern	CR	41-80	M	2024-02-15 00:00:00 UTC	icu	blood	Resistant	Resistant		Resistant					Resistant					Resistant	Resistant	Resistant	Resistant									Resistant	Resistant	Resistant		Resistant
AB149	Acinetobacter baumannii	Northern	CR	41-80	M	2024-02-15 00:00:00 UTC	icu	blood	Resistant	Resistant		Resistant					Resistant					Resistant	Resistant	Resistant	Resistant									Resistant	Resistant	Resistant		Resistant
AB149	Acinetobacter baumannii	Northern	CR	41-80	M	2024-02-15 00:00:00 UTC	icu	blood	Resistant	Resistant		Resistant					Resistant					Resistant	Resistant	Resistant	Resistant									Resistant	Resistant	Resistant		Resistant
AB149	Acinetobacter baumannii	Northern	CR	41-80	M	2024-02-15 00:00:00 UTC	icu	blood	Resistant	Resistant		Resistant					Resistant					Resistant	Resistant	Resistant	Resistant									Resistant	Resistant	Resistant		Resistant
AB149	Acinetobacter baumannii	Northern	CR	41-80	M	2024-02-15 00:00:00 UTC	icu	blood	Resistant	Resistant		Resistant					Resistant					Resistant	Resistant	Resistant	Resistant									Resistant	Resistant	Resistant		Resistant
AB149	Acinetobacter baumannii	Northern	CR	41-80	M	2024-02-15 00:00:00 UTC	icu	blood	Resistant	Resistant		Resistant					Resistant					Resistant	Resistant	Resistant	Resistant									Resistant	Resistant	Resistant		Resistant
AB149	Acinetobacter baumannii	Northern	CR	41-80	M	2024-02-15 00:00:00 UTC	icu	blood	Resistant	Resistant		Resistant					Resistant					Resistant	Resistant	Resistant	Resistant									Resistant	Resistant	Resistant		Resistant
AB149	Acinetobacter baumannii	Northern	CR	41-80	M	2024-02-15 00:00:00 UTC	icu	blood	Resistant	Resistant		Resistant					Resistant					Resistant	Resistant	Resistant	Resistant									Resistant	Resistant	Resistant		Resistant
AB149	Acinetobacter baumannii	Northern	CR	41-80	M	2024-02-15 00:00:00 UTC	icu	blood	Resistant	Resistant		Resistant					Resistant					Resistant	Resistant	Resistant	Resistant									Resistant	Resistant	Resistant		Resistant
AB149	Acinetobacter baumannii	Northern	CR	41-80	M	2024-02-15 00:00:00 UTC	icu	blood	Resistant	Resistant		Resistant					Resistant					Resistant	Resistant	Resistant	Resistant									Resistant	Resistant	Resistant		Resistant
AB149	Acinetobacter baumannii	Northern	CR	41-80	M	2024-02-15 00:00:00 UTC	icu	blood	Resistant	Resistant		Resistant					Resistant					Resistant	Resistant	Resistant	Resistant									Resistant	Resistant	Resistant		Resistant
AB149	Acinetobacter baumannii	Northern	CR	41-80	M	2024-02-15 00:00:00 UTC	icu	blood	Resistant	Resistant		Resistant					Resistant					Resistant	Resistant	Resistant	Resistant									Resistant	Resistant	Resistant		Resistant
AB149	Acinetobacter baumannii	Northern	CR	41-80	M	2024-02-15 00:00:00 UTC	icu	blood	Resistant	Resistant		Resistant					Resistant					Resistant	Resistant	Resistant	Resistant									Resistant	Resistant	Resistant		Resistant
AB150	Acinetobacter baumannii	Northern	CR	41-80	M	2024-03-16 00:00:00 UTC	icu	respiratory	Resistant	Resistant		Resistant	Resistant	Resistant			Resistant					Resistant	Resistant	Resistant	Resistant									Resistant	Resistant	Resistant		Resistant
AB150	Acinetobacter baumannii	Northern	CR	41-80	M	2024-03-16 00:00:00 UTC	icu	respiratory	Resistant	Resistant		Resistant	Resistant	Resistant			Resistant					Resistant	Resistant	Resistant	Resistant									Resistant	Resistant	Resistant		Resistant
AB150	Acinetobacter baumannii	Northern	CR	41-80	M	2024-03-16 00:00:00 UTC	icu	respiratory	Resistant	Resistant		Resistant	Resistant	Resistant			Resistant					Resistant	Resistant	Resistant	Resistant									Resistant	Resistant	Resistant		Resistant
AB150	Acinetobacter baumannii	Northern	CR	41-80	M	2024-03-16 00:00:00 UTC	icu	respiratory	Resistant	Resistant		Resistant	Resistant	Resistant			Resistant					Resistant	Resistant	Resistant	Resistant									Resistant	Resistant	Resistant		Resistant
AB150	Acinetobacter baumannii	Northern	CR	41-80	M	2024-03-16 00:00:00 UTC	icu	respiratory	Resistant	Resistant		Resistant	Resistant	Resistant			Resistant					Resistant	Resistant	Resistant	Resistant									Resistant	Resistant	Resistant		Resistant
AB150	Acinetobacter baumannii	Northern	CR	41-80	M	2024-03-16 00:00:00 UTC	icu	respiratory	Resistant	Resistant		Resistant	Resistant	Resistant			Resistant					Resistant	Resistant	Resistant	Resistant									Resistant	Resistant	Resistant		Resistant
AB150	Acinetobacter baumannii	Northern	CR	41-80	M	2024-03-16 00:00:00 UTC	icu	respiratory	Resistant	Resistant		Resistant	Resistant	Resistant			Resistant					Resistant	Resistant	Resistant	Resistant									Resistant	Resistant	Resistant		Resistant
AB150	Acinetobacter baumannii	Northern	CR	41-80	M	2024-03-16 00:00:00 UTC	icu	respiratory	Resistant	Resistant		Resistant	Resistant	Resistant			Resistant					Resistant	Resistant	Resistant	Resistant									Resistant	Resistant	Resistant		Resistant
AB150	Acinetobacter baumannii	Northern	CR	41-80	M	2024-03-16 00:00:00 UTC	icu	respiratory	Resistant	Resistant		Resistant	Resistant	Resistant			Resistant					Resistant	Resistant	Resistant	Resistant									Resistant	Resistant	Resistant		Resistant
AB150	Acinetobacter baumannii	Northern	CR	41-80	M	2024-03-16 00:00:00 UTC	icu	respiratory	Resistant	Resistant		Resistant	Resistant	Resistant			Resistant					Resistant	Resistant	Resistant	Resistant									Resistant	Resistant	Resistant		Resistant
AB150	Acinetobacter baumannii	Northern	CR	41-80	M	2024-03-16 00:00:00 UTC	icu	respiratory	Resistant	Resistant		Resistant	Resistant	Resistant			Resistant					Resistant	Resistant	Resistant	Resistant									Resistant	Resistant	Resistant		Resistant
AB150	Acinetobacter baumannii	Northern	CR	41-80	M	2024-03-16 00:00:00 UTC	icu	respiratory	Resistant	Resistant		Resistant	Resistant	Resistant			Resistant					Resistant	Resistant	Resistant	Resistant									Resistant	Resistant	Resistant		Resistant
AB150	Acinetobacter baumannii	Northern	CR	41-80	M	2024-03-16 00:00:00 UTC	icu	respiratory	Resistant	Resistant		Resistant	Resistant	Resistant			Resistant					Resistant	Resistant	Resistant	Resistant									Resistant	Resistant	Resistant		Resistant
AB150	Acinetobacter baumannii	Northern	CR	41-80	M	2024-03-16 00:00:00 UTC	icu	respiratory	Resistant	Resistant		Resistant	Resistant	Resistant			Resistant					Resistant	Resistant	Resistant	Resistant									Resistant	Resistant	Resistant		Resistant
AB150	Acinetobacter baumannii	Northern	CR	41-80	M	2024-03-16 00:00:00 UTC	icu	respiratory	Resistant	Resistant		Resistant	Resistant	Resistant			Resistant					Resistant	Resistant	Resistant	Resistant									Resistant	Resistant	Resistant		Resistant
AB150	Acinetobacter baumannii	Northern	CR	41-80	M	2024-03-16 00:00:00 UTC	icu	respiratory	Resistant	Resistant		Resistant	Resistant	Resistant			Resistant					Resistant	Resistant	Resistant	Resistant									Resistant	Resistant	Resistant		Resistant
AB150	Acinetobacter baumannii	Northern	CR	41-80	M	2024-03-16 00:00:00 UTC	icu	respiratory	Resistant	Resistant		Resistant	Resistant	Resistant			Resistant					Resistant	Resistant	Resistant	Resistant									Resistant	Resistant	Resistant		Resistant
AB150	Acinetobacter baumannii	Northern	CR	41-80	M	2024-03-16 00:00:00 UTC	icu	respiratory	Resistant	Resistant		Resistant	Resistant	Resistant			Resistant					Resistant	Resistant	Resistant	Resistant									Resistant	Resistant	Resistant		Resistant
AB150	Acinetobacter baumannii	Northern	CR	41-80	M	2024-03-16 00:00:00 UTC	icu	respiratory	Resistant	Resistant		Resistant	Resistant	Resistant			Resistant					Resistant	Resistant	Resistant	Resistant									Resistant	Resistant	Resistant		Resistant
AB150	Acinetobacter baumannii	Northern	CR	41-80	M	2024-03-16 00:00:00 UTC	icu	respiratory	Resistant	Resistant		Resistant	Resistant	Resistant			Resistant					Resistant	Resistant	Resistant	Resistant									Resistant	Resistant	Resistant		Resistant
AB150	Acinetobacter baumannii	Northern	CR	41-80	M	2024-03-16 00:00:00 UTC	icu	respiratory	Resistant	Resistant		Resistant	Resistant	Resistant			Resistant					Resistant	Resistant	Resistant	Resistant									Resistant	Resistant	Resistant		Resistant
AB150	Acinetobacter baumannii	Northern	CR	41-80	M	2024-03-16 00:00:00 UTC	icu	respiratory	Resistant	Resistant		Resistant	Resistant	Resistant			Resistant					Resistant	Resistant	Resistant	Resistant									Resistant	Resistant	Resistant		Resistant
AB150	Acinetobacter baumannii	Northern	CR	41-80	M	2024-03-16 00:00:00 UTC	icu	respiratory	Resistant	Resistant		Resistant	Resistant	Resistant			Resistant					Resistant	Resistant	Resistant	Resistant									Resistant	Resistant	Resistant		Resistant
AB150	Acinetobacter baumannii	Northern	CR	41-80	M	2024-03-16 00:00:00 UTC	icu	respiratory	Resistant	Resistant		Resistant	Resistant	Resistant			Resistant					Resistant	Resistant	Resistant	Resistant									Resistant	Resistant	Resistant		Resistant
AB150	Acinetobacter baumannii	Northern	CR	41-80	M	2024-03-16 00:00:00 UTC	icu	respiratory	Resistant	Resistant		Resistant	Resistant	Resistant			Resistant					Resistant	Resistant	Resistant	Resistant									Resistant	Resistant	Resistant		Resistant
AB150	Acinetobacter baumannii	Northern	CR	41-80	M	2024-03-16 00:00:00 UTC	icu	respiratory	Resistant	Resistant		Resistant	Resistant	Resistant			Resistant					Resistant	Resistant	Resistant	Resistant									Resistant	Resistant	Resistant		Resistant
AB150	Acinetobacter baumannii	Northern	CR	41-80	M	2024-03-16 00:00:00 UTC	icu	respiratory	Resistant	Resistant		Resistant	Resistant	Resistant			Resistant					Resistant	Resistant	Resistant	Resistant									Resistant	Resistant	Resistant		Resistant
AB150	Acinetobacter baumannii	Northern	CR	41-80	M	2024-03-16 00:00:00 UTC	icu	respiratory	Resistant	Resistant		Resistant	Resistant	Resistant			Resistant					Resistant	Resistant	Resistant	Resistant									Resistant	Resistant	Resistant		Resistant
AB150	Acinetobacter baumannii	Northern	CR	41-80	M	2024-03-16 00:00:00 UTC	icu	respiratory	Resistant	Resistant		Resistant	Resistant	Resistant			Resistant					Resistant	Resistant	Resistant	Resistant									Resistant	Resistant	Resistant		Resistant
AB150	Acinetobacter baumannii	Northern	CR	41-80	M	2024-03-16 00:00:00 UTC	icu	respiratory	Resistant	Resistant		Resistant	Resistant	Resistant			Resistant					Resistant	Resistant	Resistant	Resistant									Resistant	Resistant	Resistant		Resistant
AB150	Acinetobacter baumannii	Northern	CR	41-80	M	2024-03-16 00:00:00 UTC	icu	respiratory	Resistant	Resistant		Resistant	Resistant	Resistant			Resistant					Resistant	Resistant	Resistant	Resistant									Resistant	Resistant	Resistant		Resistant
AB150	Acinetobacter baumannii	Northern	CR	41-80	M	2024-03-16 00:00:00 UTC	icu	respiratory	Resistant	Resistant		Resistant	Resistant	Resistant			Resistant					Resistant	Resistant	Resistant	Resistant									Resistant	Resistant	Resistant		Resistant
AB150	Acinetobacter baumannii	Northern	CR	41-80	M	2024-03-16 00:00:00 UTC	icu	respiratory	Resistant	Resistant		Resistant	Resistant	Resistant			Resistant					Resistant	Resistant	Resistant	Resistant									Resistant	Resistant	Resistant		Resistant
AB150	Acinetobacter baumannii	Northern	CR	41-80	M	2024-03-16 00:00:00 UTC	icu	respiratory	Resistant	Resistant		Resistant	Resistant	Resistant			Resistant					Resistant	Resistant	Resistant	Resistant									Resistant	Resistant	Resistant		Resistant
AB150	Acinetobacter baumannii	Northern	CR	41-80	M	2024-03-16 00:00:00 UTC	icu	respiratory	Resistant	Resistant		Resistant	Resistant	Resistant			Resistant					Resistant	Resistant	Resistant	Resistant									Resistant	Resistant	Resistant		Resistant
AB150	Acinetobacter baumannii	Northern	CR	41-80	M	2024-03-16 00:00:00 UTC	icu	respiratory	Resistant	Resistant		Resistant	Resistant	Resistant			Resistant					Resistant	Resistant	Resistant	Resistant									Resistant	Resistant	Resistant		Resistant
AB150	Acinetobacter baumannii	Northern	CR	41-80	M	2024-03-16 00:00:00 UTC	icu	respiratory	Resistant	Resistant		Resistant	Resistant	Resistant			Resistant					Resistant	Resistant	Resistant	Resistant									Resistant	Resistant	Resistant		Resistant
AB150	Acinetobacter baumannii	Northern	CR	41-80	M	2024-03-16 00:00:00 UTC	icu	respiratory	Resistant	Resistant		Resistant	Resistant	Resistant			Resistant					Resistant	Resistant	Resistant	Resistant									Resistant	Resistant	Resistant		Resistant
AB150	Acinetobacter baumannii	Northern	CR	41-80	M	2024-03-16 00:00:00 UTC	icu	respiratory	Resistant	Resistant		Resistant	Resistant	Resistant			Resistant					Resistant	Resistant	Resistant	Resistant									Resistant	Resistant	Resistant		Resistant
AB150	Acinetobacter baumannii	Northern	CR	41-80	M	2024-03-16 00:00:00 UTC	icu	respiratory	Resistant	Resistant		Resistant	Resistant	Resistant			Resistant					Resistant	Resistant	Resistant	Resistant									Resistant	Resistant	Resistant		Resistant
AB150	Acinetobacter baumannii	Northern	CR	41-80	M	2024-03-16 00:00:00 UTC	icu	respiratory	Resistant	Resistant		Resistant	Resistant	Resistant			Resistant					Resistant	Resistant	Resistant	Resistant									Resistant	Resistant	Resistant		Resistant
AB165	Acinetobacter baumannii	Northern	CR	81+	F	2024-04-18 00:00:00 UTC	icu	respiratory	Resistant	Resistant		Resistant	Resistant			Resistant	Resistant					Resistant	Resistant	Resistant	Resistant									Resistant	Resistant	Resistant		Resistant
AB165	Acinetobacter baumannii	Northern	CR	81+	F	2024-04-18 00:00:00 UTC	icu	respiratory	Resistant	Resistant		Resistant	Resistant			Resistant	Resistant					Resistant	Resistant	Resistant	Resistant									Resistant	Resistant	Resistant		Resistant
AB165	Acinetobacter baumannii	Northern	CR	81+	F	2024-04-18 00:00:00 UTC	icu	respiratory	Resistant	Resistant		Resistant	Resistant			Resistant	Resistant					Resistant	Resistant	Resistant	Resistant									Resistant	Resistant	Resistant		Resistant
AB165	Acinetobacter baumannii	Northern	CR	81+	F	2024-04-18 00:00:00 UTC	icu	respiratory	Resistant	Resistant		Resistant	Resistant			Resistant	Resistant					Resistant	Resistant	Resistant	Resistant									Resistant	Resistant	Resistant		Resistant
AB165	Acinetobacter baumannii	Northern	CR	81+	F	2024-04-18 00:00:00 UTC	icu	respiratory	Resistant	Resistant		Resistant	Resistant			Resistant	Resistant					Resistant	Resistant	Resistant	Resistant									Resistant	Resistant	Resistant		Resistant
AB165	Acinetobacter baumannii	Northern	CR	81+	F	2024-04-18 00:00:00 UTC	icu	respiratory	Resistant	Resistant		Resistant	Resistant			Resistant	Resistant					Resistant	Resistant	Resistant	Resistant									Resistant	Resistant	Resistant		Resistant
AB165	Acinetobacter baumannii	Northern	CR	81+	F	2024-04-18 00:00:00 UTC	icu	respiratory	Resistant	Resistant		Resistant	Resistant			Resistant	Resistant					Resistant	Resistant	Resistant	Resistant									Resistant	Resistant	Resistant		Resistant
AB165	Acinetobacter baumannii	Northern	CR	81+	F	2024-04-18 00:00:00 UTC	icu	respiratory	Resistant	Resistant		Resistant	Resistant			Resistant	Resistant					Resistant	Resistant	Resistant	Resistant									Resistant	Resistant	Resistant		Resistant
AB165	Acinetobacter baumannii	Northern	CR	81+	F	2024-04-18 00:00:00 UTC	icu	respiratory	Resistant	Resistant		Resistant	Resistant			Resistant	Resistant					Resistant	Resistant	Resistant	Resistant									Resistant	Resistant	Resistant		Resistant
AB165	Acinetobacter baumannii	Northern	CR	81+	F	2024-04-18 00:00:00 UTC	icu	respiratory	Resistant	Resistant		Resistant	Resistant			Resistant	Resistant					Resistant	Resistant	Resistant	Resistant									Resistant	Resistant	Resistant		Resistant
AB165	Acinetobacter baumannii	Northern	CR	81+	F	2024-04-18 00:00:00 UTC	icu	respiratory	Resistant	Resistant		Resistant	Resistant			Resistant	Resistant					Resistant	Resistant	Resistant	Resistant									Resistant	Resistant	Resistant		Resistant
AB165	Acinetobacter baumannii	Northern	CR	81+	F	2024-04-18 00:00:00 UTC	icu	respiratory	Resistant	Resistant		Resistant	Resistant			Resistant	Resistant					Resistant	Resistant	Resistant	Resistant									Resistant	Resistant	Resistant		Resistant
AB165	Acinetobacter baumannii	Northern	CR	81+	F	2024-04-18 00:00:00 UTC	icu	respiratory	Resistant	Resistant		Resistant	Resistant			Resistant	Resistant					Resistant	Resistant	Resistant	Resistant									Resistant	Resistant	Resistant		Resistant
AB165	Acinetobacter baumannii	Northern	CR	81+	F	2024-04-18 00:00:00 UTC	icu	respiratory	Resistant	Resistant		Resistant	Resistant			Resistant	Resistant					Resistant	Resistant	Resistant	Resistant									Resistant	Resistant	Resistant		Resistant
AB165	Acinetobacter baumannii	Northern	CR	81+	F	2024-04-18 00:00:00 UTC	icu	respiratory	Resistant	Resistant		Resistant	Resistant			Resistant	Resistant					Resistant	Resistant	Resistant	Resistant									Resistant	Resistant	Resistant		Resistant
AB165	Acinetobacter baumannii	Northern	CR	81+	F	2024-04-18 00:00:00 UTC	icu	respiratory	Resistant	Resistant		Resistant	Resistant			Resistant	Resistant					Resistant	Resistant	Resistant	Resistant									Resistant	Resistant	Resistant		Resistant
AB165	Acinetobacter baumannii	Northern	CR	81+	F	2024-04-18 00:00:00 UTC	icu	respiratory	Resistant	Resistant		Resistant	Resistant			Resistant	Resistant					Resistant	Resistant	Resistant	Resistant									Resistant	Resistant	Resistant		Resistant
AB165	Acinetobacter baumannii	Northern	CR	81+	F	2024-04-18 00:00:00 UTC	icu	respiratory	Resistant	Resistant		Resistant	Resistant			Resistant	Resistant					Resistant	Resistant	Resistant	Resistant									Resistant	Resistant	Resistant		Resistant
AB165	Acinetobacter baumannii	Northern	CR	81+	F	2024-04-18 00:00:00 UTC	icu	respiratory	Resistant	Resistant		Resistant	Resistant			Resistant	Resistant					Resistant	Resistant	Resistant	Resistant									Resistant	Resistant	Resistant		Resistant
AB165	Acinetobacter baumannii	Northern	CR	81+	F	2024-04-18 00:00:00 UTC	icu	respiratory	Resistant	Resistant		Resistant	Resistant			Resistant	Resistant					Resistant	Resistant	Resistant	Resistant									Resistant	Resistant	Resistant		Resistant
AB165	Acinetobacter baumannii	Northern	CR	81+	F	2024-04-18 00:00:00 UTC	icu	respiratory	Resistant	Resistant		Resistant	Resistant			Resistant	Resistant					Resistant	Resistant	Resistant	Resistant									Resistant	Resistant	Resistant		Resistant
AB165	Acinetobacter baumannii	Northern	CR	81+	F	2024-04-18 00:00:00 UTC	icu	respiratory	Resistant	Resistant		Resistant	Resistant			Resistant	Resistant					Resistant	Resistant	Resistant	Resistant									Resistant	Resistant	Resistant		Resistant
AB165	Acinetobacter baumannii	Northern	CR	81+	F	2024-04-18 00:00:00 UTC	icu	respiratory	Resistant	Resistant		Resistant	Resistant			Resistant	Resistant					Resistant	Resistant	Resistant	Resistant									Resistant	Resistant	Resistant		Resistant
AB165	Acinetobacter baumannii	Northern	CR	81+	F	2024-04-18 00:00:00 UTC	icu	respiratory	Resistant	Resistant		Resistant	Resistant			Resistant	Resistant					Resistant	Resistant	Resistant	Resistant									Resistant	Resistant	Resistant		Resistant
AB165	Acinetobacter baumannii	Northern	CR	81+	F	2024-04-18 00:00:00 UTC	icu	respiratory	Resistant	Resistant		Resistant	Resistant			Resistant	Resistant					Resistant	Resistant	Resistant	Resistant									Resistant	Resistant	Resistant		Resistant
AB165	Acinetobacter baumannii	Northern	CR	81+	F	2024-04-18 00:00:00 UTC	icu	respiratory	Resistant	Resistant		Resistant	Resistant			Resistant	Resistant					Resistant	Resistant	Resistant	Resistant									Resistant	Resistant	Resistant		Resistant
AB165	Acinetobacter baumannii	Northern	CR	81+	F	2024-04-18 00:00:00 UTC	icu	respiratory	Resistant	Resistant		Resistant	Resistant			Resistant	Resistant					Resistant	Resistant	Resistant	Resistant									Resistant	Resistant	Resistant		Resistant
AB165	Acinetobacter baumannii	Northern	CR	81+	F	2024-04-18 00:00:00 UTC	icu	respiratory	Resistant	Resistant		Resistant	Resistant			Resistant	Resistant					Resistant	Resistant	Resistant	Resistant									Resistant	Resistant	Resistant		Resistant
AB165	Acinetobacter baumannii	Northern	CR	81+	F	2024-04-18 00:00:00 UTC	icu	respiratory	Resistant	Resistant		Resistant	Resistant			Resistant	Resistant					Resistant	Resistant	Resistant	Resistant									Resistant	Resistant	Resistant		Resistant
AB165	Acinetobacter baumannii	Northern	CR	81+	F	2024-04-18 00:00:00 UTC	icu	respiratory	Resistant	Resistant		Resistant	Resistant			Resistant	Resistant					Resistant	Resistant	Resistant	Resistant									Resistant	Resistant	Resistant		Resistant
AB165	Acinetobacter baumannii	Northern	CR	81+	F	2024-04-18 00:00:00 UTC	icu	respiratory	Resistant	Resistant		Resistant	Resistant			Resistant	Resistant					Resistant	Resistant	Resistant	Resistant									Resistant	Resistant	Resistant		Resistant
AB165	Acinetobacter baumannii	Northern	CR	81+	F	2024-04-18 00:00:00 UTC	icu	respiratory	Resistant	Resistant		Resistant	Resistant			Resistant	Resistant					Resistant	Resistant	Resistant	Resistant									Resistant	Resistant	Resistant		Resistant
AB165	Acinetobacter baumannii	Northern	CR	81+	F	2024-04-18 00:00:00 UTC	icu	respiratory	Resistant	Resistant		Resistant	Resistant			Resistant	Resistant					Resistant	Resistant	Resistant	Resistant									Resistant	Resistant	Resistant		Resistant
AB165	Acinetobacter baumannii	Northern	CR	81+	F	2024-04-18 00:00:00 UTC	icu	respiratory	Resistant	Resistant		Resistant	Resistant			Resistant	Resistant					Resistant	Resistant	Resistant	Resistant									Resistant	Resistant	Resistant		Resistant
AB165	Acinetobacter baumannii	Northern	CR	81+	F	2024-04-18 00:00:00 UTC	icu	respiratory	Resistant	Resistant		Resistant	Resistant			Resistant	Resistant					Resistant	Resistant	Resistant	Resistant									Resistant	Resistant	Resistant		Resistant
AB165	Acinetobacter baumannii	Northern	CR	81+	F	2024-04-18 00:00:00 UTC	icu	respiratory	Resistant	Resistant		Resistant	Resistant			Resistant	Resistant					Resistant	Resistant	Resistant	Resistant									Resistant	Resistant	Resistant		Resistant
AB165	Acinetobacter baumannii	Northern	CR	81+	F	2024-04-18 00:00:00 UTC	icu	respiratory	Resistant	Resistant		Resistant	Resistant			Resistant	Resistant					Resistant	Resistant	Resistant	Resistant									Resistant	Resistant	Resistant		Resistant
AB165	Acinetobacter baumannii	Northern	CR	81+	F	2024-04-18 00:00:00 UTC	icu	respiratory	Resistant	Resistant		Resistant	Resistant			Resistant	Resistant					Resistant	Resistant	Resistant	Resistant									Resistant	Resistant	Resistant		Resistant
AB165	Acinetobacter baumannii	Northern	CR	81+	F	2024-04-18 00:00:00 UTC	icu	respiratory	Resistant	Resistant		Resistant	Resistant			Resistant	Resistant					Resistant	Resistant	Resistant	Resistant									Resistant	Resistant	Resistant		Resistant
AB165	Acinetobacter baumannii	Northern	CR	81+	F	2024-04-18 00:00:00 UTC	icu	respiratory	Resistant	Resistant		Resistant	Resistant			Resistant	Resistant					Resistant	Resistant	Resistant	Resistant									Resistant	Resistant	Resistant		Resistant
AB165	Acinetobacter baumannii	Northern	CR	81+	F	2024-04-18 00:00:00 UTC	icu	respiratory	Resistant	Resistant		Resistant	Resistant			Resistant	Resistant					Resistant	Resistant	Resistant	Resistant									Resistant	Resistant	Resistant		Resistant
AB166	Acinetobacter baumannii	Northern	CR	41-80	F	2024-04-18 00:00:00 UTC	icu	blood	Resistant	Resistant		Resistant				Resistant						Resistant	Resistant	Resistant	Resistant									Resistant	Resistant	Resistant		Resistant
AB166	Acinetobacter baumannii	Northern	CR	41-80	F	2024-04-18 00:00:00 UTC	icu	blood	Resistant	Resistant		Resistant				Resistant						Resistant	Resistant	Resistant	Resistant									Resistant	Resistant	Resistant		Resistant
AB166	Acinetobacter baumannii	Northern	CR	41-80	F	2024-04-18 00:00:00 UTC	icu	blood	Resistant	Resistant		Resistant				Resistant						Resistant	Resistant	Resistant	Resistant									Resistant	Resistant	Resistant		Resistant
AB166	Acinetobacter baumannii	Northern	CR	41-80	F	2024-04-18 00:00:00 UTC	icu	blood	Resistant	Resistant		Resistant				Resistant						Resistant	Resistant	Resistant	Resistant									Resistant	Resistant	Resistant		Resistant
AB166	Acinetobacter baumannii	Northern	CR	41-80	F	2024-04-18 00:00:00 UTC	icu	blood	Resistant	Resistant		Resistant				Resistant						Resistant	Resistant	Resistant	Resistant									Resistant	Resistant	Resistant		Resistant
AB166	Acinetobacter baumannii	Northern	CR	41-80	F	2024-04-18 00:00:00 UTC	icu	blood	Resistant	Resistant		Resistant				Resistant						Resistant	Resistant	Resistant	Resistant									Resistant	Resistant	Resistant		Resistant
AB166	Acinetobacter baumannii	Northern	CR	41-80	F	2024-04-18 00:00:00 UTC	icu	blood	Resistant	Resistant		Resistant				Resistant						Resistant	Resistant	Resistant	Resistant									Resistant	Resistant	Resistant		Resistant
AB166	Acinetobacter baumannii	Northern	CR	41-80	F	2024-04-18 00:00:00 UTC	icu	blood	Resistant	Resistant		Resistant				Resistant						Resistant	Resistant	Resistant	Resistant									Resistant	Resistant	Resistant		Resistant
AB166	Acinetobacter baumannii	Northern	CR	41-80	F	2024-04-18 00:00:00 UTC	icu	blood	Resistant	Resistant		Resistant				Resistant						Resistant	Resistant	Resistant	Resistant									Resistant	Resistant	Resistant		Resistant
AB166	Acinetobacter baumannii	Northern	CR	41-80	F	2024-04-18 00:00:00 UTC	icu	blood	Resistant	Resistant		Resistant				Resistant						Resistant	Resistant	Resistant	Resistant									Resistant	Resistant	Resistant		Resistant
AB166	Acinetobacter baumannii	Northern	CR	41-80	F	2024-04-18 00:00:00 UTC	icu	blood	Resistant	Resistant		Resistant				Resistant						Resistant	Resistant	Resistant	Resistant									Resistant	Resistant	Resistant		Resistant
AB166	Acinetobacter baumannii	Northern	CR	41-80	F	2024-04-18 00:00:00 UTC	icu	blood	Resistant	Resistant		Resistant				Resistant						Resistant	Resistant	Resistant	Resistant									Resistant	Resistant	Resistant		Resistant
AB166	Acinetobacter baumannii	Northern	CR	41-80	F	2024-04-18 00:00:00 UTC	icu	blood	Resistant	Resistant		Resistant				Resistant						Resistant	Resistant	Resistant	Resistant									Resistant	Resistant	Resistant		Resistant
AB166	Acinetobacter baumannii	Northern	CR	41-80	F	2024-04-18 00:00:00 UTC	icu	blood	Resistant	Resistant		Resistant				Resistant						Resistant	Resistant	Resistant	Resistant									Resistant	Resistant	Resistant		Resistant
AB166	Acinetobacter baumannii	Northern	CR	41-80	F	2024-04-18 00:00:00 UTC	icu	blood	Resistant	Resistant		Resistant				Resistant						Resistant	Resistant	Resistant	Resistant									Resistant	Resistant	Resistant		Resistant
AB166	Acinetobacter baumannii	Northern	CR	41-80	F	2024-04-18 00:00:00 UTC	icu	blood	Resistant	Resistant		Resistant				Resistant						Resistant	Resistant	Resistant	Resistant									Resistant	Resistant	Resistant		Resistant
AB166	Acinetobacter baumannii	Northern	CR	41-80	F	2024-04-18 00:00:00 UTC	icu	blood	Resistant	Resistant		Resistant				Resistant						Resistant	Resistant	Resistant	Resistant									Resistant	Resistant	Resistant		Resistant
AB166	Acinetobacter baumannii	Northern	CR	41-80	F	2024-04-18 00:00:00 UTC	icu	blood	Resistant	Resistant		Resistant				Resistant						Resistant	Resistant	Resistant	Resistant									Resistant	Resistant	Resistant		Resistant
AB166	Acinetobacter baumannii	Northern	CR	41-80	F	2024-04-18 00:00:00 UTC	icu	blood	Resistant	Resistant		Resistant				Resistant						Resistant	Resistant	Resistant	Resistant									Resistant	Resistant	Resistant		Resistant
AB166	Acinetobacter baumannii	Northern	CR	41-80	F	2024-04-18 00:00:00 UTC	icu	blood	Resistant	Resistant		Resistant				Resistant						Resistant	Resistant	Resistant	Resistant									Resistant	Resistant	Resistant		Resistant
AB166	Acinetobacter baumannii	Northern	CR	41-80	F	2024-04-18 00:00:00 UTC	icu	blood	Resistant	Resistant		Resistant				Resistant						Resistant	Resistant	Resistant	Resistant									Resistant	Resistant	Resistant		Resistant
AB166	Acinetobacter baumannii	Northern	CR	41-80	F	2024-04-18 00:00:00 UTC	icu	blood	Resistant	Resistant		Resistant				Resistant						Resistant	Resistant	Resistant	Resistant									Resistant	Resistant	Resistant		Resistant
AB166	Acinetobacter baumannii	Northern	CR	41-80	F	2024-04-18 00:00:00 UTC	icu	blood	Resistant	Resistant		Resistant				Resistant						Resistant	Resistant	Resistant	Resistant									Resistant	Resistant	Resistant		Resistant
AB166	Acinetobacter baumannii	Northern	CR	41-80	F	2024-04-18 00:00:00 UTC	icu	blood	Resistant	Resistant		Resistant				Resistant						Resistant	Resistant	Resistant	Resistant									Resistant	Resistant	Resistant		Resistant
AB166	Acinetobacter baumannii	Northern	CR	41-80	F	2024-04-18 00:00:00 UTC	icu	blood	Resistant	Resistant		Resistant				Resistant						Resistant	Resistant	Resistant	Resistant									Resistant	Resistant	Resistant		Resistant
AB166	Acinetobacter baumannii	Northern	CR	41-80	F	2024-04-18 00:00:00 UTC	icu	blood	Resistant	Resistant		Resistant				Resistant						Resistant	Resistant	Resistant	Resistant									Resistant	Resistant	Resistant		Resistant
AB166	Acinetobacter baumannii	Northern	CR	41-80	F	2024-04-18 00:00:00 UTC	icu	blood	Resistant	Resistant		Resistant				Resistant						Resistant	Resistant	Resistant	Resistant									Resistant	Resistant	Resistant		Resistant
AB166	Acinetobacter baumannii	Northern	CR	41-80	F	2024-04-18 00:00:00 UTC	icu	blood	Resistant	Resistant		Resistant				Resistant						Resistant	Resistant	Resistant	Resistant									Resistant	Resistant	Resistant		Resistant
AB166	Acinetobacter baumannii	Northern	CR	41-80	F	2024-04-18 00:00:00 UTC	icu	blood	Resistant	Resistant		Resistant				Resistant						Resistant	Resistant	Resistant	Resistant									Resistant	Resistant	Resistant		Resistant
AB166	Acinetobacter baumannii	Northern	CR	41-80	F	2024-04-18 00:00:00 UTC	icu	blood	Resistant	Resistant		Resistant				Resistant						Resistant	Resistant	Resistant	Resistant									Resistant	Resistant	Resistant		Resistant
AB166	Acinetobacter baumannii	Northern	CR	41-80	F	2024-04-18 00:00:00 UTC	icu	blood	Resistant	Resistant		Resistant				Resistant						Resistant	Resistant	Resistant	Resistant									Resistant	Resistant	Resistant		Resistant
AB166	Acinetobacter baumannii	Northern	CR	41-80	F	2024-04-18 00:00:00 UTC	icu	blood	Resistant	Resistant		Resistant				Resistant						Resistant	Resistant	Resistant	Resistant									Resistant	Resistant	Resistant		Resistant
AB166	Acinetobacter baumannii	Northern	CR	41-80	F	2024-04-18 00:00:00 UTC	icu	blood	Resistant	Resistant		Resistant				Resistant						Resistant	Resistant	Resistant	Resistant									Resistant	Resistant	Resistant		Resistant
AB166	Acinetobacter baumannii	Northern	CR	41-80	F	2024-04-18 00:00:00 UTC	icu	blood	Resistant	Resistant		Resistant				Resistant						Resistant	Resistant	Resistant	Resistant									Resistant	Resistant	Resistant		Resistant
AB166	Acinetobacter baumannii	Northern	CR	41-80	F	2024-04-18 00:00:00 UTC	icu	blood	Resistant	Resistant		Resistant				Resistant						Resistant	Resistant	Resistant	Resistant									Resistant	Resistant	Resistant		Resistant
AB167	Acinetobacter baumannii	Northern	CR	41-80	M	2024-04-18 00:00:00 UTC	icu	respiratory	Resistant	Resistant		Resistant	Resistant			Resistant	Resistant					Resistant	Resistant	Resistant	Resistant									Resistant	Resistant	Resistant		Resistant
AB167	Acinetobacter baumannii	Northern	CR	41-80	M	2024-04-18 00:00:00 UTC	icu	respiratory	Resistant	Resistant		Resistant	Resistant			Resistant	Resistant					Resistant	Resistant	Resistant	Resistant									Resistant	Resistant	Resistant		Resistant
AB167	Acinetobacter baumannii	Northern	CR	41-80	M	2024-04-18 00:00:00 UTC	icu	respiratory	Resistant	Resistant		Resistant	Resistant			Resistant	Resistant					Resistant	Resistant	Resistant	Resistant									Resistant	Resistant	Resistant		Resistant
AB167	Acinetobacter baumannii	Northern	CR	41-80	M	2024-04-18 00:00:00 UTC	icu	respiratory	Resistant	Resistant		Resistant	Resistant			Resistant	Resistant					Resistant	Resistant	Resistant	Resistant									Resistant	Resistant	Resistant		Resistant
AB167	Acinetobacter baumannii	Northern	CR	41-80	M	2024-04-18 00:00:00 UTC	icu	respiratory	Resistant	Resistant		Resistant	Resistant			Resistant	Resistant					Resistant	Resistant	Resistant	Resistant									Resistant	Resistant	Resistant		Resistant
AB167	Acinetobacter baumannii	Northern	CR	41-80	M	2024-04-18 00:00:00 UTC	icu	respiratory	Resistant	Resistant		Resistant	Resistant			Resistant	Resistant					Resistant	Resistant	Resistant	Resistant									Resistant	Resistant	Resistant		Resistant
AB167	Acinetobacter baumannii	Northern	CR	41-80	M	2024-04-18 00:00:00 UTC	icu	respiratory	Resistant	Resistant		Resistant	Resistant			Resistant	Resistant					Resistant	Resistant	Resistant	Resistant									Resistant	Resistant	Resistant		Resistant
AB167	Acinetobacter baumannii	Northern	CR	41-80	M	2024-04-18 00:00:00 UTC	icu	respiratory	Resistant	Resistant		Resistant	Resistant			Resistant	Resistant					Resistant	Resistant	Resistant	Resistant									Resistant	Resistant	Resistant		Resistant
AB167	Acinetobacter baumannii	Northern	CR	41-80	M	2024-04-18 00:00:00 UTC	icu	respiratory	Resistant	Resistant		Resistant	Resistant			Resistant	Resistant					Resistant	Resistant	Resistant	Resistant									Resistant	Resistant	Resistant		Resistant
AB167	Acinetobacter baumannii	Northern	CR	41-80	M	2024-04-18 00:00:00 UTC	icu	respiratory	Resistant	Resistant		Resistant	Resistant			Resistant	Resistant					Resistant	Resistant	Resistant	Resistant									Resistant	Resistant	Resistant		Resistant
AB167	Acinetobacter baumannii	Northern	CR	41-80	M	2024-04-18 00:00:00 UTC	icu	respiratory	Resistant	Resistant		Resistant	Resistant			Resistant	Resistant					Resistant	Resistant	Resistant	Resistant									Resistant	Resistant	Resistant		Resistant
AB167	Acinetobacter baumannii	Northern	CR	41-80	M	2024-04-18 00:00:00 UTC	icu	respiratory	Resistant	Resistant		Resistant	Resistant			Resistant	Resistant					Resistant	Resistant	Resistant	Resistant									Resistant	Resistant	Resistant		Resistant
AB167	Acinetobacter baumannii	Northern	CR	41-80	M	2024-04-18 00:00:00 UTC	icu	respiratory	Resistant	Resistant		Resistant	Resistant			Resistant	Resistant					Resistant	Resistant	Resistant	Resistant									Resistant	Resistant	Resistant		Resistant
AB167	Acinetobacter baumannii	Northern	CR	41-80	M	2024-04-18 00:00:00 UTC	icu	respiratory	Resistant	Resistant		Resistant	Resistant			Resistant	Resistant					Resistant	Resistant	Resistant	Resistant									Resistant	Resistant	Resistant		Resistant
AB167	Acinetobacter baumannii	Northern	CR	41-80	M	2024-04-18 00:00:00 UTC	icu	respiratory	Resistant	Resistant		Resistant	Resistant			Resistant	Resistant					Resistant	Resistant	Resistant	Resistant									Resistant	Resistant	Resistant		Resistant
AB167	Acinetobacter baumannii	Northern	CR	41-80	M	2024-04-18 00:00:00 UTC	icu	respiratory	Resistant	Resistant		Resistant	Resistant			Resistant	Resistant					Resistant	Resistant	Resistant	Resistant									Resistant	Resistant	Resistant		Resistant
AB167	Acinetobacter baumannii	Northern	CR	41-80	M	2024-04-18 00:00:00 UTC	icu	respiratory	Resistant	Resistant		Resistant	Resistant			Resistant	Resistant					Resistant	Resistant	Resistant	Resistant									Resistant	Resistant	Resistant		Resistant
AB167	Acinetobacter baumannii	Northern	CR	41-80	M	2024-04-18 00:00:00 UTC	icu	respiratory	Resistant	Resistant		Resistant	Resistant			Resistant	Resistant					Resistant	Resistant	Resistant	Resistant									Resistant	Resistant	Resistant		Resistant
AB167	Acinetobacter baumannii	Northern	CR	41-80	M	2024-04-18 00:00:00 UTC	icu	respiratory	Resistant	Resistant		Resistant	Resistant			Resistant	Resistant					Resistant	Resistant	Resistant	Resistant									Resistant	Resistant	Resistant		Resistant
AB167	Acinetobacter baumannii	Northern	CR	41-80	M	2024-04-18 00:00:00 UTC	icu	respiratory	Resistant	Resistant		Resistant	Resistant			Resistant	Resistant					Resistant	Resistant	Resistant	Resistant									Resistant	Resistant	Resistant		Resistant
AB167	Acinetobacter baumannii	Northern	CR	41-80	M	2024-04-18 00:00:00 UTC	icu	respiratory	Resistant	Resistant		Resistant	Resistant			Resistant	Resistant					Resistant	Resistant	Resistant	Resistant									Resistant	Resistant	Resistant		Resistant
AB167	Acinetobacter baumannii	Northern	CR	41-80	M	2024-04-18 00:00:00 UTC	icu	respiratory	Resistant	Resistant		Resistant	Resistant			Resistant	Resistant					Resistant	Resistant	Resistant	Resistant									Resistant	Resistant	Resistant		Resistant
AB167	Acinetobacter baumannii	Northern	CR	41-80	M	2024-04-18 00:00:00 UTC	icu	respiratory	Resistant	Resistant		Resistant	Resistant			Resistant	Resistant					Resistant	Resistant	Resistant	Resistant									Resistant	Resistant	Resistant		Resistant
AB167	Acinetobacter baumannii	Northern	CR	41-80	M	2024-04-18 00:00:00 UTC	icu	respiratory	Resistant	Resistant		Resistant	Resistant			Resistant	Resistant					Resistant	Resistant	Resistant	Resistant									Resistant	Resistant	Resistant		Resistant
AB167	Acinetobacter baumannii	Northern	CR	41-80	M	2024-04-18 00:00:00 UTC	icu	respiratory	Resistant	Resistant		Resistant	Resistant			Resistant	Resistant					Resistant	Resistant	Resistant	Resistant									Resistant	Resistant	Resistant		Resistant
AB167	Acinetobacter baumannii	Northern	CR	41-80	M	2024-04-18 00:00:00 UTC	icu	respiratory	Resistant	Resistant		Resistant	Resistant			Resistant	Resistant					Resistant	Resistant	Resistant	Resistant									Resistant	Resistant	Resistant		Resistant
AB167	Acinetobacter baumannii	Northern	CR	41-80	M	2024-04-18 00:00:00 UTC	icu	respiratory	Resistant	Resistant		Resistant	Resistant			Resistant	Resistant					Resistant	Resistant	Resistant	Resistant									Resistant	Resistant	Resistant		Resistant
AB167	Acinetobacter baumannii	Northern	CR	41-80	M	2024-04-18 00:00:00 UTC	icu	respiratory	Resistant	Resistant		Resistant	Resistant			Resistant	Resistant					Resistant	Resistant	Resistant	Resistant									Resistant	Resistant	Resistant		Resistant
AB167	Acinetobacter baumannii	Northern	CR	41-80	M	2024-04-18 00:00:00 UTC	icu	respiratory	Resistant	Resistant		Resistant	Resistant			Resistant	Resistant					Resistant	Resistant	Resistant	Resistant									Resistant	Resistant	Resistant		Resistant
AB167	Acinetobacter baumannii	Northern	CR	41-80	M	2024-04-18 00:00:00 UTC	icu	respiratory	Resistant	Resistant		Resistant	Resistant			Resistant	Resistant					Resistant	Resistant	Resistant	Resistant									Resistant	Resistant	Resistant		Resistant
AB167	Acinetobacter baumannii	Northern	CR	41-80	M	2024-04-18 00:00:00 UTC	icu	respiratory	Resistant	Resistant		Resistant	Resistant			Resistant	Resistant					Resistant	Resistant	Resistant	Resistant									Resistant	Resistant	Resistant		Resistant
AB167	Acinetobacter baumannii	Northern	CR	41-80	M	2024-04-18 00:00:00 UTC	icu	respiratory	Resistant	Resistant		Resistant	Resistant			Resistant	Resistant					Resistant	Resistant	Resistant	Resistant									Resistant	Resistant	Resistant		Resistant
AB176	Acinetobacter baumannii	Northern	CR	41-80	M	2024-05-07 00:00:00 UTC	icu	blood	Resistant	Resistant		Resistant				Resistant	Resistant					Resistant	Resistant	Resistant	Resistant									Resistant	Resistant			Resistant
AB176	Acinetobacter baumannii	Northern	CR	41-80	M	2024-05-07 00:00:00 UTC	icu	blood	Resistant	Resistant		Resistant				Resistant	Resistant					Resistant	Resistant	Resistant	Resistant									Resistant	Resistant			Resistant
AB176	Acinetobacter baumannii	Northern	CR	41-80	M	2024-05-07 00:00:00 UTC	icu	blood	Resistant	Resistant		Resistant				Resistant	Resistant					Resistant	Resistant	Resistant	Resistant									Resistant	Resistant			Resistant
AB176	Acinetobacter baumannii	Northern	CR	41-80	M	2024-05-07 00:00:00 UTC	icu	blood	Resistant	Resistant		Resistant				Resistant	Resistant					Resistant	Resistant	Resistant	Resistant									Resistant	Resistant			Resistant
AB176	Acinetobacter baumannii	Northern	CR	41-80	M	2024-05-07 00:00:00 UTC	icu	blood	Resistant	Resistant		Resistant				Resistant	Resistant					Resistant	Resistant	Resistant	Resistant									Resistant	Resistant			Resistant
AB176	Acinetobacter baumannii	Northern	CR	41-80	M	2024-05-07 00:00:00 UTC	icu	blood	Resistant	Resistant		Resistant				Resistant	Resistant					Resistant	Resistant	Resistant	Resistant									Resistant	Resistant			Resistant
AB176	Acinetobacter baumannii	Northern	CR	41-80	M	2024-05-07 00:00:00 UTC	icu	blood	Resistant	Resistant		Resistant				Resistant	Resistant					Resistant	Resistant	Resistant	Resistant									Resistant	Resistant			Resistant
AB176	Acinetobacter baumannii	Northern	CR	41-80	M	2024-05-07 00:00:00 UTC	icu	blood	Resistant	Resistant		Resistant				Resistant	Resistant					Resistant	Resistant	Resistant	Resistant									Resistant	Resistant			Resistant
AB176	Acinetobacter baumannii	Northern	CR	41-80	M	2024-05-07 00:00:00 UTC	icu	blood	Resistant	Resistant		Resistant				Resistant	Resistant					Resistant	Resistant	Resistant	Resistant									Resistant	Resistant			Resistant
AB176	Acinetobacter baumannii	Northern	CR	41-80	M	2024-05-07 00:00:00 UTC	icu	blood	Resistant	Resistant		Resistant				Resistant	Resistant					Resistant	Resistant	Resistant	Resistant									Resistant	Resistant			Resistant
AB176	Acinetobacter baumannii	Northern	CR	41-80	M	2024-05-07 00:00:00 UTC	icu	blood	Resistant	Resistant		Resistant				Resistant	Resistant					Resistant	Resistant	Resistant	Resistant									Resistant	Resistant			Resistant
AB176	Acinetobacter baumannii	Northern	CR	41-80	M	2024-05-07 00:00:00 UTC	icu	blood	Resistant	Resistant		Resistant				Resistant	Resistant					Resistant	Resistant	Resistant	Resistant									Resistant	Resistant			Resistant
AB176	Acinetobacter baumannii	Northern	CR	41-80	M	2024-05-07 00:00:00 UTC	icu	blood	Resistant	Resistant		Resistant				Resistant	Resistant					Resistant	Resistant	Resistant	Resistant									Resistant	Resistant			Resistant
AB176	Acinetobacter baumannii	Northern	CR	41-80	M	2024-05-07 00:00:00 UTC	icu	blood	Resistant	Resistant		Resistant				Resistant	Resistant					Resistant	Resistant	Resistant	Resistant									Resistant	Resistant			Resistant
AB176	Acinetobacter baumannii	Northern	CR	41-80	M	2024-05-07 00:00:00 UTC	icu	blood	Resistant	Resistant		Resistant				Resistant	Resistant					Resistant	Resistant	Resistant	Resistant									Resistant	Resistant			Resistant
AB176	Acinetobacter baumannii	Northern	CR	41-80	M	2024-05-07 00:00:00 UTC	icu	blood	Resistant	Resistant		Resistant				Resistant	Resistant					Resistant	Resistant	Resistant	Resistant									Resistant	Resistant			Resistant
AB176	Acinetobacter baumannii	Northern	CR	41-80	M	2024-05-07 00:00:00 UTC	icu	blood	Resistant	Resistant		Resistant				Resistant	Resistant					Resistant	Resistant	Resistant	Resistant									Resistant	Resistant			Resistant
AB176	Acinetobacter baumannii	Northern	CR	41-80	M	2024-05-07 00:00:00 UTC	icu	blood	Resistant	Resistant		Resistant				Resistant	Resistant					Resistant	Resistant	Resistant	Resistant									Resistant	Resistant			Resistant
AB176	Acinetobacter baumannii	Northern	CR	41-80	M	2024-05-07 00:00:00 UTC	icu	blood	Resistant	Resistant		Resistant				Resistant	Resistant					Resistant	Resistant	Resistant	Resistant									Resistant	Resistant			Resistant
AB176	Acinetobacter baumannii	Northern	CR	41-80	M	2024-05-07 00:00:00 UTC	icu	blood	Resistant	Resistant		Resistant				Resistant	Resistant					Resistant	Resistant	Resistant	Resistant									Resistant	Resistant			Resistant
AB176	Acinetobacter baumannii	Northern	CR	41-80	M	2024-05-07 00:00:00 UTC	icu	blood	Resistant	Resistant		Resistant				Resistant	Resistant					Resistant	Resistant	Resistant	Resistant									Resistant	Resistant			Resistant
AB176	Acinetobacter baumannii	Northern	CR	41-80	M	2024-05-07 00:00:00 UTC	icu	blood	Resistant	Resistant		Resistant				Resistant	Resistant					Resistant	Resistant	Resistant	Resistant									Resistant	Resistant			Resistant
AB176	Acinetobacter baumannii	Northern	CR	41-80	M	2024-05-07 00:00:00 UTC	icu	blood	Resistant	Resistant		Resistant				Resistant	Resistant					Resistant	Resistant	Resistant	Resistant									Resistant	Resistant			Resistant
AB176	Acinetobacter baumannii	Northern	CR	41-80	M	2024-05-07 00:00:00 UTC	icu	blood	Resistant	Resistant		Resistant				Resistant	Resistant					Resistant	Resistant	Resistant	Resistant									Resistant	Resistant			Resistant
AB176	Acinetobacter baumannii	Northern	CR	41-80	M	2024-05-07 00:00:00 UTC	icu	blood	Resistant	Resistant		Resistant				Resistant	Resistant					Resistant	Resistant	Resistant	Resistant									Resistant	Resistant			Resistant
AB176	Acinetobacter baumannii	Northern	CR	41-80	M	2024-05-07 00:00:00 UTC	icu	blood	Resistant	Resistant		Resistant				Resistant	Resistant					Resistant	Resistant	Resistant	Resistant									Resistant	Resistant			Resistant
AB176	Acinetobacter baumannii	Northern	CR	41-80	M	2024-05-07 00:00:00 UTC	icu	blood	Resistant	Resistant		Resistant				Resistant	Resistant					Resistant	Resistant	Resistant	Resistant									Resistant	Resistant			Resistant
AB176	Acinetobacter baumannii	Northern	CR	41-80	M	2024-05-07 00:00:00 UTC	icu	blood	Resistant	Resistant		Resistant				Resistant	Resistant					Resistant	Resistant	Resistant	Resistant									Resistant	Resistant			Resistant
AB176	Acinetobacter baumannii	Northern	CR	41-80	M	2024-05-07 00:00:00 UTC	icu	blood	Resistant	Resistant		Resistant				Resistant	Resistant					Resistant	Resistant	Resistant	Resistant									Resistant	Resistant			Resistant
AB176	Acinetobacter baumannii	Northern	CR	41-80	M	2024-05-07 00:00:00 UTC	icu	blood	Resistant	Resistant		Resistant				Resistant	Resistant					Resistant	Resistant	Resistant	Resistant									Resistant	Resistant			Resistant
AB176	Acinetobacter baumannii	Northern	CR	41-80	M	2024-05-07 00:00:00 UTC	icu	blood	Resistant	Resistant		Resistant				Resistant	Resistant					Resistant	Resistant	Resistant	Resistant									Resistant	Resistant			Resistant
AB176	Acinetobacter baumannii	Northern	CR	41-80	M	2024-05-07 00:00:00 UTC	icu	blood	Resistant	Resistant		Resistant				Resistant	Resistant					Resistant	Resistant	Resistant	Resistant									Resistant	Resistant			Resistant
AB176	Acinetobacter baumannii	Northern	CR	41-80	M	2024-05-07 00:00:00 UTC	icu	blood	Resistant	Resistant		Resistant				Resistant	Resistant					Resistant	Resistant	Resistant	Resistant									Resistant	Resistant			Resistant
AB176	Acinetobacter baumannii	Northern	CR	41-80	M	2024-05-07 00:00:00 UTC	icu	blood	Resistant	Resistant		Resistant				Resistant	Resistant					Resistant	Resistant	Resistant	Resistant									Resistant	Resistant			Resistant
AB176	Acinetobacter baumannii	Northern	CR	41-80	M	2024-05-07 00:00:00 UTC	icu	blood	Resistant	Resistant		Resistant				Resistant	Resistant					Resistant	Resistant	Resistant	Resistant									Resistant	Resistant			Resistant
AB176	Acinetobacter baumannii	Northern	CR	41-80	M	2024-05-07 00:00:00 UTC	icu	blood	Resistant	Resistant		Resistant				Resistant	Resistant					Resistant	Resistant	Resistant	Resistant									Resistant	Resistant			Resistant
AB176	Acinetobacter baumannii	Northern	CR	41-80	M	2024-05-07 00:00:00 UTC	icu	blood	Resistant	Resistant		Resistant				Resistant	Resistant					Resistant	Resistant	Resistant	Resistant									Resistant	Resistant			Resistant
AB176	Acinetobacter baumannii	Northern	CR	41-80	M	2024-05-07 00:00:00 UTC	icu	blood	Resistant	Resistant		Resistant				Resistant	Resistant					Resistant	Resistant	Resistant	Resistant									Resistant	Resistant			Resistant
AB176	Acinetobacter baumannii	Northern	CR	41-80	M	2024-05-07 00:00:00 UTC	icu	blood	Resistant	Resistant		Resistant				Resistant	Resistant					Resistant	Resistant	Resistant	Resistant									Resistant	Resistant			Resistant
AB176	Acinetobacter baumannii	Northern	CR	41-80	M	2024-05-07 00:00:00 UTC	icu	blood	Resistant	Resistant		Resistant				Resistant	Resistant					Resistant	Resistant	Resistant	Resistant									Resistant	Resistant			Resistant
AB177	Acinetobacter baumannii	Northern	CR	11-40	F	2024-05-07 00:00:00 UTC	icu	blood	Resistant	Resistant		Resistant				Resistant	Resistant					Resistant	Resistant	Resistant	Resistant									Resistant	Resistant	Intermediate		Resistant
AB177	Acinetobacter baumannii	Northern	CR	11-40	F	2024-05-07 00:00:00 UTC	icu	blood	Resistant	Resistant		Resistant				Resistant	Resistant					Resistant	Resistant	Resistant	Resistant									Resistant	Resistant	Intermediate		Resistant
AB177	Acinetobacter baumannii	Northern	CR	11-40	F	2024-05-07 00:00:00 UTC	icu	blood	Resistant	Resistant		Resistant				Resistant	Resistant					Resistant	Resistant	Resistant	Resistant									Resistant	Resistant	Intermediate		Resistant
AB177	Acinetobacter baumannii	Northern	CR	11-40	F	2024-05-07 00:00:00 UTC	icu	blood	Resistant	Resistant		Resistant				Resistant	Resistant					Resistant	Resistant	Resistant	Resistant									Resistant	Resistant	Intermediate		Resistant
AB177	Acinetobacter baumannii	Northern	CR	11-40	F	2024-05-07 00:00:00 UTC	icu	blood	Resistant	Resistant		Resistant				Resistant	Resistant					Resistant	Resistant	Resistant	Resistant									Resistant	Resistant	Intermediate		Resistant
AB177	Acinetobacter baumannii	Northern	CR	11-40	F	2024-05-07 00:00:00 UTC	icu	blood	Resistant	Resistant		Resistant				Resistant	Resistant					Resistant	Resistant	Resistant	Resistant									Resistant	Resistant	Intermediate		Resistant
AB177	Acinetobacter baumannii	Northern	CR	11-40	F	2024-05-07 00:00:00 UTC	icu	blood	Resistant	Resistant		Resistant				Resistant	Resistant					Resistant	Resistant	Resistant	Resistant									Resistant	Resistant	Intermediate		Resistant
AB177	Acinetobacter baumannii	Northern	CR	11-40	F	2024-05-07 00:00:00 UTC	icu	blood	Resistant	Resistant		Resistant				Resistant	Resistant					Resistant	Resistant	Resistant	Resistant									Resistant	Resistant	Intermediate		Resistant
AB177	Acinetobacter baumannii	Northern	CR	11-40	F	2024-05-07 00:00:00 UTC	icu	blood	Resistant	Resistant		Resistant				Resistant	Resistant					Resistant	Resistant	Resistant	Resistant									Resistant	Resistant	Intermediate		Resistant
AB177	Acinetobacter baumannii	Northern	CR	11-40	F	2024-05-07 00:00:00 UTC	icu	blood	Resistant	Resistant		Resistant				Resistant	Resistant					Resistant	Resistant	Resistant	Resistant									Resistant	Resistant	Intermediate		Resistant
AB177	Acinetobacter baumannii	Northern	CR	11-40	F	2024-05-07 00:00:00 UTC	icu	blood	Resistant	Resistant		Resistant				Resistant	Resistant					Resistant	Resistant	Resistant	Resistant									Resistant	Resistant	Intermediate		Resistant
AB177	Acinetobacter baumannii	Northern	CR	11-40	F	2024-05-07 00:00:00 UTC	icu	blood	Resistant	Resistant		Resistant				Resistant	Resistant					Resistant	Resistant	Resistant	Resistant									Resistant	Resistant	Intermediate		Resistant
AB177	Acinetobacter baumannii	Northern	CR	11-40	F	2024-05-07 00:00:00 UTC	icu	blood	Resistant	Resistant		Resistant				Resistant	Resistant					Resistant	Resistant	Resistant	Resistant									Resistant	Resistant	Intermediate		Resistant
AB177	Acinetobacter baumannii	Northern	CR	11-40	F	2024-05-07 00:00:00 UTC	icu	blood	Resistant	Resistant		Resistant				Resistant	Resistant					Resistant	Resistant	Resistant	Resistant									Resistant	Resistant	Intermediate		Resistant
AB177	Acinetobacter baumannii	Northern	CR	11-40	F	2024-05-07 00:00:00 UTC	icu	blood	Resistant	Resistant		Resistant				Resistant	Resistant					Resistant	Resistant	Resistant	Resistant									Resistant	Resistant	Intermediate		Resistant
AB177	Acinetobacter baumannii	Northern	CR	11-40	F	2024-05-07 00:00:00 UTC	icu	blood	Resistant	Resistant		Resistant				Resistant	Resistant					Resistant	Resistant	Resistant	Resistant									Resistant	Resistant	Intermediate		Resistant
AB177	Acinetobacter baumannii	Northern	CR	11-40	F	2024-05-07 00:00:00 UTC	icu	blood	Resistant	Resistant		Resistant				Resistant	Resistant					Resistant	Resistant	Resistant	Resistant									Resistant	Resistant	Intermediate		Resistant
AB177	Acinetobacter baumannii	Northern	CR	11-40	F	2024-05-07 00:00:00 UTC	icu	blood	Resistant	Resistant		Resistant				Resistant	Resistant					Resistant	Resistant	Resistant	Resistant									Resistant	Resistant	Intermediate		Resistant
AB177	Acinetobacter baumannii	Northern	CR	11-40	F	2024-05-07 00:00:00 UTC	icu	blood	Resistant	Resistant		Resistant				Resistant	Resistant					Resistant	Resistant	Resistant	Resistant									Resistant	Resistant	Intermediate		Resistant
AB177	Acinetobacter baumannii	Northern	CR	11-40	F	2024-05-07 00:00:00 UTC	icu	blood	Resistant	Resistant		Resistant				Resistant	Resistant					Resistant	Resistant	Resistant	Resistant									Resistant	Resistant	Intermediate		Resistant
AB177	Acinetobacter baumannii	Northern	CR	11-40	F	2024-05-07 00:00:00 UTC	icu	blood	Resistant	Resistant		Resistant				Resistant	Resistant					Resistant	Resistant	Resistant	Resistant									Resistant	Resistant	Intermediate		Resistant
AB177	Acinetobacter baumannii	Northern	CR	11-40	F	2024-05-07 00:00:00 UTC	icu	blood	Resistant	Resistant		Resistant				Resistant	Resistant					Resistant	Resistant	Resistant	Resistant									Resistant	Resistant	Intermediate		Resistant
AB177	Acinetobacter baumannii	Northern	CR	11-40	F	2024-05-07 00:00:00 UTC	icu	blood	Resistant	Resistant		Resistant				Resistant	Resistant					Resistant	Resistant	Resistant	Resistant									Resistant	Resistant	Intermediate		Resistant
AB177	Acinetobacter baumannii	Northern	CR	11-40	F	2024-05-07 00:00:00 UTC	icu	blood	Resistant	Resistant		Resistant				Resistant	Resistant					Resistant	Resistant	Resistant	Resistant									Resistant	Resistant	Intermediate		Resistant
AB177	Acinetobacter baumannii	Northern	CR	11-40	F	2024-05-07 00:00:00 UTC	icu	blood	Resistant	Resistant		Resistant				Resistant	Resistant					Resistant	Resistant	Resistant	Resistant									Resistant	Resistant	Intermediate		Resistant
AB177	Acinetobacter baumannii	Northern	CR	11-40	F	2024-05-07 00:00:00 UTC	icu	blood	Resistant	Resistant		Resistant				Resistant	Resistant					Resistant	Resistant	Resistant	Resistant									Resistant	Resistant	Intermediate		Resistant
AB177	Acinetobacter baumannii	Northern	CR	11-40	F	2024-05-07 00:00:00 UTC	icu	blood	Resistant	Resistant		Resistant				Resistant	Resistant					Resistant	Resistant	Resistant	Resistant									Resistant	Resistant	Intermediate		Resistant
AB177	Acinetobacter baumannii	Northern	CR	11-40	F	2024-05-07 00:00:00 UTC	icu	blood	Resistant	Resistant		Resistant				Resistant	Resistant					Resistant	Resistant	Resistant	Resistant									Resistant	Resistant	Intermediate		Resistant
AB177	Acinetobacter baumannii	Northern	CR	11-40	F	2024-05-07 00:00:00 UTC	icu	blood	Resistant	Resistant		Resistant				Resistant	Resistant					Resistant	Resistant	Resistant	Resistant									Resistant	Resistant	Intermediate		Resistant
AB177	Acinetobacter baumannii	Northern	CR	11-40	F	2024-05-07 00:00:00 UTC	icu	blood	Resistant	Resistant		Resistant				Resistant	Resistant					Resistant	Resistant	Resistant	Resistant									Resistant	Resistant	Intermediate		Resistant
AB177	Acinetobacter baumannii	Northern	CR	11-40	F	2024-05-07 00:00:00 UTC	icu	blood	Resistant	Resistant		Resistant				Resistant	Resistant					Resistant	Resistant	Resistant	Resistant									Resistant	Resistant	Intermediate		Resistant
AB177	Acinetobacter baumannii	Northern	CR	11-40	F	2024-05-07 00:00:00 UTC	icu	blood	Resistant	Resistant		Resistant				Resistant	Resistant					Resistant	Resistant	Resistant	Resistant									Resistant	Resistant	Intermediate		Resistant
AB177	Acinetobacter baumannii	Northern	CR	11-40	F	2024-05-07 00:00:00 UTC	icu	blood	Resistant	Resistant		Resistant				Resistant	Resistant					Resistant	Resistant	Resistant	Resistant									Resistant	Resistant	Intermediate		Resistant
AB177	Acinetobacter baumannii	Northern	CR	11-40	F	2024-05-07 00:00:00 UTC	icu	blood	Resistant	Resistant		Resistant				Resistant	Resistant					Resistant	Resistant	Resistant	Resistant									Resistant	Resistant	Intermediate		Resistant
AB177	Acinetobacter baumannii	Northern	CR	11-40	F	2024-05-07 00:00:00 UTC	icu	blood	Resistant	Resistant		Resistant				Resistant	Resistant					Resistant	Resistant	Resistant	Resistant									Resistant	Resistant	Intermediate		Resistant
AB177	Acinetobacter baumannii	Northern	CR	11-40	F	2024-05-07 00:00:00 UTC	icu	blood	Resistant	Resistant		Resistant				Resistant	Resistant					Resistant	Resistant	Resistant	Resistant									Resistant	Resistant	Intermediate		Resistant
AB177	Acinetobacter baumannii	Northern	CR	11-40	F	2024-05-07 00:00:00 UTC	icu	blood	Resistant	Resistant		Resistant				Resistant	Resistant					Resistant	Resistant	Resistant	Resistant									Resistant	Resistant	Intermediate		Resistant
AB177	Acinetobacter baumannii	Northern	CR	11-40	F	2024-05-07 00:00:00 UTC	icu	blood	Resistant	Resistant		Resistant				Resistant	Resistant					Resistant	Resistant	Resistant	Resistant									Resistant	Resistant	Intermediate		Resistant
AB177	Acinetobacter baumannii	Northern	CR	11-40	F	2024-05-07 00:00:00 UTC	icu	blood	Resistant	Resistant		Resistant				Resistant	Resistant					Resistant	Resistant	Resistant	Resistant									Resistant	Resistant	Intermediate		Resistant
AB178	Acinetobacter baumannii	Northern	CR	41-80	M	2024-05-07 00:00:00 UTC	icu	respiratory	Resistant	Resistant		Resistant				Resistant	Resistant					Resistant	Resistant	Resistant	Resistant									Resistant	Resistant	Resistant		Resistant
AB178	Acinetobacter baumannii	Northern	CR	41-80	M	2024-05-07 00:00:00 UTC	icu	respiratory	Resistant	Resistant		Resistant				Resistant	Resistant					Resistant	Resistant	Resistant	Resistant									Resistant	Resistant	Resistant		Resistant
AB178	Acinetobacter baumannii	Northern	CR	41-80	M	2024-05-07 00:00:00 UTC	icu	respiratory	Resistant	Resistant		Resistant				Resistant	Resistant					Resistant	Resistant	Resistant	Resistant									Resistant	Resistant	Resistant		Resistant
AB178	Acinetobacter baumannii	Northern	CR	41-80	M	2024-05-07 00:00:00 UTC	icu	respiratory	Resistant	Resistant		Resistant				Resistant	Resistant					Resistant	Resistant	Resistant	Resistant									Resistant	Resistant	Resistant		Resistant
AB178	Acinetobacter baumannii	Northern	CR	41-80	M	2024-05-07 00:00:00 UTC	icu	respiratory	Resistant	Resistant		Resistant				Resistant	Resistant					Resistant	Resistant	Resistant	Resistant									Resistant	Resistant	Resistant		Resistant
AB178	Acinetobacter baumannii	Northern	CR	41-80	M	2024-05-07 00:00:00 UTC	icu	respiratory	Resistant	Resistant		Resistant				Resistant	Resistant					Resistant	Resistant	Resistant	Resistant									Resistant	Resistant	Resistant		Resistant
AB178	Acinetobacter baumannii	Northern	CR	41-80	M	2024-05-07 00:00:00 UTC	icu	respiratory	Resistant	Resistant		Resistant				Resistant	Resistant					Resistant	Resistant	Resistant	Resistant									Resistant	Resistant	Resistant		Resistant
AB178	Acinetobacter baumannii	Northern	CR	41-80	M	2024-05-07 00:00:00 UTC	icu	respiratory	Resistant	Resistant		Resistant				Resistant	Resistant					Resistant	Resistant	Resistant	Resistant									Resistant	Resistant	Resistant		Resistant
AB178	Acinetobacter baumannii	Northern	CR	41-80	M	2024-05-07 00:00:00 UTC	icu	respiratory	Resistant	Resistant		Resistant				Resistant	Resistant					Resistant	Resistant	Resistant	Resistant									Resistant	Resistant	Resistant		Resistant
AB178	Acinetobacter baumannii	Northern	CR	41-80	M	2024-05-07 00:00:00 UTC	icu	respiratory	Resistant	Resistant		Resistant				Resistant	Resistant					Resistant	Resistant	Resistant	Resistant									Resistant	Resistant	Resistant		Resistant
AB178	Acinetobacter baumannii	Northern	CR	41-80	M	2024-05-07 00:00:00 UTC	icu	respiratory	Resistant	Resistant		Resistant				Resistant	Resistant					Resistant	Resistant	Resistant	Resistant									Resistant	Resistant	Resistant		Resistant
AB178	Acinetobacter baumannii	Northern	CR	41-80	M	2024-05-07 00:00:00 UTC	icu	respiratory	Resistant	Resistant		Resistant				Resistant	Resistant					Resistant	Resistant	Resistant	Resistant									Resistant	Resistant	Resistant		Resistant
AB178	Acinetobacter baumannii	Northern	CR	41-80	M	2024-05-07 00:00:00 UTC	icu	respiratory	Resistant	Resistant		Resistant				Resistant	Resistant					Resistant	Resistant	Resistant	Resistant									Resistant	Resistant	Resistant		Resistant
AB178	Acinetobacter baumannii	Northern	CR	41-80	M	2024-05-07 00:00:00 UTC	icu	respiratory	Resistant	Resistant		Resistant				Resistant	Resistant					Resistant	Resistant	Resistant	Resistant									Resistant	Resistant	Resistant		Resistant
AB178	Acinetobacter baumannii	Northern	CR	41-80	M	2024-05-07 00:00:00 UTC	icu	respiratory	Resistant	Resistant		Resistant				Resistant	Resistant					Resistant	Resistant	Resistant	Resistant									Resistant	Resistant	Resistant		Resistant
AB178	Acinetobacter baumannii	Northern	CR	41-80	M	2024-05-07 00:00:00 UTC	icu	respiratory	Resistant	Resistant		Resistant				Resistant	Resistant					Resistant	Resistant	Resistant	Resistant									Resistant	Resistant	Resistant		Resistant
AB178	Acinetobacter baumannii	Northern	CR	41-80	M	2024-05-07 00:00:00 UTC	icu	respiratory	Resistant	Resistant		Resistant				Resistant	Resistant					Resistant	Resistant	Resistant	Resistant									Resistant	Resistant	Resistant		Resistant
AB178	Acinetobacter baumannii	Northern	CR	41-80	M	2024-05-07 00:00:00 UTC	icu	respiratory	Resistant	Resistant		Resistant				Resistant	Resistant					Resistant	Resistant	Resistant	Resistant									Resistant	Resistant	Resistant		Resistant
AB178	Acinetobacter baumannii	Northern	CR	41-80	M	2024-05-07 00:00:00 UTC	icu	respiratory	Resistant	Resistant		Resistant				Resistant	Resistant					Resistant	Resistant	Resistant	Resistant									Resistant	Resistant	Resistant		Resistant
AB178	Acinetobacter baumannii	Northern	CR	41-80	M	2024-05-07 00:00:00 UTC	icu	respiratory	Resistant	Resistant		Resistant				Resistant	Resistant					Resistant	Resistant	Resistant	Resistant									Resistant	Resistant	Resistant		Resistant
AB178	Acinetobacter baumannii	Northern	CR	41-80	M	2024-05-07 00:00:00 UTC	icu	respiratory	Resistant	Resistant		Resistant				Resistant	Resistant					Resistant	Resistant	Resistant	Resistant									Resistant	Resistant	Resistant		Resistant
AB178	Acinetobacter baumannii	Northern	CR	41-80	M	2024-05-07 00:00:00 UTC	icu	respiratory	Resistant	Resistant		Resistant				Resistant	Resistant					Resistant	Resistant	Resistant	Resistant									Resistant	Resistant	Resistant		Resistant
AB178	Acinetobacter baumannii	Northern	CR	41-80	M	2024-05-07 00:00:00 UTC	icu	respiratory	Resistant	Resistant		Resistant				Resistant	Resistant					Resistant	Resistant	Resistant	Resistant									Resistant	Resistant	Resistant		Resistant
AB178	Acinetobacter baumannii	Northern	CR	41-80	M	2024-05-07 00:00:00 UTC	icu	respiratory	Resistant	Resistant		Resistant				Resistant	Resistant					Resistant	Resistant	Resistant	Resistant									Resistant	Resistant	Resistant		Resistant
AB178	Acinetobacter baumannii	Northern	CR	41-80	M	2024-05-07 00:00:00 UTC	icu	respiratory	Resistant	Resistant		Resistant				Resistant	Resistant					Resistant	Resistant	Resistant	Resistant									Resistant	Resistant	Resistant		Resistant
AB178	Acinetobacter baumannii	Northern	CR	41-80	M	2024-05-07 00:00:00 UTC	icu	respiratory	Resistant	Resistant		Resistant				Resistant	Resistant					Resistant	Resistant	Resistant	Resistant									Resistant	Resistant	Resistant		Resistant
AB178	Acinetobacter baumannii	Northern	CR	41-80	M	2024-05-07 00:00:00 UTC	icu	respiratory	Resistant	Resistant		Resistant				Resistant	Resistant					Resistant	Resistant	Resistant	Resistant									Resistant	Resistant	Resistant		Resistant
AB178	Acinetobacter baumannii	Northern	CR	41-80	M	2024-05-07 00:00:00 UTC	icu	respiratory	Resistant	Resistant		Resistant				Resistant	Resistant					Resistant	Resistant	Resistant	Resistant									Resistant	Resistant	Resistant		Resistant
AB178	Acinetobacter baumannii	Northern	CR	41-80	M	2024-05-07 00:00:00 UTC	icu	respiratory	Resistant	Resistant		Resistant				Resistant	Resistant					Resistant	Resistant	Resistant	Resistant									Resistant	Resistant	Resistant		Resistant
AB178	Acinetobacter baumannii	Northern	CR	41-80	M	2024-05-07 00:00:00 UTC	icu	respiratory	Resistant	Resistant		Resistant				Resistant	Resistant					Resistant	Resistant	Resistant	Resistant									Resistant	Resistant	Resistant		Resistant
AB178	Acinetobacter baumannii	Northern	CR	41-80	M	2024-05-07 00:00:00 UTC	icu	respiratory	Resistant	Resistant		Resistant				Resistant	Resistant					Resistant	Resistant	Resistant	Resistant									Resistant	Resistant	Resistant		Resistant
AB178	Acinetobacter baumannii	Northern	CR	41-80	M	2024-05-07 00:00:00 UTC	icu	respiratory	Resistant	Resistant		Resistant				Resistant	Resistant					Resistant	Resistant	Resistant	Resistant									Resistant	Resistant	Resistant		Resistant
AB178	Acinetobacter baumannii	Northern	CR	41-80	M	2024-05-07 00:00:00 UTC	icu	respiratory	Resistant	Resistant		Resistant				Resistant	Resistant					Resistant	Resistant	Resistant	Resistant									Resistant	Resistant	Resistant		Resistant
AB178	Acinetobacter baumannii	Northern	CR	41-80	M	2024-05-07 00:00:00 UTC	icu	respiratory	Resistant	Resistant		Resistant				Resistant	Resistant					Resistant	Resistant	Resistant	Resistant									Resistant	Resistant	Resistant		Resistant
AB178	Acinetobacter baumannii	Northern	CR	41-80	M	2024-05-07 00:00:00 UTC	icu	respiratory	Resistant	Resistant		Resistant				Resistant	Resistant					Resistant	Resistant	Resistant	Resistant									Resistant	Resistant	Resistant		Resistant
AB178	Acinetobacter baumannii	Northern	CR	41-80	M	2024-05-07 00:00:00 UTC	icu	respiratory	Resistant	Resistant		Resistant				Resistant	Resistant					Resistant	Resistant	Resistant	Resistant									Resistant	Resistant	Resistant		Resistant
AB178	Acinetobacter baumannii	Northern	CR	41-80	M	2024-05-07 00:00:00 UTC	icu	respiratory	Resistant	Resistant		Resistant				Resistant	Resistant					Resistant	Resistant	Resistant	Resistant									Resistant	Resistant	Resistant		Resistant
AB178	Acinetobacter baumannii	Northern	CR	41-80	M	2024-05-07 00:00:00 UTC	icu	respiratory	Resistant	Resistant		Resistant				Resistant	Resistant					Resistant	Resistant	Resistant	Resistant									Resistant	Resistant	Resistant		Resistant
AB178	Acinetobacter baumannii	Northern	CR	41-80	M	2024-05-07 00:00:00 UTC	icu	respiratory	Resistant	Resistant		Resistant				Resistant	Resistant					Resistant	Resistant	Resistant	Resistant									Resistant	Resistant	Resistant		Resistant
AB178	Acinetobacter baumannii	Northern	CR	41-80	M	2024-05-07 00:00:00 UTC	icu	respiratory	Resistant	Resistant		Resistant				Resistant	Resistant					Resistant	Resistant	Resistant	Resistant									Resistant	Resistant	Resistant		Resistant
AB178	Acinetobacter baumannii	Northern	CR	41-80	M	2024-05-07 00:00:00 UTC	icu	respiratory	Resistant	Resistant		Resistant				Resistant	Resistant					Resistant	Resistant	Resistant	Resistant									Resistant	Resistant	Resistant		Resistant
AB178	Acinetobacter baumannii	Northern	CR	41-80	M	2024-05-07 00:00:00 UTC	icu	respiratory	Resistant	Resistant		Resistant				Resistant	Resistant					Resistant	Resistant	Resistant	Resistant									Resistant	Resistant	Resistant		Resistant
AB178	Acinetobacter baumannii	Northern	CR	41-80	M	2024-05-07 00:00:00 UTC	icu	respiratory	Resistant	Resistant		Resistant				Resistant	Resistant					Resistant	Resistant	Resistant	Resistant									Resistant	Resistant	Resistant		Resistant
AB178	Acinetobacter baumannii	Northern	CR	41-80	M	2024-05-07 00:00:00 UTC	icu	respiratory	Resistant	Resistant		Resistant				Resistant	Resistant					Resistant	Resistant	Resistant	Resistant									Resistant	Resistant	Resistant		Resistant
AB190	Acinetobacter baumannii	Northern	CR	81+	M	2024-04-30 00:00:00 UTC	icu	respiratory	Resistant	Resistant		Resistant				Resistant	Resistant				Resistant	Resistant	Resistant	Resistant	Resistant									Resistant	Resistant	Resistant		Resistant
AB190	Acinetobacter baumannii	Northern	CR	81+	M	2024-04-30 00:00:00 UTC	icu	respiratory	Resistant	Resistant		Resistant				Resistant	Resistant				Resistant	Resistant	Resistant	Resistant	Resistant									Resistant	Resistant	Resistant		Resistant
AB190	Acinetobacter baumannii	Northern	CR	81+	M	2024-04-30 00:00:00 UTC	icu	respiratory	Resistant	Resistant		Resistant				Resistant	Resistant				Resistant	Resistant	Resistant	Resistant	Resistant									Resistant	Resistant	Resistant		Resistant
AB190	Acinetobacter baumannii	Northern	CR	81+	M	2024-04-30 00:00:00 UTC	icu	respiratory	Resistant	Resistant		Resistant				Resistant	Resistant				Resistant	Resistant	Resistant	Resistant	Resistant									Resistant	Resistant	Resistant		Resistant
AB190	Acinetobacter baumannii	Northern	CR	81+	M	2024-04-30 00:00:00 UTC	icu	respiratory	Resistant	Resistant		Resistant				Resistant	Resistant				Resistant	Resistant	Resistant	Resistant	Resistant									Resistant	Resistant	Resistant		Resistant
AB190	Acinetobacter baumannii	Northern	CR	81+	M	2024-04-30 00:00:00 UTC	icu	respiratory	Resistant	Resistant		Resistant				Resistant	Resistant				Resistant	Resistant	Resistant	Resistant	Resistant									Resistant	Resistant	Resistant		Resistant
AB190	Acinetobacter baumannii	Northern	CR	81+	M	2024-04-30 00:00:00 UTC	icu	respiratory	Resistant	Resistant		Resistant				Resistant	Resistant				Resistant	Resistant	Resistant	Resistant	Resistant									Resistant	Resistant	Resistant		Resistant
AB190	Acinetobacter baumannii	Northern	CR	81+	M	2024-04-30 00:00:00 UTC	icu	respiratory	Resistant	Resistant		Resistant				Resistant	Resistant				Resistant	Resistant	Resistant	Resistant	Resistant									Resistant	Resistant	Resistant		Resistant
AB190	Acinetobacter baumannii	Northern	CR	81+	M	2024-04-30 00:00:00 UTC	icu	respiratory	Resistant	Resistant		Resistant				Resistant	Resistant				Resistant	Resistant	Resistant	Resistant	Resistant									Resistant	Resistant	Resistant		Resistant
AB190	Acinetobacter baumannii	Northern	CR	81+	M	2024-04-30 00:00:00 UTC	icu	respiratory	Resistant	Resistant		Resistant				Resistant	Resistant				Resistant	Resistant	Resistant	Resistant	Resistant									Resistant	Resistant	Resistant		Resistant
AB190	Acinetobacter baumannii	Northern	CR	81+	M	2024-04-30 00:00:00 UTC	icu	respiratory	Resistant	Resistant		Resistant				Resistant	Resistant				Resistant	Resistant	Resistant	Resistant	Resistant									Resistant	Resistant	Resistant		Resistant
AB190	Acinetobacter baumannii	Northern	CR	81+	M	2024-04-30 00:00:00 UTC	icu	respiratory	Resistant	Resistant		Resistant				Resistant	Resistant				Resistant	Resistant	Resistant	Resistant	Resistant									Resistant	Resistant	Resistant		Resistant
AB190	Acinetobacter baumannii	Northern	CR	81+	M	2024-04-30 00:00:00 UTC	icu	respiratory	Resistant	Resistant		Resistant				Resistant	Resistant				Resistant	Resistant	Resistant	Resistant	Resistant									Resistant	Resistant	Resistant		Resistant
AB190	Acinetobacter baumannii	Northern	CR	81+	M	2024-04-30 00:00:00 UTC	icu	respiratory	Resistant	Resistant		Resistant				Resistant	Resistant				Resistant	Resistant	Resistant	Resistant	Resistant									Resistant	Resistant	Resistant		Resistant
AB190	Acinetobacter baumannii	Northern	CR	81+	M	2024-04-30 00:00:00 UTC	icu	respiratory	Resistant	Resistant		Resistant				Resistant	Resistant				Resistant	Resistant	Resistant	Resistant	Resistant									Resistant	Resistant	Resistant		Resistant
AB190	Acinetobacter baumannii	Northern	CR	81+	M	2024-04-30 00:00:00 UTC	icu	respiratory	Resistant	Resistant		Resistant				Resistant	Resistant				Resistant	Resistant	Resistant	Resistant	Resistant									Resistant	Resistant	Resistant		Resistant
AB190	Acinetobacter baumannii	Northern	CR	81+	M	2024-04-30 00:00:00 UTC	icu	respiratory	Resistant	Resistant		Resistant				Resistant	Resistant				Resistant	Resistant	Resistant	Resistant	Resistant									Resistant	Resistant	Resistant		Resistant
AB190	Acinetobacter baumannii	Northern	CR	81+	M	2024-04-30 00:00:00 UTC	icu	respiratory	Resistant	Resistant		Resistant				Resistant	Resistant				Resistant	Resistant	Resistant	Resistant	Resistant									Resistant	Resistant	Resistant		Resistant
AB190	Acinetobacter baumannii	Northern	CR	81+	M	2024-04-30 00:00:00 UTC	icu	respiratory	Resistant	Resistant		Resistant				Resistant	Resistant				Resistant	Resistant	Resistant	Resistant	Resistant									Resistant	Resistant	Resistant		Resistant
AB190	Acinetobacter baumannii	Northern	CR	81+	M	2024-04-30 00:00:00 UTC	icu	respiratory	Resistant	Resistant		Resistant				Resistant	Resistant				Resistant	Resistant	Resistant	Resistant	Resistant									Resistant	Resistant	Resistant		Resistant
AB190	Acinetobacter baumannii	Northern	CR	81+	M	2024-04-30 00:00:00 UTC	icu	respiratory	Resistant	Resistant		Resistant				Resistant	Resistant				Resistant	Resistant	Resistant	Resistant	Resistant									Resistant	Resistant	Resistant		Resistant
AB190	Acinetobacter baumannii	Northern	CR	81+	M	2024-04-30 00:00:00 UTC	icu	respiratory	Resistant	Resistant		Resistant				Resistant	Resistant				Resistant	Resistant	Resistant	Resistant	Resistant									Resistant	Resistant	Resistant		Resistant
AB190	Acinetobacter baumannii	Northern	CR	81+	M	2024-04-30 00:00:00 UTC	icu	respiratory	Resistant	Resistant		Resistant				Resistant	Resistant				Resistant	Resistant	Resistant	Resistant	Resistant									Resistant	Resistant	Resistant		Resistant
AB190	Acinetobacter baumannii	Northern	CR	81+	M	2024-04-30 00:00:00 UTC	icu	respiratory	Resistant	Resistant		Resistant				Resistant	Resistant				Resistant	Resistant	Resistant	Resistant	Resistant									Resistant	Resistant	Resistant		Resistant
AB190	Acinetobacter baumannii	Northern	CR	81+	M	2024-04-30 00:00:00 UTC	icu	respiratory	Resistant	Resistant		Resistant				Resistant	Resistant				Resistant	Resistant	Resistant	Resistant	Resistant									Resistant	Resistant	Resistant		Resistant
AB190	Acinetobacter baumannii	Northern	CR	81+	M	2024-04-30 00:00:00 UTC	icu	respiratory	Resistant	Resistant		Resistant				Resistant	Resistant				Resistant	Resistant	Resistant	Resistant	Resistant									Resistant	Resistant	Resistant		Resistant
AB190	Acinetobacter baumannii	Northern	CR	81+	M	2024-04-30 00:00:00 UTC	icu	respiratory	Resistant	Resistant		Resistant				Resistant	Resistant				Resistant	Resistant	Resistant	Resistant	Resistant									Resistant	Resistant	Resistant		Resistant
AB190	Acinetobacter baumannii	Northern	CR	81+	M	2024-04-30 00:00:00 UTC	icu	respiratory	Resistant	Resistant		Resistant				Resistant	Resistant				Resistant	Resistant	Resistant	Resistant	Resistant									Resistant	Resistant	Resistant		Resistant
AB190	Acinetobacter baumannii	Northern	CR	81+	M	2024-04-30 00:00:00 UTC	icu	respiratory	Resistant	Resistant		Resistant				Resistant	Resistant				Resistant	Resistant	Resistant	Resistant	Resistant									Resistant	Resistant	Resistant		Resistant
AB190	Acinetobacter baumannii	Northern	CR	81+	M	2024-04-30 00:00:00 UTC	icu	respiratory	Resistant	Resistant		Resistant				Resistant	Resistant				Resistant	Resistant	Resistant	Resistant	Resistant									Resistant	Resistant	Resistant		Resistant
AB190	Acinetobacter baumannii	Northern	CR	81+	M	2024-04-30 00:00:00 UTC	icu	respiratory	Resistant	Resistant		Resistant				Resistant	Resistant				Resistant	Resistant	Resistant	Resistant	Resistant									Resistant	Resistant	Resistant		Resistant
AB190	Acinetobacter baumannii	Northern	CR	81+	M	2024-04-30 00:00:00 UTC	icu	respiratory	Resistant	Resistant		Resistant				Resistant	Resistant				Resistant	Resistant	Resistant	Resistant	Resistant									Resistant	Resistant	Resistant		Resistant
AB190	Acinetobacter baumannii	Northern	CR	81+	M	2024-04-30 00:00:00 UTC	icu	respiratory	Resistant	Resistant		Resistant				Resistant	Resistant				Resistant	Resistant	Resistant	Resistant	Resistant									Resistant	Resistant	Resistant		Resistant
AB190	Acinetobacter baumannii	Northern	CR	81+	M	2024-04-30 00:00:00 UTC	icu	respiratory	Resistant	Resistant		Resistant				Resistant	Resistant				Resistant	Resistant	Resistant	Resistant	Resistant									Resistant	Resistant	Resistant		Resistant
AB190	Acinetobacter baumannii	Northern	CR	81+	M	2024-04-30 00:00:00 UTC	icu	respiratory	Resistant	Resistant		Resistant				Resistant	Resistant				Resistant	Resistant	Resistant	Resistant	Resistant									Resistant	Resistant	Resistant		Resistant
AB190	Acinetobacter baumannii	Northern	CR	81+	M	2024-04-30 00:00:00 UTC	icu	respiratory	Resistant	Resistant		Resistant				Resistant	Resistant				Resistant	Resistant	Resistant	Resistant	Resistant									Resistant	Resistant	Resistant		Resistant
AB190	Acinetobacter baumannii	Northern	CR	81+	M	2024-04-30 00:00:00 UTC	icu	respiratory	Resistant	Resistant		Resistant				Resistant	Resistant				Resistant	Resistant	Resistant	Resistant	Resistant									Resistant	Resistant	Resistant		Resistant
AB190	Acinetobacter baumannii	Northern	CR	81+	M	2024-04-30 00:00:00 UTC	icu	respiratory	Resistant	Resistant		Resistant				Resistant	Resistant				Resistant	Resistant	Resistant	Resistant	Resistant									Resistant	Resistant	Resistant		Resistant
AB190	Acinetobacter baumannii	Northern	CR	81+	M	2024-04-30 00:00:00 UTC	icu	respiratory	Resistant	Resistant		Resistant				Resistant	Resistant				Resistant	Resistant	Resistant	Resistant	Resistant									Resistant	Resistant	Resistant		Resistant
AB190	Acinetobacter baumannii	Northern	CR	81+	M	2024-04-30 00:00:00 UTC	icu	respiratory	Resistant	Resistant		Resistant				Resistant	Resistant				Resistant	Resistant	Resistant	Resistant	Resistant									Resistant	Resistant	Resistant		Resistant
AB191	Acinetobacter baumannii	Northern	CR	81+	F	2024-05-02 00:00:00 UTC	icu	respiratory	Resistant	Resistant		Resistant				Resistant	Resistant					Resistant	Resistant	Resistant	Resistant									Resistant	Resistant	Resistant		Resistant
AB191	Acinetobacter baumannii	Northern	CR	81+	F	2024-05-02 00:00:00 UTC	icu	respiratory	Resistant	Resistant		Resistant				Resistant	Resistant					Resistant	Resistant	Resistant	Resistant									Resistant	Resistant	Resistant		Resistant
AB191	Acinetobacter baumannii	Northern	CR	81+	F	2024-05-02 00:00:00 UTC	icu	respiratory	Resistant	Resistant		Resistant				Resistant	Resistant					Resistant	Resistant	Resistant	Resistant									Resistant	Resistant	Resistant		Resistant
AB191	Acinetobacter baumannii	Northern	CR	81+	F	2024-05-02 00:00:00 UTC	icu	respiratory	Resistant	Resistant		Resistant				Resistant	Resistant					Resistant	Resistant	Resistant	Resistant									Resistant	Resistant	Resistant		Resistant
AB191	Acinetobacter baumannii	Northern	CR	81+	F	2024-05-02 00:00:00 UTC	icu	respiratory	Resistant	Resistant		Resistant				Resistant	Resistant					Resistant	Resistant	Resistant	Resistant									Resistant	Resistant	Resistant		Resistant
AB191	Acinetobacter baumannii	Northern	CR	81+	F	2024-05-02 00:00:00 UTC	icu	respiratory	Resistant	Resistant		Resistant				Resistant	Resistant					Resistant	Resistant	Resistant	Resistant									Resistant	Resistant	Resistant		Resistant
AB191	Acinetobacter baumannii	Northern	CR	81+	F	2024-05-02 00:00:00 UTC	icu	respiratory	Resistant	Resistant		Resistant				Resistant	Resistant					Resistant	Resistant	Resistant	Resistant									Resistant	Resistant	Resistant		Resistant
AB191	Acinetobacter baumannii	Northern	CR	81+	F	2024-05-02 00:00:00 UTC	icu	respiratory	Resistant	Resistant		Resistant				Resistant	Resistant					Resistant	Resistant	Resistant	Resistant									Resistant	Resistant	Resistant		Resistant
AB191	Acinetobacter baumannii	Northern	CR	81+	F	2024-05-02 00:00:00 UTC	icu	respiratory	Resistant	Resistant		Resistant				Resistant	Resistant					Resistant	Resistant	Resistant	Resistant									Resistant	Resistant	Resistant		Resistant
AB191	Acinetobacter baumannii	Northern	CR	81+	F	2024-05-02 00:00:00 UTC	icu	respiratory	Resistant	Resistant		Resistant				Resistant	Resistant					Resistant	Resistant	Resistant	Resistant									Resistant	Resistant	Resistant		Resistant
AB191	Acinetobacter baumannii	Northern	CR	81+	F	2024-05-02 00:00:00 UTC	icu	respiratory	Resistant	Resistant		Resistant				Resistant	Resistant					Resistant	Resistant	Resistant	Resistant									Resistant	Resistant	Resistant		Resistant
AB191	Acinetobacter baumannii	Northern	CR	81+	F	2024-05-02 00:00:00 UTC	icu	respiratory	Resistant	Resistant		Resistant				Resistant	Resistant					Resistant	Resistant	Resistant	Resistant									Resistant	Resistant	Resistant		Resistant
AB191	Acinetobacter baumannii	Northern	CR	81+	F	2024-05-02 00:00:00 UTC	icu	respiratory	Resistant	Resistant		Resistant				Resistant	Resistant					Resistant	Resistant	Resistant	Resistant									Resistant	Resistant	Resistant		Resistant
AB191	Acinetobacter baumannii	Northern	CR	81+	F	2024-05-02 00:00:00 UTC	icu	respiratory	Resistant	Resistant		Resistant				Resistant	Resistant					Resistant	Resistant	Resistant	Resistant									Resistant	Resistant	Resistant		Resistant
AB191	Acinetobacter baumannii	Northern	CR	81+	F	2024-05-02 00:00:00 UTC	icu	respiratory	Resistant	Resistant		Resistant				Resistant	Resistant					Resistant	Resistant	Resistant	Resistant									Resistant	Resistant	Resistant		Resistant
AB191	Acinetobacter baumannii	Northern	CR	81+	F	2024-05-02 00:00:00 UTC	icu	respiratory	Resistant	Resistant		Resistant				Resistant	Resistant					Resistant	Resistant	Resistant	Resistant									Resistant	Resistant	Resistant		Resistant
AB191	Acinetobacter baumannii	Northern	CR	81+	F	2024-05-02 00:00:00 UTC	icu	respiratory	Resistant	Resistant		Resistant				Resistant	Resistant					Resistant	Resistant	Resistant	Resistant									Resistant	Resistant	Resistant		Resistant
AB191	Acinetobacter baumannii	Northern	CR	81+	F	2024-05-02 00:00:00 UTC	icu	respiratory	Resistant	Resistant		Resistant				Resistant	Resistant					Resistant	Resistant	Resistant	Resistant									Resistant	Resistant	Resistant		Resistant
AB191	Acinetobacter baumannii	Northern	CR	81+	F	2024-05-02 00:00:00 UTC	icu	respiratory	Resistant	Resistant		Resistant				Resistant	Resistant					Resistant	Resistant	Resistant	Resistant									Resistant	Resistant	Resistant		Resistant
AB191	Acinetobacter baumannii	Northern	CR	81+	F	2024-05-02 00:00:00 UTC	icu	respiratory	Resistant	Resistant		Resistant				Resistant	Resistant					Resistant	Resistant	Resistant	Resistant									Resistant	Resistant	Resistant		Resistant
AB191	Acinetobacter baumannii	Northern	CR	81+	F	2024-05-02 00:00:00 UTC	icu	respiratory	Resistant	Resistant		Resistant				Resistant	Resistant					Resistant	Resistant	Resistant	Resistant									Resistant	Resistant	Resistant		Resistant
AB191	Acinetobacter baumannii	Northern	CR	81+	F	2024-05-02 00:00:00 UTC	icu	respiratory	Resistant	Resistant		Resistant				Resistant	Resistant					Resistant	Resistant	Resistant	Resistant									Resistant	Resistant	Resistant		Resistant
AB191	Acinetobacter baumannii	Northern	CR	81+	F	2024-05-02 00:00:00 UTC	icu	respiratory	Resistant	Resistant		Resistant				Resistant	Resistant					Resistant	Resistant	Resistant	Resistant									Resistant	Resistant	Resistant		Resistant
AB191	Acinetobacter baumannii	Northern	CR	81+	F	2024-05-02 00:00:00 UTC	icu	respiratory	Resistant	Resistant		Resistant				Resistant	Resistant					Resistant	Resistant	Resistant	Resistant									Resistant	Resistant	Resistant		Resistant
AB191	Acinetobacter baumannii	Northern	CR	81+	F	2024-05-02 00:00:00 UTC	icu	respiratory	Resistant	Resistant		Resistant				Resistant	Resistant					Resistant	Resistant	Resistant	Resistant									Resistant	Resistant	Resistant		Resistant
AB191	Acinetobacter baumannii	Northern	CR	81+	F	2024-05-02 00:00:00 UTC	icu	respiratory	Resistant	Resistant		Resistant				Resistant	Resistant					Resistant	Resistant	Resistant	Resistant									Resistant	Resistant	Resistant		Resistant
AB191	Acinetobacter baumannii	Northern	CR	81+	F	2024-05-02 00:00:00 UTC	icu	respiratory	Resistant	Resistant		Resistant				Resistant	Resistant					Resistant	Resistant	Resistant	Resistant									Resistant	Resistant	Resistant		Resistant
AB191	Acinetobacter baumannii	Northern	CR	81+	F	2024-05-02 00:00:00 UTC	icu	respiratory	Resistant	Resistant		Resistant				Resistant	Resistant					Resistant	Resistant	Resistant	Resistant									Resistant	Resistant	Resistant		Resistant
AB191	Acinetobacter baumannii	Northern	CR	81+	F	2024-05-02 00:00:00 UTC	icu	respiratory	Resistant	Resistant		Resistant				Resistant	Resistant					Resistant	Resistant	Resistant	Resistant									Resistant	Resistant	Resistant		Resistant
AB191	Acinetobacter baumannii	Northern	CR	81+	F	2024-05-02 00:00:00 UTC	icu	respiratory	Resistant	Resistant		Resistant				Resistant	Resistant					Resistant	Resistant	Resistant	Resistant									Resistant	Resistant	Resistant		Resistant
AB191	Acinetobacter baumannii	Northern	CR	81+	F	2024-05-02 00:00:00 UTC	icu	respiratory	Resistant	Resistant		Resistant				Resistant	Resistant					Resistant	Resistant	Resistant	Resistant									Resistant	Resistant	Resistant		Resistant
AB191	Acinetobacter baumannii	Northern	CR	81+	F	2024-05-02 00:00:00 UTC	icu	respiratory	Resistant	Resistant		Resistant				Resistant	Resistant					Resistant	Resistant	Resistant	Resistant									Resistant	Resistant	Resistant		Resistant
AB191	Acinetobacter baumannii	Northern	CR	81+	F	2024-05-02 00:00:00 UTC	icu	respiratory	Resistant	Resistant		Resistant				Resistant	Resistant					Resistant	Resistant	Resistant	Resistant									Resistant	Resistant	Resistant		Resistant
AB191	Acinetobacter baumannii	Northern	CR	81+	F	2024-05-02 00:00:00 UTC	icu	respiratory	Resistant	Resistant		Resistant				Resistant	Resistant					Resistant	Resistant	Resistant	Resistant									Resistant	Resistant	Resistant		Resistant
AB191	Acinetobacter baumannii	Northern	CR	81+	F	2024-05-02 00:00:00 UTC	icu	respiratory	Resistant	Resistant		Resistant				Resistant	Resistant					Resistant	Resistant	Resistant	Resistant									Resistant	Resistant	Resistant		Resistant
AB191	Acinetobacter baumannii	Northern	CR	81+	F	2024-05-02 00:00:00 UTC	icu	respiratory	Resistant	Resistant		Resistant				Resistant	Resistant					Resistant	Resistant	Resistant	Resistant									Resistant	Resistant	Resistant		Resistant
AB191	Acinetobacter baumannii	Northern	CR	81+	F	2024-05-02 00:00:00 UTC	icu	respiratory	Resistant	Resistant		Resistant				Resistant	Resistant					Resistant	Resistant	Resistant	Resistant									Resistant	Resistant	Resistant		Resistant
AB191	Acinetobacter baumannii	Northern	CR	81+	F	2024-05-02 00:00:00 UTC	icu	respiratory	Resistant	Resistant		Resistant				Resistant	Resistant					Resistant	Resistant	Resistant	Resistant									Resistant	Resistant	Resistant		Resistant
AB191	Acinetobacter baumannii	Northern	CR	81+	F	2024-05-02 00:00:00 UTC	icu	respiratory	Resistant	Resistant		Resistant				Resistant	Resistant					Resistant	Resistant	Resistant	Resistant									Resistant	Resistant	Resistant		Resistant
AB192	Acinetobacter baumannii	Northern	CR	11-40	M	2024-04-29 00:00:00 UTC	icu	other	Resistant	Resistant		Resistant				Resistant	Resistant					Resistant	Resistant	Resistant	Resistant										Resistant	Resistant		Resistant
AB192	Acinetobacter baumannii	Northern	CR	11-40	M	2024-04-29 00:00:00 UTC	icu	other	Resistant	Resistant		Resistant				Resistant	Resistant					Resistant	Resistant	Resistant	Resistant										Resistant	Resistant		Resistant
AB192	Acinetobacter baumannii	Northern	CR	11-40	M	2024-04-29 00:00:00 UTC	icu	other	Resistant	Resistant		Resistant				Resistant	Resistant					Resistant	Resistant	Resistant	Resistant										Resistant	Resistant		Resistant
AB192	Acinetobacter baumannii	Northern	CR	11-40	M	2024-04-29 00:00:00 UTC	icu	other	Resistant	Resistant		Resistant				Resistant	Resistant					Resistant	Resistant	Resistant	Resistant										Resistant	Resistant		Resistant
AB192	Acinetobacter baumannii	Northern	CR	11-40	M	2024-04-29 00:00:00 UTC	icu	other	Resistant	Resistant		Resistant				Resistant	Resistant					Resistant	Resistant	Resistant	Resistant										Resistant	Resistant		Resistant
AB192	Acinetobacter baumannii	Northern	CR	11-40	M	2024-04-29 00:00:00 UTC	icu	other	Resistant	Resistant		Resistant				Resistant	Resistant					Resistant	Resistant	Resistant	Resistant										Resistant	Resistant		Resistant
AB192	Acinetobacter baumannii	Northern	CR	11-40	M	2024-04-29 00:00:00 UTC	icu	other	Resistant	Resistant		Resistant				Resistant	Resistant					Resistant	Resistant	Resistant	Resistant										Resistant	Resistant		Resistant
AB192	Acinetobacter baumannii	Northern	CR	11-40	M	2024-04-29 00:00:00 UTC	icu	other	Resistant	Resistant		Resistant				Resistant	Resistant					Resistant	Resistant	Resistant	Resistant										Resistant	Resistant		Resistant
AB192	Acinetobacter baumannii	Northern	CR	11-40	M	2024-04-29 00:00:00 UTC	icu	other	Resistant	Resistant		Resistant				Resistant	Resistant					Resistant	Resistant	Resistant	Resistant										Resistant	Resistant		Resistant
AB192	Acinetobacter baumannii	Northern	CR	11-40	M	2024-04-29 00:00:00 UTC	icu	other	Resistant	Resistant		Resistant				Resistant	Resistant					Resistant	Resistant	Resistant	Resistant										Resistant	Resistant		Resistant
AB192	Acinetobacter baumannii	Northern	CR	11-40	M	2024-04-29 00:00:00 UTC	icu	other	Resistant	Resistant		Resistant				Resistant	Resistant					Resistant	Resistant	Resistant	Resistant										Resistant	Resistant		Resistant
AB192	Acinetobacter baumannii	Northern	CR	11-40	M	2024-04-29 00:00:00 UTC	icu	other	Resistant	Resistant		Resistant				Resistant	Resistant					Resistant	Resistant	Resistant	Resistant										Resistant	Resistant		Resistant
AB192	Acinetobacter baumannii	Northern	CR	11-40	M	2024-04-29 00:00:00 UTC	icu	other	Resistant	Resistant		Resistant				Resistant	Resistant					Resistant	Resistant	Resistant	Resistant										Resistant	Resistant		Resistant
AB192	Acinetobacter baumannii	Northern	CR	11-40	M	2024-04-29 00:00:00 UTC	icu	other	Resistant	Resistant		Resistant				Resistant	Resistant					Resistant	Resistant	Resistant	Resistant										Resistant	Resistant		Resistant
AB192	Acinetobacter baumannii	Northern	CR	11-40	M	2024-04-29 00:00:00 UTC	icu	other	Resistant	Resistant		Resistant				Resistant	Resistant					Resistant	Resistant	Resistant	Resistant										Resistant	Resistant		Resistant
AB192	Acinetobacter baumannii	Northern	CR	11-40	M	2024-04-29 00:00:00 UTC	icu	other	Resistant	Resistant		Resistant				Resistant	Resistant					Resistant	Resistant	Resistant	Resistant										Resistant	Resistant		Resistant
AB192	Acinetobacter baumannii	Northern	CR	11-40	M	2024-04-29 00:00:00 UTC	icu	other	Resistant	Resistant		Resistant				Resistant	Resistant					Resistant	Resistant	Resistant	Resistant										Resistant	Resistant		Resistant
AB192	Acinetobacter baumannii	Northern	CR	11-40	M	2024-04-29 00:00:00 UTC	icu	other	Resistant	Resistant		Resistant				Resistant	Resistant					Resistant	Resistant	Resistant	Resistant										Resistant	Resistant		Resistant
AB192	Acinetobacter baumannii	Northern	CR	11-40	M	2024-04-29 00:00:00 UTC	icu	other	Resistant	Resistant		Resistant				Resistant	Resistant					Resistant	Resistant	Resistant	Resistant										Resistant	Resistant		Resistant
AB192	Acinetobacter baumannii	Northern	CR	11-40	M	2024-04-29 00:00:00 UTC	icu	other	Resistant	Resistant		Resistant				Resistant	Resistant					Resistant	Resistant	Resistant	Resistant										Resistant	Resistant		Resistant
AB192	Acinetobacter baumannii	Northern	CR	11-40	M	2024-04-29 00:00:00 UTC	icu	other	Resistant	Resistant		Resistant				Resistant	Resistant					Resistant	Resistant	Resistant	Resistant										Resistant	Resistant		Resistant
AB192	Acinetobacter baumannii	Northern	CR	11-40	M	2024-04-29 00:00:00 UTC	icu	other	Resistant	Resistant		Resistant				Resistant	Resistant					Resistant	Resistant	Resistant	Resistant										Resistant	Resistant		Resistant
AB192	Acinetobacter baumannii	Northern	CR	11-40	M	2024-04-29 00:00:00 UTC	icu	other	Resistant	Resistant		Resistant				Resistant	Resistant					Resistant	Resistant	Resistant	Resistant										Resistant	Resistant		Resistant
AB192	Acinetobacter baumannii	Northern	CR	11-40	M	2024-04-29 00:00:00 UTC	icu	other	Resistant	Resistant		Resistant				Resistant	Resistant					Resistant	Resistant	Resistant	Resistant										Resistant	Resistant		Resistant
AB192	Acinetobacter baumannii	Northern	CR	11-40	M	2024-04-29 00:00:00 UTC	icu	other	Resistant	Resistant		Resistant				Resistant	Resistant					Resistant	Resistant	Resistant	Resistant										Resistant	Resistant		Resistant
AB192	Acinetobacter baumannii	Northern	CR	11-40	M	2024-04-29 00:00:00 UTC	icu	other	Resistant	Resistant		Resistant				Resistant	Resistant					Resistant	Resistant	Resistant	Resistant										Resistant	Resistant		Resistant
AB192	Acinetobacter baumannii	Northern	CR	11-40	M	2024-04-29 00:00:00 UTC	icu	other	Resistant	Resistant		Resistant				Resistant	Resistant					Resistant	Resistant	Resistant	Resistant										Resistant	Resistant		Resistant
AB192	Acinetobacter baumannii	Northern	CR	11-40	M	2024-04-29 00:00:00 UTC	icu	other	Resistant	Resistant		Resistant				Resistant	Resistant					Resistant	Resistant	Resistant	Resistant										Resistant	Resistant		Resistant
AB192	Acinetobacter baumannii	Northern	CR	11-40	M	2024-04-29 00:00:00 UTC	icu	other	Resistant	Resistant		Resistant				Resistant	Resistant					Resistant	Resistant	Resistant	Resistant										Resistant	Resistant		Resistant
AB192	Acinetobacter baumannii	Northern	CR	11-40	M	2024-04-29 00:00:00 UTC	icu	other	Resistant	Resistant		Resistant				Resistant	Resistant					Resistant	Resistant	Resistant	Resistant										Resistant	Resistant		Resistant
AB192	Acinetobacter baumannii	Northern	CR	11-40	M	2024-04-29 00:00:00 UTC	icu	other	Resistant	Resistant		Resistant				Resistant	Resistant					Resistant	Resistant	Resistant	Resistant										Resistant	Resistant		Resistant
AB192	Acinetobacter baumannii	Northern	CR	11-40	M	2024-04-29 00:00:00 UTC	icu	other	Resistant	Resistant		Resistant				Resistant	Resistant					Resistant	Resistant	Resistant	Resistant										Resistant	Resistant		Resistant
AB192	Acinetobacter baumannii	Northern	CR	11-40	M	2024-04-29 00:00:00 UTC	icu	other	Resistant	Resistant		Resistant				Resistant	Resistant					Resistant	Resistant	Resistant	Resistant										Resistant	Resistant		Resistant
AB192	Acinetobacter baumannii	Northern	CR	11-40	M	2024-04-29 00:00:00 UTC	icu	other	Resistant	Resistant		Resistant				Resistant	Resistant					Resistant	Resistant	Resistant	Resistant										Resistant	Resistant		Resistant
AB192	Acinetobacter baumannii	Northern	CR	11-40	M	2024-04-29 00:00:00 UTC	icu	other	Resistant	Resistant		Resistant				Resistant	Resistant					Resistant	Resistant	Resistant	Resistant										Resistant	Resistant		Resistant
AB192	Acinetobacter baumannii	Northern	CR	11-40	M	2024-04-29 00:00:00 UTC	icu	other	Resistant	Resistant		Resistant				Resistant	Resistant					Resistant	Resistant	Resistant	Resistant										Resistant	Resistant		Resistant
AB192	Acinetobacter baumannii	Northern	CR	11-40	M	2024-04-29 00:00:00 UTC	icu	other	Resistant	Resistant		Resistant				Resistant	Resistant					Resistant	Resistant	Resistant	Resistant										Resistant	Resistant		Resistant
AB192	Acinetobacter baumannii	Northern	CR	11-40	M	2024-04-29 00:00:00 UTC	icu	other	Resistant	Resistant		Resistant				Resistant	Resistant					Resistant	Resistant	Resistant	Resistant										Resistant	Resistant		Resistant
AB192	Acinetobacter baumannii	Northern	CR	11-40	M	2024-04-29 00:00:00 UTC	icu	other	Resistant	Resistant		Resistant				Resistant	Resistant					Resistant	Resistant	Resistant	Resistant										Resistant	Resistant		Resistant
AB192	Acinetobacter baumannii	Northern	CR	11-40	M	2024-04-29 00:00:00 UTC	icu	other	Resistant	Resistant		Resistant				Resistant	Resistant					Resistant	Resistant	Resistant	Resistant										Resistant	Resistant		Resistant
AB192	Acinetobacter baumannii	Northern	CR	11-40	M	2024-04-29 00:00:00 UTC	icu	other	Resistant	Resistant		Resistant				Resistant	Resistant					Resistant	Resistant	Resistant	Resistant										Resistant	Resistant		Resistant
AB192	Acinetobacter baumannii	Northern	CR	11-40	M	2024-04-29 00:00:00 UTC	icu	other	Resistant	Resistant		Resistant				Resistant	Resistant					Resistant	Resistant	Resistant	Resistant										Resistant	Resistant		Resistant
AB192	Acinetobacter baumannii	Northern	CR	11-40	M	2024-04-29 00:00:00 UTC	icu	other	Resistant	Resistant		Resistant				Resistant	Resistant					Resistant	Resistant	Resistant	Resistant										Resistant	Resistant		Resistant
AB192	Acinetobacter baumannii	Northern	CR	11-40	M	2024-04-29 00:00:00 UTC	icu	other	Resistant	Resistant		Resistant				Resistant	Resistant					Resistant	Resistant	Resistant	Resistant										Resistant	Resistant		Resistant
AB200	Acinetobacter baumannii	Northern	CR	41-80	F	2024-06-02 00:00:00 UTC	icu	respiratory	Resistant	Resistant		Resistant	Resistant			Resistant	Resistant					Resistant	Resistant	Resistant	Resistant									Resistant	Resistant	Resistant		Resistant
AB200	Acinetobacter baumannii	Northern	CR	41-80	F	2024-06-02 00:00:00 UTC	icu	respiratory	Resistant	Resistant		Resistant	Resistant			Resistant	Resistant					Resistant	Resistant	Resistant	Resistant									Resistant	Resistant	Resistant		Resistant
AB200	Acinetobacter baumannii	Northern	CR	41-80	F	2024-06-02 00:00:00 UTC	icu	respiratory	Resistant	Resistant		Resistant	Resistant			Resistant	Resistant					Resistant	Resistant	Resistant	Resistant									Resistant	Resistant	Resistant		Resistant
AB200	Acinetobacter baumannii	Northern	CR	41-80	F	2024-06-02 00:00:00 UTC	icu	respiratory	Resistant	Resistant		Resistant	Resistant			Resistant	Resistant					Resistant	Resistant	Resistant	Resistant									Resistant	Resistant	Resistant		Resistant
AB200	Acinetobacter baumannii	Northern	CR	41-80	F	2024-06-02 00:00:00 UTC	icu	respiratory	Resistant	Resistant		Resistant	Resistant			Resistant	Resistant					Resistant	Resistant	Resistant	Resistant									Resistant	Resistant	Resistant		Resistant
AB200	Acinetobacter baumannii	Northern	CR	41-80	F	2024-06-02 00:00:00 UTC	icu	respiratory	Resistant	Resistant		Resistant	Resistant			Resistant	Resistant					Resistant	Resistant	Resistant	Resistant									Resistant	Resistant	Resistant		Resistant
AB200	Acinetobacter baumannii	Northern	CR	41-80	F	2024-06-02 00:00:00 UTC	icu	respiratory	Resistant	Resistant		Resistant	Resistant			Resistant	Resistant					Resistant	Resistant	Resistant	Resistant									Resistant	Resistant	Resistant		Resistant
AB200	Acinetobacter baumannii	Northern	CR	41-80	F	2024-06-02 00:00:00 UTC	icu	respiratory	Resistant	Resistant		Resistant	Resistant			Resistant	Resistant					Resistant	Resistant	Resistant	Resistant									Resistant	Resistant	Resistant		Resistant
AB200	Acinetobacter baumannii	Northern	CR	41-80	F	2024-06-02 00:00:00 UTC	icu	respiratory	Resistant	Resistant		Resistant	Resistant			Resistant	Resistant					Resistant	Resistant	Resistant	Resistant									Resistant	Resistant	Resistant		Resistant
AB200	Acinetobacter baumannii	Northern	CR	41-80	F	2024-06-02 00:00:00 UTC	icu	respiratory	Resistant	Resistant		Resistant	Resistant			Resistant	Resistant					Resistant	Resistant	Resistant	Resistant									Resistant	Resistant	Resistant		Resistant
AB200	Acinetobacter baumannii	Northern	CR	41-80	F	2024-06-02 00:00:00 UTC	icu	respiratory	Resistant	Resistant		Resistant	Resistant			Resistant	Resistant					Resistant	Resistant	Resistant	Resistant									Resistant	Resistant	Resistant		Resistant
AB200	Acinetobacter baumannii	Northern	CR	41-80	F	2024-06-02 00:00:00 UTC	icu	respiratory	Resistant	Resistant		Resistant	Resistant			Resistant	Resistant					Resistant	Resistant	Resistant	Resistant									Resistant	Resistant	Resistant		Resistant
AB200	Acinetobacter baumannii	Northern	CR	41-80	F	2024-06-02 00:00:00 UTC	icu	respiratory	Resistant	Resistant		Resistant	Resistant			Resistant	Resistant					Resistant	Resistant	Resistant	Resistant									Resistant	Resistant	Resistant		Resistant
AB200	Acinetobacter baumannii	Northern	CR	41-80	F	2024-06-02 00:00:00 UTC	icu	respiratory	Resistant	Resistant		Resistant	Resistant			Resistant	Resistant					Resistant	Resistant	Resistant	Resistant									Resistant	Resistant	Resistant		Resistant
AB200	Acinetobacter baumannii	Northern	CR	41-80	F	2024-06-02 00:00:00 UTC	icu	respiratory	Resistant	Resistant		Resistant	Resistant			Resistant	Resistant					Resistant	Resistant	Resistant	Resistant									Resistant	Resistant	Resistant		Resistant
AB200	Acinetobacter baumannii	Northern	CR	41-80	F	2024-06-02 00:00:00 UTC	icu	respiratory	Resistant	Resistant		Resistant	Resistant			Resistant	Resistant					Resistant	Resistant	Resistant	Resistant									Resistant	Resistant	Resistant		Resistant
AB200	Acinetobacter baumannii	Northern	CR	41-80	F	2024-06-02 00:00:00 UTC	icu	respiratory	Resistant	Resistant		Resistant	Resistant			Resistant	Resistant					Resistant	Resistant	Resistant	Resistant									Resistant	Resistant	Resistant		Resistant
AB200	Acinetobacter baumannii	Northern	CR	41-80	F	2024-06-02 00:00:00 UTC	icu	respiratory	Resistant	Resistant		Resistant	Resistant			Resistant	Resistant					Resistant	Resistant	Resistant	Resistant									Resistant	Resistant	Resistant		Resistant
AB200	Acinetobacter baumannii	Northern	CR	41-80	F	2024-06-02 00:00:00 UTC	icu	respiratory	Resistant	Resistant		Resistant	Resistant			Resistant	Resistant					Resistant	Resistant	Resistant	Resistant									Resistant	Resistant	Resistant		Resistant
AB200	Acinetobacter baumannii	Northern	CR	41-80	F	2024-06-02 00:00:00 UTC	icu	respiratory	Resistant	Resistant		Resistant	Resistant			Resistant	Resistant					Resistant	Resistant	Resistant	Resistant									Resistant	Resistant	Resistant		Resistant
AB200	Acinetobacter baumannii	Northern	CR	41-80	F	2024-06-02 00:00:00 UTC	icu	respiratory	Resistant	Resistant		Resistant	Resistant			Resistant	Resistant					Resistant	Resistant	Resistant	Resistant									Resistant	Resistant	Resistant		Resistant
AB200	Acinetobacter baumannii	Northern	CR	41-80	F	2024-06-02 00:00:00 UTC	icu	respiratory	Resistant	Resistant		Resistant	Resistant			Resistant	Resistant					Resistant	Resistant	Resistant	Resistant									Resistant	Resistant	Resistant		Resistant
AB200	Acinetobacter baumannii	Northern	CR	41-80	F	2024-06-02 00:00:00 UTC	icu	respiratory	Resistant	Resistant		Resistant	Resistant			Resistant	Resistant					Resistant	Resistant	Resistant	Resistant									Resistant	Resistant	Resistant		Resistant
AB200	Acinetobacter baumannii	Northern	CR	41-80	F	2024-06-02 00:00:00 UTC	icu	respiratory	Resistant	Resistant		Resistant	Resistant			Resistant	Resistant					Resistant	Resistant	Resistant	Resistant									Resistant	Resistant	Resistant		Resistant
AB200	Acinetobacter baumannii	Northern	CR	41-80	F	2024-06-02 00:00:00 UTC	icu	respiratory	Resistant	Resistant		Resistant	Resistant			Resistant	Resistant					Resistant	Resistant	Resistant	Resistant									Resistant	Resistant	Resistant		Resistant
AB200	Acinetobacter baumannii	Northern	CR	41-80	F	2024-06-02 00:00:00 UTC	icu	respiratory	Resistant	Resistant		Resistant	Resistant			Resistant	Resistant					Resistant	Resistant	Resistant	Resistant									Resistant	Resistant	Resistant		Resistant
AB200	Acinetobacter baumannii	Northern	CR	41-80	F	2024-06-02 00:00:00 UTC	icu	respiratory	Resistant	Resistant		Resistant	Resistant			Resistant	Resistant					Resistant	Resistant	Resistant	Resistant									Resistant	Resistant	Resistant		Resistant
AB200	Acinetobacter baumannii	Northern	CR	41-80	F	2024-06-02 00:00:00 UTC	icu	respiratory	Resistant	Resistant		Resistant	Resistant			Resistant	Resistant					Resistant	Resistant	Resistant	Resistant									Resistant	Resistant	Resistant		Resistant
AB200	Acinetobacter baumannii	Northern	CR	41-80	F	2024-06-02 00:00:00 UTC	icu	respiratory	Resistant	Resistant		Resistant	Resistant			Resistant	Resistant					Resistant	Resistant	Resistant	Resistant									Resistant	Resistant	Resistant		Resistant
AB200	Acinetobacter baumannii	Northern	CR	41-80	F	2024-06-02 00:00:00 UTC	icu	respiratory	Resistant	Resistant		Resistant	Resistant			Resistant	Resistant					Resistant	Resistant	Resistant	Resistant									Resistant	Resistant	Resistant		Resistant
AB200	Acinetobacter baumannii	Northern	CR	41-80	F	2024-06-02 00:00:00 UTC	icu	respiratory	Resistant	Resistant		Resistant	Resistant			Resistant	Resistant					Resistant	Resistant	Resistant	Resistant									Resistant	Resistant	Resistant		Resistant
AB200	Acinetobacter baumannii	Northern	CR	41-80	F	2024-06-02 00:00:00 UTC	icu	respiratory	Resistant	Resistant		Resistant	Resistant			Resistant	Resistant					Resistant	Resistant	Resistant	Resistant									Resistant	Resistant	Resistant		Resistant
AB200	Acinetobacter baumannii	Northern	CR	41-80	F	2024-06-02 00:00:00 UTC	icu	respiratory	Resistant	Resistant		Resistant	Resistant			Resistant	Resistant					Resistant	Resistant	Resistant	Resistant									Resistant	Resistant	Resistant		Resistant
AB200	Acinetobacter baumannii	Northern	CR	41-80	F	2024-06-02 00:00:00 UTC	icu	respiratory	Resistant	Resistant		Resistant	Resistant			Resistant	Resistant					Resistant	Resistant	Resistant	Resistant									Resistant	Resistant	Resistant		Resistant
AB200	Acinetobacter baumannii	Northern	CR	41-80	F	2024-06-02 00:00:00 UTC	icu	respiratory	Resistant	Resistant		Resistant	Resistant			Resistant	Resistant					Resistant	Resistant	Resistant	Resistant									Resistant	Resistant	Resistant		Resistant
AB200	Acinetobacter baumannii	Northern	CR	41-80	F	2024-06-02 00:00:00 UTC	icu	respiratory	Resistant	Resistant		Resistant	Resistant			Resistant	Resistant					Resistant	Resistant	Resistant	Resistant									Resistant	Resistant	Resistant		Resistant
AB200	Acinetobacter baumannii	Northern	CR	41-80	F	2024-06-02 00:00:00 UTC	icu	respiratory	Resistant	Resistant		Resistant	Resistant			Resistant	Resistant					Resistant	Resistant	Resistant	Resistant									Resistant	Resistant	Resistant		Resistant
AB200	Acinetobacter baumannii	Northern	CR	41-80	F	2024-06-02 00:00:00 UTC	icu	respiratory	Resistant	Resistant		Resistant	Resistant			Resistant	Resistant					Resistant	Resistant	Resistant	Resistant									Resistant	Resistant	Resistant		Resistant
AB200	Acinetobacter baumannii	Northern	CR	41-80	F	2024-06-02 00:00:00 UTC	icu	respiratory	Resistant	Resistant		Resistant	Resistant			Resistant	Resistant					Resistant	Resistant	Resistant	Resistant									Resistant	Resistant	Resistant		Resistant
AB200	Acinetobacter baumannii	Northern	CR	41-80	F	2024-06-02 00:00:00 UTC	icu	respiratory	Resistant	Resistant		Resistant	Resistant			Resistant	Resistant					Resistant	Resistant	Resistant	Resistant									Resistant	Resistant	Resistant		Resistant
AB203	Acinetobacter baumannii	Northern	CR	41-80	F	2024-05-19 00:00:00 UTC	icu	blood	Resistant	Resistant		Resistant				Resistant	Resistant					Resistant	Resistant	Resistant	Resistant									Resistant	Resistant	Resistant		Resistant
AB203	Acinetobacter baumannii	Northern	CR	41-80	F	2024-05-19 00:00:00 UTC	icu	blood	Resistant	Resistant		Resistant				Resistant	Resistant					Resistant	Resistant	Resistant	Resistant									Resistant	Resistant	Resistant		Resistant
AB203	Acinetobacter baumannii	Northern	CR	41-80	F	2024-05-19 00:00:00 UTC	icu	blood	Resistant	Resistant		Resistant				Resistant	Resistant					Resistant	Resistant	Resistant	Resistant									Resistant	Resistant	Resistant		Resistant
AB203	Acinetobacter baumannii	Northern	CR	41-80	F	2024-05-19 00:00:00 UTC	icu	blood	Resistant	Resistant		Resistant				Resistant	Resistant					Resistant	Resistant	Resistant	Resistant									Resistant	Resistant	Resistant		Resistant
AB203	Acinetobacter baumannii	Northern	CR	41-80	F	2024-05-19 00:00:00 UTC	icu	blood	Resistant	Resistant		Resistant				Resistant	Resistant					Resistant	Resistant	Resistant	Resistant									Resistant	Resistant	Resistant		Resistant
AB203	Acinetobacter baumannii	Northern	CR	41-80	F	2024-05-19 00:00:00 UTC	icu	blood	Resistant	Resistant		Resistant				Resistant	Resistant					Resistant	Resistant	Resistant	Resistant									Resistant	Resistant	Resistant		Resistant
AB203	Acinetobacter baumannii	Northern	CR	41-80	F	2024-05-19 00:00:00 UTC	icu	blood	Resistant	Resistant		Resistant				Resistant	Resistant					Resistant	Resistant	Resistant	Resistant									Resistant	Resistant	Resistant		Resistant
AB203	Acinetobacter baumannii	Northern	CR	41-80	F	2024-05-19 00:00:00 UTC	icu	blood	Resistant	Resistant		Resistant				Resistant	Resistant					Resistant	Resistant	Resistant	Resistant									Resistant	Resistant	Resistant		Resistant
AB203	Acinetobacter baumannii	Northern	CR	41-80	F	2024-05-19 00:00:00 UTC	icu	blood	Resistant	Resistant		Resistant				Resistant	Resistant					Resistant	Resistant	Resistant	Resistant									Resistant	Resistant	Resistant		Resistant
AB203	Acinetobacter baumannii	Northern	CR	41-80	F	2024-05-19 00:00:00 UTC	icu	blood	Resistant	Resistant		Resistant				Resistant	Resistant					Resistant	Resistant	Resistant	Resistant									Resistant	Resistant	Resistant		Resistant
AB203	Acinetobacter baumannii	Northern	CR	41-80	F	2024-05-19 00:00:00 UTC	icu	blood	Resistant	Resistant		Resistant				Resistant	Resistant					Resistant	Resistant	Resistant	Resistant									Resistant	Resistant	Resistant		Resistant
AB203	Acinetobacter baumannii	Northern	CR	41-80	F	2024-05-19 00:00:00 UTC	icu	blood	Resistant	Resistant		Resistant				Resistant	Resistant					Resistant	Resistant	Resistant	Resistant									Resistant	Resistant	Resistant		Resistant
AB203	Acinetobacter baumannii	Northern	CR	41-80	F	2024-05-19 00:00:00 UTC	icu	blood	Resistant	Resistant		Resistant				Resistant	Resistant					Resistant	Resistant	Resistant	Resistant									Resistant	Resistant	Resistant		Resistant
AB203	Acinetobacter baumannii	Northern	CR	41-80	F	2024-05-19 00:00:00 UTC	icu	blood	Resistant	Resistant		Resistant				Resistant	Resistant					Resistant	Resistant	Resistant	Resistant									Resistant	Resistant	Resistant		Resistant
AB203	Acinetobacter baumannii	Northern	CR	41-80	F	2024-05-19 00:00:00 UTC	icu	blood	Resistant	Resistant		Resistant				Resistant	Resistant					Resistant	Resistant	Resistant	Resistant									Resistant	Resistant	Resistant		Resistant
AB203	Acinetobacter baumannii	Northern	CR	41-80	F	2024-05-19 00:00:00 UTC	icu	blood	Resistant	Resistant		Resistant				Resistant	Resistant					Resistant	Resistant	Resistant	Resistant									Resistant	Resistant	Resistant		Resistant
AB203	Acinetobacter baumannii	Northern	CR	41-80	F	2024-05-19 00:00:00 UTC	icu	blood	Resistant	Resistant		Resistant				Resistant	Resistant					Resistant	Resistant	Resistant	Resistant									Resistant	Resistant	Resistant		Resistant
AB203	Acinetobacter baumannii	Northern	CR	41-80	F	2024-05-19 00:00:00 UTC	icu	blood	Resistant	Resistant		Resistant				Resistant	Resistant					Resistant	Resistant	Resistant	Resistant									Resistant	Resistant	Resistant		Resistant
AB203	Acinetobacter baumannii	Northern	CR	41-80	F	2024-05-19 00:00:00 UTC	icu	blood	Resistant	Resistant		Resistant				Resistant	Resistant					Resistant	Resistant	Resistant	Resistant									Resistant	Resistant	Resistant		Resistant
AB203	Acinetobacter baumannii	Northern	CR	41-80	F	2024-05-19 00:00:00 UTC	icu	blood	Resistant	Resistant		Resistant				Resistant	Resistant					Resistant	Resistant	Resistant	Resistant									Resistant	Resistant	Resistant		Resistant
AB203	Acinetobacter baumannii	Northern	CR	41-80	F	2024-05-19 00:00:00 UTC	icu	blood	Resistant	Resistant		Resistant				Resistant	Resistant					Resistant	Resistant	Resistant	Resistant									Resistant	Resistant	Resistant		Resistant
AB203	Acinetobacter baumannii	Northern	CR	41-80	F	2024-05-19 00:00:00 UTC	icu	blood	Resistant	Resistant		Resistant				Resistant	Resistant					Resistant	Resistant	Resistant	Resistant									Resistant	Resistant	Resistant		Resistant
AB203	Acinetobacter baumannii	Northern	CR	41-80	F	2024-05-19 00:00:00 UTC	icu	blood	Resistant	Resistant		Resistant				Resistant	Resistant					Resistant	Resistant	Resistant	Resistant									Resistant	Resistant	Resistant		Resistant
AB203	Acinetobacter baumannii	Northern	CR	41-80	F	2024-05-19 00:00:00 UTC	icu	blood	Resistant	Resistant		Resistant				Resistant	Resistant					Resistant	Resistant	Resistant	Resistant									Resistant	Resistant	Resistant		Resistant
AB203	Acinetobacter baumannii	Northern	CR	41-80	F	2024-05-19 00:00:00 UTC	icu	blood	Resistant	Resistant		Resistant				Resistant	Resistant					Resistant	Resistant	Resistant	Resistant									Resistant	Resistant	Resistant		Resistant
AB203	Acinetobacter baumannii	Northern	CR	41-80	F	2024-05-19 00:00:00 UTC	icu	blood	Resistant	Resistant		Resistant				Resistant	Resistant					Resistant	Resistant	Resistant	Resistant									Resistant	Resistant	Resistant		Resistant
AB203	Acinetobacter baumannii	Northern	CR	41-80	F	2024-05-19 00:00:00 UTC	icu	blood	Resistant	Resistant		Resistant				Resistant	Resistant					Resistant	Resistant	Resistant	Resistant									Resistant	Resistant	Resistant		Resistant
AB203	Acinetobacter baumannii	Northern	CR	41-80	F	2024-05-19 00:00:00 UTC	icu	blood	Resistant	Resistant		Resistant				Resistant	Resistant					Resistant	Resistant	Resistant	Resistant									Resistant	Resistant	Resistant		Resistant
AB203	Acinetobacter baumannii	Northern	CR	41-80	F	2024-05-19 00:00:00 UTC	icu	blood	Resistant	Resistant		Resistant				Resistant	Resistant					Resistant	Resistant	Resistant	Resistant									Resistant	Resistant	Resistant		Resistant
AB203	Acinetobacter baumannii	Northern	CR	41-80	F	2024-05-19 00:00:00 UTC	icu	blood	Resistant	Resistant		Resistant				Resistant	Resistant					Resistant	Resistant	Resistant	Resistant									Resistant	Resistant	Resistant		Resistant
AB203	Acinetobacter baumannii	Northern	CR	41-80	F	2024-05-19 00:00:00 UTC	icu	blood	Resistant	Resistant		Resistant				Resistant	Resistant					Resistant	Resistant	Resistant	Resistant									Resistant	Resistant	Resistant		Resistant
AB203	Acinetobacter baumannii	Northern	CR	41-80	F	2024-05-19 00:00:00 UTC	icu	blood	Resistant	Resistant		Resistant				Resistant	Resistant					Resistant	Resistant	Resistant	Resistant									Resistant	Resistant	Resistant		Resistant
AB203	Acinetobacter baumannii	Northern	CR	41-80	F	2024-05-19 00:00:00 UTC	icu	blood	Resistant	Resistant		Resistant				Resistant	Resistant					Resistant	Resistant	Resistant	Resistant									Resistant	Resistant	Resistant		Resistant
AB203	Acinetobacter baumannii	Northern	CR	41-80	F	2024-05-19 00:00:00 UTC	icu	blood	Resistant	Resistant		Resistant				Resistant	Resistant					Resistant	Resistant	Resistant	Resistant									Resistant	Resistant	Resistant		Resistant
AB203	Acinetobacter baumannii	Northern	CR	41-80	F	2024-05-19 00:00:00 UTC	icu	blood	Resistant	Resistant		Resistant				Resistant	Resistant					Resistant	Resistant	Resistant	Resistant									Resistant	Resistant	Resistant		Resistant
AB203	Acinetobacter baumannii	Northern	CR	41-80	F	2024-05-19 00:00:00 UTC	icu	blood	Resistant	Resistant		Resistant				Resistant	Resistant					Resistant	Resistant	Resistant	Resistant									Resistant	Resistant	Resistant		Resistant
AB203	Acinetobacter baumannii	Northern	CR	41-80	F	2024-05-19 00:00:00 UTC	icu	blood	Resistant	Resistant		Resistant				Resistant	Resistant					Resistant	Resistant	Resistant	Resistant									Resistant	Resistant	Resistant		Resistant
AB203	Acinetobacter baumannii	Northern	CR	41-80	F	2024-05-19 00:00:00 UTC	icu	blood	Resistant	Resistant		Resistant				Resistant	Resistant					Resistant	Resistant	Resistant	Resistant									Resistant	Resistant	Resistant		Resistant
AB203	Acinetobacter baumannii	Northern	CR	41-80	F	2024-05-19 00:00:00 UTC	icu	blood	Resistant	Resistant		Resistant				Resistant	Resistant					Resistant	Resistant	Resistant	Resistant									Resistant	Resistant	Resistant		Resistant
AB203	Acinetobacter baumannii	Northern	CR	41-80	F	2024-05-19 00:00:00 UTC	icu	blood	Resistant	Resistant		Resistant				Resistant	Resistant					Resistant	Resistant	Resistant	Resistant									Resistant	Resistant	Resistant		Resistant
AB205	Acinetobacter baumannii	Northern	CR	41-80	M	2024-06-19 00:00:00 UTC	icu	blood	Intermediate	Resistant		Resistant				Resistant	Resistant					Resistant	Resistant	Resistant	Resistant									Intermediate	Resistant	Resistant		Resistant
AB205	Acinetobacter baumannii	Northern	CR	41-80	M	2024-06-19 00:00:00 UTC	icu	blood	Intermediate	Resistant		Resistant				Resistant	Resistant					Resistant	Resistant	Resistant	Resistant									Intermediate	Resistant	Resistant		Resistant
AB205	Acinetobacter baumannii	Northern	CR	41-80	M	2024-06-19 00:00:00 UTC	icu	blood	Intermediate	Resistant		Resistant				Resistant	Resistant					Resistant	Resistant	Resistant	Resistant									Intermediate	Resistant	Resistant		Resistant
AB205	Acinetobacter baumannii	Northern	CR	41-80	M	2024-06-19 00:00:00 UTC	icu	blood	Intermediate	Resistant		Resistant				Resistant	Resistant					Resistant	Resistant	Resistant	Resistant									Intermediate	Resistant	Resistant		Resistant
AB205	Acinetobacter baumannii	Northern	CR	41-80	M	2024-06-19 00:00:00 UTC	icu	blood	Intermediate	Resistant		Resistant				Resistant	Resistant					Resistant	Resistant	Resistant	Resistant									Intermediate	Resistant	Resistant		Resistant
AB205	Acinetobacter baumannii	Northern	CR	41-80	M	2024-06-19 00:00:00 UTC	icu	blood	Intermediate	Resistant		Resistant				Resistant	Resistant					Resistant	Resistant	Resistant	Resistant									Intermediate	Resistant	Resistant		Resistant
AB205	Acinetobacter baumannii	Northern	CR	41-80	M	2024-06-19 00:00:00 UTC	icu	blood	Intermediate	Resistant		Resistant				Resistant	Resistant					Resistant	Resistant	Resistant	Resistant									Intermediate	Resistant	Resistant		Resistant
AB205	Acinetobacter baumannii	Northern	CR	41-80	M	2024-06-19 00:00:00 UTC	icu	blood	Intermediate	Resistant		Resistant				Resistant	Resistant					Resistant	Resistant	Resistant	Resistant									Intermediate	Resistant	Resistant		Resistant
AB205	Acinetobacter baumannii	Northern	CR	41-80	M	2024-06-19 00:00:00 UTC	icu	blood	Intermediate	Resistant		Resistant				Resistant	Resistant					Resistant	Resistant	Resistant	Resistant									Intermediate	Resistant	Resistant		Resistant
AB205	Acinetobacter baumannii	Northern	CR	41-80	M	2024-06-19 00:00:00 UTC	icu	blood	Intermediate	Resistant		Resistant				Resistant	Resistant					Resistant	Resistant	Resistant	Resistant									Intermediate	Resistant	Resistant		Resistant
AB205	Acinetobacter baumannii	Northern	CR	41-80	M	2024-06-19 00:00:00 UTC	icu	blood	Intermediate	Resistant		Resistant				Resistant	Resistant					Resistant	Resistant	Resistant	Resistant									Intermediate	Resistant	Resistant		Resistant
AB205	Acinetobacter baumannii	Northern	CR	41-80	M	2024-06-19 00:00:00 UTC	icu	blood	Intermediate	Resistant		Resistant				Resistant	Resistant					Resistant	Resistant	Resistant	Resistant									Intermediate	Resistant	Resistant		Resistant
AB205	Acinetobacter baumannii	Northern	CR	41-80	M	2024-06-19 00:00:00 UTC	icu	blood	Intermediate	Resistant		Resistant				Resistant	Resistant					Resistant	Resistant	Resistant	Resistant									Intermediate	Resistant	Resistant		Resistant
AB205	Acinetobacter baumannii	Northern	CR	41-80	M	2024-06-19 00:00:00 UTC	icu	blood	Intermediate	Resistant		Resistant				Resistant	Resistant					Resistant	Resistant	Resistant	Resistant									Intermediate	Resistant	Resistant		Resistant
AB205	Acinetobacter baumannii	Northern	CR	41-80	M	2024-06-19 00:00:00 UTC	icu	blood	Intermediate	Resistant		Resistant				Resistant	Resistant					Resistant	Resistant	Resistant	Resistant									Intermediate	Resistant	Resistant		Resistant
AB205	Acinetobacter baumannii	Northern	CR	41-80	M	2024-06-19 00:00:00 UTC	icu	blood	Intermediate	Resistant		Resistant				Resistant	Resistant					Resistant	Resistant	Resistant	Resistant									Intermediate	Resistant	Resistant		Resistant
AB205	Acinetobacter baumannii	Northern	CR	41-80	M	2024-06-19 00:00:00 UTC	icu	blood	Intermediate	Resistant		Resistant				Resistant	Resistant					Resistant	Resistant	Resistant	Resistant									Intermediate	Resistant	Resistant		Resistant
AB205	Acinetobacter baumannii	Northern	CR	41-80	M	2024-06-19 00:00:00 UTC	icu	blood	Intermediate	Resistant		Resistant				Resistant	Resistant					Resistant	Resistant	Resistant	Resistant									Intermediate	Resistant	Resistant		Resistant
AB205	Acinetobacter baumannii	Northern	CR	41-80	M	2024-06-19 00:00:00 UTC	icu	blood	Intermediate	Resistant		Resistant				Resistant	Resistant					Resistant	Resistant	Resistant	Resistant									Intermediate	Resistant	Resistant		Resistant
AB205	Acinetobacter baumannii	Northern	CR	41-80	M	2024-06-19 00:00:00 UTC	icu	blood	Intermediate	Resistant		Resistant				Resistant	Resistant					Resistant	Resistant	Resistant	Resistant									Intermediate	Resistant	Resistant		Resistant
AB205	Acinetobacter baumannii	Northern	CR	41-80	M	2024-06-19 00:00:00 UTC	icu	blood	Intermediate	Resistant		Resistant				Resistant	Resistant					Resistant	Resistant	Resistant	Resistant									Intermediate	Resistant	Resistant		Resistant
AB205	Acinetobacter baumannii	Northern	CR	41-80	M	2024-06-19 00:00:00 UTC	icu	blood	Intermediate	Resistant		Resistant				Resistant	Resistant					Resistant	Resistant	Resistant	Resistant									Intermediate	Resistant	Resistant		Resistant
AB205	Acinetobacter baumannii	Northern	CR	41-80	M	2024-06-19 00:00:00 UTC	icu	blood	Intermediate	Resistant		Resistant				Resistant	Resistant					Resistant	Resistant	Resistant	Resistant									Intermediate	Resistant	Resistant		Resistant
AB205	Acinetobacter baumannii	Northern	CR	41-80	M	2024-06-19 00:00:00 UTC	icu	blood	Intermediate	Resistant		Resistant				Resistant	Resistant					Resistant	Resistant	Resistant	Resistant									Intermediate	Resistant	Resistant		Resistant
AB205	Acinetobacter baumannii	Northern	CR	41-80	M	2024-06-19 00:00:00 UTC	icu	blood	Intermediate	Resistant		Resistant				Resistant	Resistant					Resistant	Resistant	Resistant	Resistant									Intermediate	Resistant	Resistant		Resistant
AB205	Acinetobacter baumannii	Northern	CR	41-80	M	2024-06-19 00:00:00 UTC	icu	blood	Intermediate	Resistant		Resistant				Resistant	Resistant					Resistant	Resistant	Resistant	Resistant									Intermediate	Resistant	Resistant		Resistant
AB205	Acinetobacter baumannii	Northern	CR	41-80	M	2024-06-19 00:00:00 UTC	icu	blood	Intermediate	Resistant		Resistant				Resistant	Resistant					Resistant	Resistant	Resistant	Resistant									Intermediate	Resistant	Resistant		Resistant
AB205	Acinetobacter baumannii	Northern	CR	41-80	M	2024-06-19 00:00:00 UTC	icu	blood	Intermediate	Resistant		Resistant				Resistant	Resistant					Resistant	Resistant	Resistant	Resistant									Intermediate	Resistant	Resistant		Resistant
AB205	Acinetobacter baumannii	Northern	CR	41-80	M	2024-06-19 00:00:00 UTC	icu	blood	Intermediate	Resistant		Resistant				Resistant	Resistant					Resistant	Resistant	Resistant	Resistant									Intermediate	Resistant	Resistant		Resistant
AB205	Acinetobacter baumannii	Northern	CR	41-80	M	2024-06-19 00:00:00 UTC	icu	blood	Intermediate	Resistant		Resistant				Resistant	Resistant					Resistant	Resistant	Resistant	Resistant									Intermediate	Resistant	Resistant		Resistant
AB205	Acinetobacter baumannii	Northern	CR	41-80	M	2024-06-19 00:00:00 UTC	icu	blood	Intermediate	Resistant		Resistant				Resistant	Resistant					Resistant	Resistant	Resistant	Resistant									Intermediate	Resistant	Resistant		Resistant
AB205	Acinetobacter baumannii	Northern	CR	41-80	M	2024-06-19 00:00:00 UTC	icu	blood	Intermediate	Resistant		Resistant				Resistant	Resistant					Resistant	Resistant	Resistant	Resistant									Intermediate	Resistant	Resistant		Resistant
AB205	Acinetobacter baumannii	Northern	CR	41-80	M	2024-06-19 00:00:00 UTC	icu	blood	Intermediate	Resistant		Resistant				Resistant	Resistant					Resistant	Resistant	Resistant	Resistant									Intermediate	Resistant	Resistant		Resistant
AB205	Acinetobacter baumannii	Northern	CR	41-80	M	2024-06-19 00:00:00 UTC	icu	blood	Intermediate	Resistant		Resistant				Resistant	Resistant					Resistant	Resistant	Resistant	Resistant									Intermediate	Resistant	Resistant		Resistant
AB205	Acinetobacter baumannii	Northern	CR	41-80	M	2024-06-19 00:00:00 UTC	icu	blood	Intermediate	Resistant		Resistant				Resistant	Resistant					Resistant	Resistant	Resistant	Resistant									Intermediate	Resistant	Resistant		Resistant
AB205	Acinetobacter baumannii	Northern	CR	41-80	M	2024-06-19 00:00:00 UTC	icu	blood	Intermediate	Resistant		Resistant				Resistant	Resistant					Resistant	Resistant	Resistant	Resistant									Intermediate	Resistant	Resistant		Resistant
AB205	Acinetobacter baumannii	Northern	CR	41-80	M	2024-06-19 00:00:00 UTC	icu	blood	Intermediate	Resistant		Resistant				Resistant	Resistant					Resistant	Resistant	Resistant	Resistant									Intermediate	Resistant	Resistant		Resistant
AB205	Acinetobacter baumannii	Northern	CR	41-80	M	2024-06-19 00:00:00 UTC	icu	blood	Intermediate	Resistant		Resistant				Resistant	Resistant					Resistant	Resistant	Resistant	Resistant									Intermediate	Resistant	Resistant		Resistant
AB205	Acinetobacter baumannii	Northern	CR	41-80	M	2024-06-19 00:00:00 UTC	icu	blood	Intermediate	Resistant		Resistant				Resistant	Resistant					Resistant	Resistant	Resistant	Resistant									Intermediate	Resistant	Resistant		Resistant
AB205	Acinetobacter baumannii	Northern	CR	41-80	M	2024-06-19 00:00:00 UTC	icu	blood	Intermediate	Resistant		Resistant				Resistant	Resistant					Resistant	Resistant	Resistant	Resistant									Intermediate	Resistant	Resistant		Resistant
AB206	Acinetobacter baumannii	Northern	CR	41-80	M	2024-07-06 00:00:00 UTC	icu	blood	Resistant	Resistant		Resistant				Resistant	Resistant				Resistant		Resistant	Resistant	Resistant									Resistant	Resistant	Resistant		Resistant
AB206	Acinetobacter baumannii	Northern	CR	41-80	M	2024-07-06 00:00:00 UTC	icu	blood	Resistant	Resistant		Resistant				Resistant	Resistant				Resistant		Resistant	Resistant	Resistant									Resistant	Resistant	Resistant		Resistant
AB206	Acinetobacter baumannii	Northern	CR	41-80	M	2024-07-06 00:00:00 UTC	icu	blood	Resistant	Resistant		Resistant				Resistant	Resistant				Resistant		Resistant	Resistant	Resistant									Resistant	Resistant	Resistant		Resistant
AB206	Acinetobacter baumannii	Northern	CR	41-80	M	2024-07-06 00:00:00 UTC	icu	blood	Resistant	Resistant		Resistant				Resistant	Resistant				Resistant		Resistant	Resistant	Resistant									Resistant	Resistant	Resistant		Resistant
AB206	Acinetobacter baumannii	Northern	CR	41-80	M	2024-07-06 00:00:00 UTC	icu	blood	Resistant	Resistant		Resistant				Resistant	Resistant				Resistant		Resistant	Resistant	Resistant									Resistant	Resistant	Resistant		Resistant
AB206	Acinetobacter baumannii	Northern	CR	41-80	M	2024-07-06 00:00:00 UTC	icu	blood	Resistant	Resistant		Resistant				Resistant	Resistant				Resistant		Resistant	Resistant	Resistant									Resistant	Resistant	Resistant		Resistant
AB206	Acinetobacter baumannii	Northern	CR	41-80	M	2024-07-06 00:00:00 UTC	icu	blood	Resistant	Resistant		Resistant				Resistant	Resistant				Resistant		Resistant	Resistant	Resistant									Resistant	Resistant	Resistant		Resistant
AB206	Acinetobacter baumannii	Northern	CR	41-80	M	2024-07-06 00:00:00 UTC	icu	blood	Resistant	Resistant		Resistant				Resistant	Resistant				Resistant		Resistant	Resistant	Resistant									Resistant	Resistant	Resistant		Resistant
AB206	Acinetobacter baumannii	Northern	CR	41-80	M	2024-07-06 00:00:00 UTC	icu	blood	Resistant	Resistant		Resistant				Resistant	Resistant				Resistant		Resistant	Resistant	Resistant									Resistant	Resistant	Resistant		Resistant
AB206	Acinetobacter baumannii	Northern	CR	41-80	M	2024-07-06 00:00:00 UTC	icu	blood	Resistant	Resistant		Resistant				Resistant	Resistant				Resistant		Resistant	Resistant	Resistant									Resistant	Resistant	Resistant		Resistant
AB206	Acinetobacter baumannii	Northern	CR	41-80	M	2024-07-06 00:00:00 UTC	icu	blood	Resistant	Resistant		Resistant				Resistant	Resistant				Resistant		Resistant	Resistant	Resistant									Resistant	Resistant	Resistant		Resistant
AB206	Acinetobacter baumannii	Northern	CR	41-80	M	2024-07-06 00:00:00 UTC	icu	blood	Resistant	Resistant		Resistant				Resistant	Resistant				Resistant		Resistant	Resistant	Resistant									Resistant	Resistant	Resistant		Resistant
AB206	Acinetobacter baumannii	Northern	CR	41-80	M	2024-07-06 00:00:00 UTC	icu	blood	Resistant	Resistant		Resistant				Resistant	Resistant				Resistant		Resistant	Resistant	Resistant									Resistant	Resistant	Resistant		Resistant
AB206	Acinetobacter baumannii	Northern	CR	41-80	M	2024-07-06 00:00:00 UTC	icu	blood	Resistant	Resistant		Resistant				Resistant	Resistant				Resistant		Resistant	Resistant	Resistant									Resistant	Resistant	Resistant		Resistant
AB206	Acinetobacter baumannii	Northern	CR	41-80	M	2024-07-06 00:00:00 UTC	icu	blood	Resistant	Resistant		Resistant				Resistant	Resistant				Resistant		Resistant	Resistant	Resistant									Resistant	Resistant	Resistant		Resistant
AB206	Acinetobacter baumannii	Northern	CR	41-80	M	2024-07-06 00:00:00 UTC	icu	blood	Resistant	Resistant		Resistant				Resistant	Resistant				Resistant		Resistant	Resistant	Resistant									Resistant	Resistant	Resistant		Resistant
AB206	Acinetobacter baumannii	Northern	CR	41-80	M	2024-07-06 00:00:00 UTC	icu	blood	Resistant	Resistant		Resistant				Resistant	Resistant				Resistant		Resistant	Resistant	Resistant									Resistant	Resistant	Resistant		Resistant
AB206	Acinetobacter baumannii	Northern	CR	41-80	M	2024-07-06 00:00:00 UTC	icu	blood	Resistant	Resistant		Resistant				Resistant	Resistant				Resistant		Resistant	Resistant	Resistant									Resistant	Resistant	Resistant		Resistant
AB206	Acinetobacter baumannii	Northern	CR	41-80	M	2024-07-06 00:00:00 UTC	icu	blood	Resistant	Resistant		Resistant				Resistant	Resistant				Resistant		Resistant	Resistant	Resistant									Resistant	Resistant	Resistant		Resistant
AB206	Acinetobacter baumannii	Northern	CR	41-80	M	2024-07-06 00:00:00 UTC	icu	blood	Resistant	Resistant		Resistant				Resistant	Resistant				Resistant		Resistant	Resistant	Resistant									Resistant	Resistant	Resistant		Resistant
AB206	Acinetobacter baumannii	Northern	CR	41-80	M	2024-07-06 00:00:00 UTC	icu	blood	Resistant	Resistant		Resistant				Resistant	Resistant				Resistant		Resistant	Resistant	Resistant									Resistant	Resistant	Resistant		Resistant
AB206	Acinetobacter baumannii	Northern	CR	41-80	M	2024-07-06 00:00:00 UTC	icu	blood	Resistant	Resistant		Resistant				Resistant	Resistant				Resistant		Resistant	Resistant	Resistant									Resistant	Resistant	Resistant		Resistant
AB206	Acinetobacter baumannii	Northern	CR	41-80	M	2024-07-06 00:00:00 UTC	icu	blood	Resistant	Resistant		Resistant				Resistant	Resistant				Resistant		Resistant	Resistant	Resistant									Resistant	Resistant	Resistant		Resistant
AB206	Acinetobacter baumannii	Northern	CR	41-80	M	2024-07-06 00:00:00 UTC	icu	blood	Resistant	Resistant		Resistant				Resistant	Resistant				Resistant		Resistant	Resistant	Resistant									Resistant	Resistant	Resistant		Resistant
AB206	Acinetobacter baumannii	Northern	CR	41-80	M	2024-07-06 00:00:00 UTC	icu	blood	Resistant	Resistant		Resistant				Resistant	Resistant				Resistant		Resistant	Resistant	Resistant									Resistant	Resistant	Resistant		Resistant
AB206	Acinetobacter baumannii	Northern	CR	41-80	M	2024-07-06 00:00:00 UTC	icu	blood	Resistant	Resistant		Resistant				Resistant	Resistant				Resistant		Resistant	Resistant	Resistant									Resistant	Resistant	Resistant		Resistant
AB206	Acinetobacter baumannii	Northern	CR	41-80	M	2024-07-06 00:00:00 UTC	icu	blood	Resistant	Resistant		Resistant				Resistant	Resistant				Resistant		Resistant	Resistant	Resistant									Resistant	Resistant	Resistant		Resistant
AB206	Acinetobacter baumannii	Northern	CR	41-80	M	2024-07-06 00:00:00 UTC	icu	blood	Resistant	Resistant		Resistant				Resistant	Resistant				Resistant		Resistant	Resistant	Resistant									Resistant	Resistant	Resistant		Resistant
AB206	Acinetobacter baumannii	Northern	CR	41-80	M	2024-07-06 00:00:00 UTC	icu	blood	Resistant	Resistant		Resistant				Resistant	Resistant				Resistant		Resistant	Resistant	Resistant									Resistant	Resistant	Resistant		Resistant
AB206	Acinetobacter baumannii	Northern	CR	41-80	M	2024-07-06 00:00:00 UTC	icu	blood	Resistant	Resistant		Resistant				Resistant	Resistant				Resistant		Resistant	Resistant	Resistant									Resistant	Resistant	Resistant		Resistant
AB206	Acinetobacter baumannii	Northern	CR	41-80	M	2024-07-06 00:00:00 UTC	icu	blood	Resistant	Resistant		Resistant				Resistant	Resistant				Resistant		Resistant	Resistant	Resistant									Resistant	Resistant	Resistant		Resistant
AB206	Acinetobacter baumannii	Northern	CR	41-80	M	2024-07-06 00:00:00 UTC	icu	blood	Resistant	Resistant		Resistant				Resistant	Resistant				Resistant		Resistant	Resistant	Resistant									Resistant	Resistant	Resistant		Resistant
ABBN197	Acinetobacter baumannii	Western	CR	41-80	M	2024-07-13 00:00:00 UTC	non-icu	blood	Resistant	Resistant				Resistant		Resistant	Resistant					Resistant	Resistant	Resistant	Resistant										Resistant	Resistant		Resistant
ABBN197	Acinetobacter baumannii	Western	CR	41-80	M	2024-07-13 00:00:00 UTC	non-icu	blood	Resistant	Resistant				Resistant		Resistant	Resistant					Resistant	Resistant	Resistant	Resistant										Resistant	Resistant		Resistant
ABBN197	Acinetobacter baumannii	Western	CR	41-80	M	2024-07-13 00:00:00 UTC	non-icu	blood	Resistant	Resistant				Resistant		Resistant	Resistant					Resistant	Resistant	Resistant	Resistant										Resistant	Resistant		Resistant
ABBN197	Acinetobacter baumannii	Western	CR	41-80	M	2024-07-13 00:00:00 UTC	non-icu	blood	Resistant	Resistant				Resistant		Resistant	Resistant					Resistant	Resistant	Resistant	Resistant										Resistant	Resistant		Resistant
ABBN197	Acinetobacter baumannii	Western	CR	41-80	M	2024-07-13 00:00:00 UTC	non-icu	blood	Resistant	Resistant				Resistant		Resistant	Resistant					Resistant	Resistant	Resistant	Resistant										Resistant	Resistant		Resistant
ABBN197	Acinetobacter baumannii	Western	CR	41-80	M	2024-07-13 00:00:00 UTC	non-icu	blood	Resistant	Resistant				Resistant		Resistant	Resistant					Resistant	Resistant	Resistant	Resistant										Resistant	Resistant		Resistant
ABBN197	Acinetobacter baumannii	Western	CR	41-80	M	2024-07-13 00:00:00 UTC	non-icu	blood	Resistant	Resistant				Resistant		Resistant	Resistant					Resistant	Resistant	Resistant	Resistant										Resistant	Resistant		Resistant
ABBN197	Acinetobacter baumannii	Western	CR	41-80	M	2024-07-13 00:00:00 UTC	non-icu	blood	Resistant	Resistant				Resistant		Resistant	Resistant					Resistant	Resistant	Resistant	Resistant										Resistant	Resistant		Resistant
ABBN197	Acinetobacter baumannii	Western	CR	41-80	M	2024-07-13 00:00:00 UTC	non-icu	blood	Resistant	Resistant				Resistant		Resistant	Resistant					Resistant	Resistant	Resistant	Resistant										Resistant	Resistant		Resistant
ABBN197	Acinetobacter baumannii	Western	CR	41-80	M	2024-07-13 00:00:00 UTC	non-icu	blood	Resistant	Resistant				Resistant		Resistant	Resistant					Resistant	Resistant	Resistant	Resistant										Resistant	Resistant		Resistant
ABBN197	Acinetobacter baumannii	Western	CR	41-80	M	2024-07-13 00:00:00 UTC	non-icu	blood	Resistant	Resistant				Resistant		Resistant	Resistant					Resistant	Resistant	Resistant	Resistant										Resistant	Resistant		Resistant
ABBN197	Acinetobacter baumannii	Western	CR	41-80	M	2024-07-13 00:00:00 UTC	non-icu	blood	Resistant	Resistant				Resistant		Resistant	Resistant					Resistant	Resistant	Resistant	Resistant										Resistant	Resistant		Resistant
ABBN197	Acinetobacter baumannii	Western	CR	41-80	M	2024-07-13 00:00:00 UTC	non-icu	blood	Resistant	Resistant				Resistant		Resistant	Resistant					Resistant	Resistant	Resistant	Resistant										Resistant	Resistant		Resistant
ABBN197	Acinetobacter baumannii	Western	CR	41-80	M	2024-07-13 00:00:00 UTC	non-icu	blood	Resistant	Resistant				Resistant		Resistant	Resistant					Resistant	Resistant	Resistant	Resistant										Resistant	Resistant		Resistant
ABBN197	Acinetobacter baumannii	Western	CR	41-80	M	2024-07-13 00:00:00 UTC	non-icu	blood	Resistant	Resistant				Resistant		Resistant	Resistant					Resistant	Resistant	Resistant	Resistant										Resistant	Resistant		Resistant
ABBN197	Acinetobacter baumannii	Western	CR	41-80	M	2024-07-13 00:00:00 UTC	non-icu	blood	Resistant	Resistant				Resistant		Resistant	Resistant					Resistant	Resistant	Resistant	Resistant										Resistant	Resistant		Resistant
ABBN197	Acinetobacter baumannii	Western	CR	41-80	M	2024-07-13 00:00:00 UTC	non-icu	blood	Resistant	Resistant				Resistant		Resistant	Resistant					Resistant	Resistant	Resistant	Resistant										Resistant	Resistant		Resistant
ABBN197	Acinetobacter baumannii	Western	CR	41-80	M	2024-07-13 00:00:00 UTC	non-icu	blood	Resistant	Resistant				Resistant		Resistant	Resistant					Resistant	Resistant	Resistant	Resistant										Resistant	Resistant		Resistant
ABBN197	Acinetobacter baumannii	Western	CR	41-80	M	2024-07-13 00:00:00 UTC	non-icu	blood	Resistant	Resistant				Resistant		Resistant	Resistant					Resistant	Resistant	Resistant	Resistant										Resistant	Resistant		Resistant
ABBN197	Acinetobacter baumannii	Western	CR	41-80	M	2024-07-13 00:00:00 UTC	non-icu	blood	Resistant	Resistant				Resistant		Resistant	Resistant					Resistant	Resistant	Resistant	Resistant										Resistant	Resistant		Resistant
ABBN197	Acinetobacter baumannii	Western	CR	41-80	M	2024-07-13 00:00:00 UTC	non-icu	blood	Resistant	Resistant				Resistant		Resistant	Resistant					Resistant	Resistant	Resistant	Resistant										Resistant	Resistant		Resistant
ABBN197	Acinetobacter baumannii	Western	CR	41-80	M	2024-07-13 00:00:00 UTC	non-icu	blood	Resistant	Resistant				Resistant		Resistant	Resistant					Resistant	Resistant	Resistant	Resistant										Resistant	Resistant		Resistant
ABBN197	Acinetobacter baumannii	Western	CR	41-80	M	2024-07-13 00:00:00 UTC	non-icu	blood	Resistant	Resistant				Resistant		Resistant	Resistant					Resistant	Resistant	Resistant	Resistant										Resistant	Resistant		Resistant
ABBN197	Acinetobacter baumannii	Western	CR	41-80	M	2024-07-13 00:00:00 UTC	non-icu	blood	Resistant	Resistant				Resistant		Resistant	Resistant					Resistant	Resistant	Resistant	Resistant										Resistant	Resistant		Resistant
ABBN197	Acinetobacter baumannii	Western	CR	41-80	M	2024-07-13 00:00:00 UTC	non-icu	blood	Resistant	Resistant				Resistant		Resistant	Resistant					Resistant	Resistant	Resistant	Resistant										Resistant	Resistant		Resistant
ABBN197	Acinetobacter baumannii	Western	CR	41-80	M	2024-07-13 00:00:00 UTC	non-icu	blood	Resistant	Resistant				Resistant		Resistant	Resistant					Resistant	Resistant	Resistant	Resistant										Resistant	Resistant		Resistant
ABBN197	Acinetobacter baumannii	Western	CR	41-80	M	2024-07-13 00:00:00 UTC	non-icu	blood	Resistant	Resistant				Resistant		Resistant	Resistant					Resistant	Resistant	Resistant	Resistant										Resistant	Resistant		Resistant
ABBN197	Acinetobacter baumannii	Western	CR	41-80	M	2024-07-13 00:00:00 UTC	non-icu	blood	Resistant	Resistant				Resistant		Resistant	Resistant					Resistant	Resistant	Resistant	Resistant										Resistant	Resistant		Resistant
ABBN197	Acinetobacter baumannii	Western	CR	41-80	M	2024-07-13 00:00:00 UTC	non-icu	blood	Resistant	Resistant				Resistant		Resistant	Resistant					Resistant	Resistant	Resistant	Resistant										Resistant	Resistant		Resistant
ABBN197	Acinetobacter baumannii	Western	CR	41-80	M	2024-07-13 00:00:00 UTC	non-icu	blood	Resistant	Resistant				Resistant		Resistant	Resistant					Resistant	Resistant	Resistant	Resistant										Resistant	Resistant		Resistant
ABBN197	Acinetobacter baumannii	Western	CR	41-80	M	2024-07-13 00:00:00 UTC	non-icu	blood	Resistant	Resistant				Resistant		Resistant	Resistant					Resistant	Resistant	Resistant	Resistant										Resistant	Resistant		Resistant
ABBN197	Acinetobacter baumannii	Western	CR	41-80	M	2024-07-13 00:00:00 UTC	non-icu	blood	Resistant	Resistant				Resistant		Resistant	Resistant					Resistant	Resistant	Resistant	Resistant										Resistant	Resistant		Resistant
ABBN201	Acinetobacter baumannii	Western	CR	41-80	M	2024-06-22 00:00:00 UTC	op	blood	Resistant	Resistant				Resistant		Resistant	Resistant					Resistant	Resistant	Resistant	Resistant										Resistant	Resistant		Resistant
ABBN201	Acinetobacter baumannii	Western	CR	41-80	M	2024-06-22 00:00:00 UTC	op	blood	Resistant	Resistant				Resistant		Resistant	Resistant					Resistant	Resistant	Resistant	Resistant										Resistant	Resistant		Resistant
ABBN201	Acinetobacter baumannii	Western	CR	41-80	M	2024-06-22 00:00:00 UTC	op	blood	Resistant	Resistant				Resistant		Resistant	Resistant					Resistant	Resistant	Resistant	Resistant										Resistant	Resistant		Resistant
ABBN201	Acinetobacter baumannii	Western	CR	41-80	M	2024-06-22 00:00:00 UTC	op	blood	Resistant	Resistant				Resistant		Resistant	Resistant					Resistant	Resistant	Resistant	Resistant										Resistant	Resistant		Resistant
ABBN201	Acinetobacter baumannii	Western	CR	41-80	M	2024-06-22 00:00:00 UTC	op	blood	Resistant	Resistant				Resistant		Resistant	Resistant					Resistant	Resistant	Resistant	Resistant										Resistant	Resistant		Resistant
ABBN201	Acinetobacter baumannii	Western	CR	41-80	M	2024-06-22 00:00:00 UTC	op	blood	Resistant	Resistant				Resistant		Resistant	Resistant					Resistant	Resistant	Resistant	Resistant										Resistant	Resistant		Resistant
ABBN201	Acinetobacter baumannii	Western	CR	41-80	M	2024-06-22 00:00:00 UTC	op	blood	Resistant	Resistant				Resistant		Resistant	Resistant					Resistant	Resistant	Resistant	Resistant										Resistant	Resistant		Resistant
ABBN201	Acinetobacter baumannii	Western	CR	41-80	M	2024-06-22 00:00:00 UTC	op	blood	Resistant	Resistant				Resistant		Resistant	Resistant					Resistant	Resistant	Resistant	Resistant										Resistant	Resistant		Resistant
ABBN201	Acinetobacter baumannii	Western	CR	41-80	M	2024-06-22 00:00:00 UTC	op	blood	Resistant	Resistant				Resistant		Resistant	Resistant					Resistant	Resistant	Resistant	Resistant										Resistant	Resistant		Resistant
ABBN201	Acinetobacter baumannii	Western	CR	41-80	M	2024-06-22 00:00:00 UTC	op	blood	Resistant	Resistant				Resistant		Resistant	Resistant					Resistant	Resistant	Resistant	Resistant										Resistant	Resistant		Resistant
ABBN201	Acinetobacter baumannii	Western	CR	41-80	M	2024-06-22 00:00:00 UTC	op	blood	Resistant	Resistant				Resistant		Resistant	Resistant					Resistant	Resistant	Resistant	Resistant										Resistant	Resistant		Resistant
ABBN201	Acinetobacter baumannii	Western	CR	41-80	M	2024-06-22 00:00:00 UTC	op	blood	Resistant	Resistant				Resistant		Resistant	Resistant					Resistant	Resistant	Resistant	Resistant										Resistant	Resistant		Resistant
ABBN201	Acinetobacter baumannii	Western	CR	41-80	M	2024-06-22 00:00:00 UTC	op	blood	Resistant	Resistant				Resistant		Resistant	Resistant					Resistant	Resistant	Resistant	Resistant										Resistant	Resistant		Resistant
ABBN201	Acinetobacter baumannii	Western	CR	41-80	M	2024-06-22 00:00:00 UTC	op	blood	Resistant	Resistant				Resistant		Resistant	Resistant					Resistant	Resistant	Resistant	Resistant										Resistant	Resistant		Resistant
ABBN201	Acinetobacter baumannii	Western	CR	41-80	M	2024-06-22 00:00:00 UTC	op	blood	Resistant	Resistant				Resistant		Resistant	Resistant					Resistant	Resistant	Resistant	Resistant										Resistant	Resistant		Resistant
ABBN201	Acinetobacter baumannii	Western	CR	41-80	M	2024-06-22 00:00:00 UTC	op	blood	Resistant	Resistant				Resistant		Resistant	Resistant					Resistant	Resistant	Resistant	Resistant										Resistant	Resistant		Resistant
ABBN201	Acinetobacter baumannii	Western	CR	41-80	M	2024-06-22 00:00:00 UTC	op	blood	Resistant	Resistant				Resistant		Resistant	Resistant					Resistant	Resistant	Resistant	Resistant										Resistant	Resistant		Resistant
ABBN201	Acinetobacter baumannii	Western	CR	41-80	M	2024-06-22 00:00:00 UTC	op	blood	Resistant	Resistant				Resistant		Resistant	Resistant					Resistant	Resistant	Resistant	Resistant										Resistant	Resistant		Resistant
ABBN201	Acinetobacter baumannii	Western	CR	41-80	M	2024-06-22 00:00:00 UTC	op	blood	Resistant	Resistant				Resistant		Resistant	Resistant					Resistant	Resistant	Resistant	Resistant										Resistant	Resistant		Resistant
ABBN201	Acinetobacter baumannii	Western	CR	41-80	M	2024-06-22 00:00:00 UTC	op	blood	Resistant	Resistant				Resistant		Resistant	Resistant					Resistant	Resistant	Resistant	Resistant										Resistant	Resistant		Resistant
ABBN201	Acinetobacter baumannii	Western	CR	41-80	M	2024-06-22 00:00:00 UTC	op	blood	Resistant	Resistant				Resistant		Resistant	Resistant					Resistant	Resistant	Resistant	Resistant										Resistant	Resistant		Resistant
ABBN201	Acinetobacter baumannii	Western	CR	41-80	M	2024-06-22 00:00:00 UTC	op	blood	Resistant	Resistant				Resistant		Resistant	Resistant					Resistant	Resistant	Resistant	Resistant										Resistant	Resistant		Resistant
ABBN201	Acinetobacter baumannii	Western	CR	41-80	M	2024-06-22 00:00:00 UTC	op	blood	Resistant	Resistant				Resistant		Resistant	Resistant					Resistant	Resistant	Resistant	Resistant										Resistant	Resistant		Resistant
ABBN201	Acinetobacter baumannii	Western	CR	41-80	M	2024-06-22 00:00:00 UTC	op	blood	Resistant	Resistant				Resistant		Resistant	Resistant					Resistant	Resistant	Resistant	Resistant										Resistant	Resistant		Resistant
ABBN201	Acinetobacter baumannii	Western	CR	41-80	M	2024-06-22 00:00:00 UTC	op	blood	Resistant	Resistant				Resistant		Resistant	Resistant					Resistant	Resistant	Resistant	Resistant										Resistant	Resistant		Resistant
ABBN201	Acinetobacter baumannii	Western	CR	41-80	M	2024-06-22 00:00:00 UTC	op	blood	Resistant	Resistant				Resistant		Resistant	Resistant					Resistant	Resistant	Resistant	Resistant										Resistant	Resistant		Resistant
ABBN201	Acinetobacter baumannii	Western	CR	41-80	M	2024-06-22 00:00:00 UTC	op	blood	Resistant	Resistant				Resistant		Resistant	Resistant					Resistant	Resistant	Resistant	Resistant										Resistant	Resistant		Resistant
ABBN201	Acinetobacter baumannii	Western	CR	41-80	M	2024-06-22 00:00:00 UTC	op	blood	Resistant	Resistant				Resistant		Resistant	Resistant					Resistant	Resistant	Resistant	Resistant										Resistant	Resistant		Resistant
ABBN201	Acinetobacter baumannii	Western	CR	41-80	M	2024-06-22 00:00:00 UTC	op	blood	Resistant	Resistant				Resistant		Resistant	Resistant					Resistant	Resistant	Resistant	Resistant										Resistant	Resistant		Resistant
ABBN201	Acinetobacter baumannii	Western	CR	41-80	M	2024-06-22 00:00:00 UTC	op	blood	Resistant	Resistant				Resistant		Resistant	Resistant					Resistant	Resistant	Resistant	Resistant										Resistant	Resistant		Resistant
ABBN201	Acinetobacter baumannii	Western	CR	41-80	M	2024-06-22 00:00:00 UTC	op	blood	Resistant	Resistant				Resistant		Resistant	Resistant					Resistant	Resistant	Resistant	Resistant										Resistant	Resistant		Resistant
ABBN201	Acinetobacter baumannii	Western	CR	41-80	M	2024-06-22 00:00:00 UTC	op	blood	Resistant	Resistant				Resistant		Resistant	Resistant					Resistant	Resistant	Resistant	Resistant										Resistant	Resistant		Resistant
ABBN23	Acinetobacter baumannii	Western	CR	0-10	M	2023-02-14 00:00:00 UTC	op	blood	Resistant	Resistant				Resistant		Resistant	Resistant					Resistant	Resistant	Resistant	Resistant									Resistant	Resistant	Resistant		Resistant
ABBN23	Acinetobacter baumannii	Western	CR	0-10	M	2023-02-14 00:00:00 UTC	op	blood	Resistant	Resistant				Resistant		Resistant	Resistant					Resistant	Resistant	Resistant	Resistant									Resistant	Resistant	Resistant		Resistant
ABBN23	Acinetobacter baumannii	Western	CR	0-10	M	2023-02-14 00:00:00 UTC	op	blood	Resistant	Resistant				Resistant		Resistant	Resistant					Resistant	Resistant	Resistant	Resistant									Resistant	Resistant	Resistant		Resistant
ABBN23	Acinetobacter baumannii	Western	CR	0-10	M	2023-02-14 00:00:00 UTC	op	blood	Resistant	Resistant				Resistant		Resistant	Resistant					Resistant	Resistant	Resistant	Resistant									Resistant	Resistant	Resistant		Resistant
ABBN23	Acinetobacter baumannii	Western	CR	0-10	M	2023-02-14 00:00:00 UTC	op	blood	Resistant	Resistant				Resistant		Resistant	Resistant					Resistant	Resistant	Resistant	Resistant									Resistant	Resistant	Resistant		Resistant
ABBN23	Acinetobacter baumannii	Western	CR	0-10	M	2023-02-14 00:00:00 UTC	op	blood	Resistant	Resistant				Resistant		Resistant	Resistant					Resistant	Resistant	Resistant	Resistant									Resistant	Resistant	Resistant		Resistant
ABBN23	Acinetobacter baumannii	Western	CR	0-10	M	2023-02-14 00:00:00 UTC	op	blood	Resistant	Resistant				Resistant		Resistant	Resistant					Resistant	Resistant	Resistant	Resistant									Resistant	Resistant	Resistant		Resistant
ABBN23	Acinetobacter baumannii	Western	CR	0-10	M	2023-02-14 00:00:00 UTC	op	blood	Resistant	Resistant				Resistant		Resistant	Resistant					Resistant	Resistant	Resistant	Resistant									Resistant	Resistant	Resistant		Resistant
ABBN23	Acinetobacter baumannii	Western	CR	0-10	M	2023-02-14 00:00:00 UTC	op	blood	Resistant	Resistant				Resistant		Resistant	Resistant					Resistant	Resistant	Resistant	Resistant									Resistant	Resistant	Resistant		Resistant
ABBN23	Acinetobacter baumannii	Western	CR	0-10	M	2023-02-14 00:00:00 UTC	op	blood	Resistant	Resistant				Resistant		Resistant	Resistant					Resistant	Resistant	Resistant	Resistant									Resistant	Resistant	Resistant		Resistant
ABBN23	Acinetobacter baumannii	Western	CR	0-10	M	2023-02-14 00:00:00 UTC	op	blood	Resistant	Resistant				Resistant		Resistant	Resistant					Resistant	Resistant	Resistant	Resistant									Resistant	Resistant	Resistant		Resistant
ABBN23	Acinetobacter baumannii	Western	CR	0-10	M	2023-02-14 00:00:00 UTC	op	blood	Resistant	Resistant				Resistant		Resistant	Resistant					Resistant	Resistant	Resistant	Resistant									Resistant	Resistant	Resistant		Resistant
ABBN23	Acinetobacter baumannii	Western	CR	0-10	M	2023-02-14 00:00:00 UTC	op	blood	Resistant	Resistant				Resistant		Resistant	Resistant					Resistant	Resistant	Resistant	Resistant									Resistant	Resistant	Resistant		Resistant
ABBN23	Acinetobacter baumannii	Western	CR	0-10	M	2023-02-14 00:00:00 UTC	op	blood	Resistant	Resistant				Resistant		Resistant	Resistant					Resistant	Resistant	Resistant	Resistant									Resistant	Resistant	Resistant		Resistant
ABBN23	Acinetobacter baumannii	Western	CR	0-10	M	2023-02-14 00:00:00 UTC	op	blood	Resistant	Resistant				Resistant		Resistant	Resistant					Resistant	Resistant	Resistant	Resistant									Resistant	Resistant	Resistant		Resistant
ABBN23	Acinetobacter baumannii	Western	CR	0-10	M	2023-02-14 00:00:00 UTC	op	blood	Resistant	Resistant				Resistant		Resistant	Resistant					Resistant	Resistant	Resistant	Resistant									Resistant	Resistant	Resistant		Resistant
ABBN23	Acinetobacter baumannii	Western	CR	0-10	M	2023-02-14 00:00:00 UTC	op	blood	Resistant	Resistant				Resistant		Resistant	Resistant					Resistant	Resistant	Resistant	Resistant									Resistant	Resistant	Resistant		Resistant
ABBN23	Acinetobacter baumannii	Western	CR	0-10	M	2023-02-14 00:00:00 UTC	op	blood	Resistant	Resistant				Resistant		Resistant	Resistant					Resistant	Resistant	Resistant	Resistant									Resistant	Resistant	Resistant		Resistant
ABBN23	Acinetobacter baumannii	Western	CR	0-10	M	2023-02-14 00:00:00 UTC	op	blood	Resistant	Resistant				Resistant		Resistant	Resistant					Resistant	Resistant	Resistant	Resistant									Resistant	Resistant	Resistant		Resistant
ABBN23	Acinetobacter baumannii	Western	CR	0-10	M	2023-02-14 00:00:00 UTC	op	blood	Resistant	Resistant				Resistant		Resistant	Resistant					Resistant	Resistant	Resistant	Resistant									Resistant	Resistant	Resistant		Resistant
ABBN23	Acinetobacter baumannii	Western	CR	0-10	M	2023-02-14 00:00:00 UTC	op	blood	Resistant	Resistant				Resistant		Resistant	Resistant					Resistant	Resistant	Resistant	Resistant									Resistant	Resistant	Resistant		Resistant
ABBN23	Acinetobacter baumannii	Western	CR	0-10	M	2023-02-14 00:00:00 UTC	op	blood	Resistant	Resistant				Resistant		Resistant	Resistant					Resistant	Resistant	Resistant	Resistant									Resistant	Resistant	Resistant		Resistant
ABBN23	Acinetobacter baumannii	Western	CR	0-10	M	2023-02-14 00:00:00 UTC	op	blood	Resistant	Resistant				Resistant		Resistant	Resistant					Resistant	Resistant	Resistant	Resistant									Resistant	Resistant	Resistant		Resistant
ABBN23	Acinetobacter baumannii	Western	CR	0-10	M	2023-02-14 00:00:00 UTC	op	blood	Resistant	Resistant				Resistant		Resistant	Resistant					Resistant	Resistant	Resistant	Resistant									Resistant	Resistant	Resistant		Resistant
ABBN23	Acinetobacter baumannii	Western	CR	0-10	M	2023-02-14 00:00:00 UTC	op	blood	Resistant	Resistant				Resistant		Resistant	Resistant					Resistant	Resistant	Resistant	Resistant									Resistant	Resistant	Resistant		Resistant
ABBN23	Acinetobacter baumannii	Western	CR	0-10	M	2023-02-14 00:00:00 UTC	op	blood	Resistant	Resistant				Resistant		Resistant	Resistant					Resistant	Resistant	Resistant	Resistant									Resistant	Resistant	Resistant		Resistant
ABBN23	Acinetobacter baumannii	Western	CR	0-10	M	2023-02-14 00:00:00 UTC	op	blood	Resistant	Resistant				Resistant		Resistant	Resistant					Resistant	Resistant	Resistant	Resistant									Resistant	Resistant	Resistant		Resistant
ABBN23	Acinetobacter baumannii	Western	CR	0-10	M	2023-02-14 00:00:00 UTC	op	blood	Resistant	Resistant				Resistant		Resistant	Resistant					Resistant	Resistant	Resistant	Resistant									Resistant	Resistant	Resistant		Resistant
ABBN23	Acinetobacter baumannii	Western	CR	0-10	M	2023-02-14 00:00:00 UTC	op	blood	Resistant	Resistant				Resistant		Resistant	Resistant					Resistant	Resistant	Resistant	Resistant									Resistant	Resistant	Resistant		Resistant
ABBN23	Acinetobacter baumannii	Western	CR	0-10	M	2023-02-14 00:00:00 UTC	op	blood	Resistant	Resistant				Resistant		Resistant	Resistant					Resistant	Resistant	Resistant	Resistant									Resistant	Resistant	Resistant		Resistant
ABBN23	Acinetobacter baumannii	Western	CR	0-10	M	2023-02-14 00:00:00 UTC	op	blood	Resistant	Resistant				Resistant		Resistant	Resistant					Resistant	Resistant	Resistant	Resistant									Resistant	Resistant	Resistant		Resistant
ABBN23	Acinetobacter baumannii	Western	CR	0-10	M	2023-02-14 00:00:00 UTC	op	blood	Resistant	Resistant				Resistant		Resistant	Resistant					Resistant	Resistant	Resistant	Resistant									Resistant	Resistant	Resistant		Resistant
ABBN23	Acinetobacter baumannii	Western	CR	0-10	M	2023-02-14 00:00:00 UTC	op	blood	Resistant	Resistant				Resistant		Resistant	Resistant					Resistant	Resistant	Resistant	Resistant									Resistant	Resistant	Resistant		Resistant
ABBN23	Acinetobacter baumannii	Western	CR	0-10	M	2023-02-14 00:00:00 UTC	op	blood	Resistant	Resistant				Resistant		Resistant	Resistant					Resistant	Resistant	Resistant	Resistant									Resistant	Resistant	Resistant		Resistant
ABBN23	Acinetobacter baumannii	Western	CR	0-10	M	2023-02-14 00:00:00 UTC	op	blood	Resistant	Resistant				Resistant		Resistant	Resistant					Resistant	Resistant	Resistant	Resistant									Resistant	Resistant	Resistant		Resistant
ABBN27	Acinetobacter baumannii	Western	CR	41-80	F	2023-02-24 00:00:00 UTC	icu	blood	Resistant	Resistant				Resistant		Resistant	Resistant					Resistant	Resistant	Resistant	Resistant									Resistant	Resistant	Resistant		Resistant
ABBN27	Acinetobacter baumannii	Western	CR	41-80	F	2023-02-24 00:00:00 UTC	icu	blood	Resistant	Resistant				Resistant		Resistant	Resistant					Resistant	Resistant	Resistant	Resistant									Resistant	Resistant	Resistant		Resistant
ABBN27	Acinetobacter baumannii	Western	CR	41-80	F	2023-02-24 00:00:00 UTC	icu	blood	Resistant	Resistant				Resistant		Resistant	Resistant					Resistant	Resistant	Resistant	Resistant									Resistant	Resistant	Resistant		Resistant
ABBN27	Acinetobacter baumannii	Western	CR	41-80	F	2023-02-24 00:00:00 UTC	icu	blood	Resistant	Resistant				Resistant		Resistant	Resistant					Resistant	Resistant	Resistant	Resistant									Resistant	Resistant	Resistant		Resistant
ABBN27	Acinetobacter baumannii	Western	CR	41-80	F	2023-02-24 00:00:00 UTC	icu	blood	Resistant	Resistant				Resistant		Resistant	Resistant					Resistant	Resistant	Resistant	Resistant									Resistant	Resistant	Resistant		Resistant
ABBN27	Acinetobacter baumannii	Western	CR	41-80	F	2023-02-24 00:00:00 UTC	icu	blood	Resistant	Resistant				Resistant		Resistant	Resistant					Resistant	Resistant	Resistant	Resistant									Resistant	Resistant	Resistant		Resistant
ABBN27	Acinetobacter baumannii	Western	CR	41-80	F	2023-02-24 00:00:00 UTC	icu	blood	Resistant	Resistant				Resistant		Resistant	Resistant					Resistant	Resistant	Resistant	Resistant									Resistant	Resistant	Resistant		Resistant
ABBN27	Acinetobacter baumannii	Western	CR	41-80	F	2023-02-24 00:00:00 UTC	icu	blood	Resistant	Resistant				Resistant		Resistant	Resistant					Resistant	Resistant	Resistant	Resistant									Resistant	Resistant	Resistant		Resistant
ABBN27	Acinetobacter baumannii	Western	CR	41-80	F	2023-02-24 00:00:00 UTC	icu	blood	Resistant	Resistant				Resistant		Resistant	Resistant					Resistant	Resistant	Resistant	Resistant									Resistant	Resistant	Resistant		Resistant
ABBN27	Acinetobacter baumannii	Western	CR	41-80	F	2023-02-24 00:00:00 UTC	icu	blood	Resistant	Resistant				Resistant		Resistant	Resistant					Resistant	Resistant	Resistant	Resistant									Resistant	Resistant	Resistant		Resistant
ABBN27	Acinetobacter baumannii	Western	CR	41-80	F	2023-02-24 00:00:00 UTC	icu	blood	Resistant	Resistant				Resistant		Resistant	Resistant					Resistant	Resistant	Resistant	Resistant									Resistant	Resistant	Resistant		Resistant
ABBN27	Acinetobacter baumannii	Western	CR	41-80	F	2023-02-24 00:00:00 UTC	icu	blood	Resistant	Resistant				Resistant		Resistant	Resistant					Resistant	Resistant	Resistant	Resistant									Resistant	Resistant	Resistant		Resistant
ABBN27	Acinetobacter baumannii	Western	CR	41-80	F	2023-02-24 00:00:00 UTC	icu	blood	Resistant	Resistant				Resistant		Resistant	Resistant					Resistant	Resistant	Resistant	Resistant									Resistant	Resistant	Resistant		Resistant
ABBN27	Acinetobacter baumannii	Western	CR	41-80	F	2023-02-24 00:00:00 UTC	icu	blood	Resistant	Resistant				Resistant		Resistant	Resistant					Resistant	Resistant	Resistant	Resistant									Resistant	Resistant	Resistant		Resistant
ABBN27	Acinetobacter baumannii	Western	CR	41-80	F	2023-02-24 00:00:00 UTC	icu	blood	Resistant	Resistant				Resistant		Resistant	Resistant					Resistant	Resistant	Resistant	Resistant									Resistant	Resistant	Resistant		Resistant
ABBN27	Acinetobacter baumannii	Western	CR	41-80	F	2023-02-24 00:00:00 UTC	icu	blood	Resistant	Resistant				Resistant		Resistant	Resistant					Resistant	Resistant	Resistant	Resistant									Resistant	Resistant	Resistant		Resistant
ABBN27	Acinetobacter baumannii	Western	CR	41-80	F	2023-02-24 00:00:00 UTC	icu	blood	Resistant	Resistant				Resistant		Resistant	Resistant					Resistant	Resistant	Resistant	Resistant									Resistant	Resistant	Resistant		Resistant
ABBN27	Acinetobacter baumannii	Western	CR	41-80	F	2023-02-24 00:00:00 UTC	icu	blood	Resistant	Resistant				Resistant		Resistant	Resistant					Resistant	Resistant	Resistant	Resistant									Resistant	Resistant	Resistant		Resistant
ABBN27	Acinetobacter baumannii	Western	CR	41-80	F	2023-02-24 00:00:00 UTC	icu	blood	Resistant	Resistant				Resistant		Resistant	Resistant					Resistant	Resistant	Resistant	Resistant									Resistant	Resistant	Resistant		Resistant
ABBN27	Acinetobacter baumannii	Western	CR	41-80	F	2023-02-24 00:00:00 UTC	icu	blood	Resistant	Resistant				Resistant		Resistant	Resistant					Resistant	Resistant	Resistant	Resistant									Resistant	Resistant	Resistant		Resistant
ABBN27	Acinetobacter baumannii	Western	CR	41-80	F	2023-02-24 00:00:00 UTC	icu	blood	Resistant	Resistant				Resistant		Resistant	Resistant					Resistant	Resistant	Resistant	Resistant									Resistant	Resistant	Resistant		Resistant
ABBN27	Acinetobacter baumannii	Western	CR	41-80	F	2023-02-24 00:00:00 UTC	icu	blood	Resistant	Resistant				Resistant		Resistant	Resistant					Resistant	Resistant	Resistant	Resistant									Resistant	Resistant	Resistant		Resistant
ABBN27	Acinetobacter baumannii	Western	CR	41-80	F	2023-02-24 00:00:00 UTC	icu	blood	Resistant	Resistant				Resistant		Resistant	Resistant					Resistant	Resistant	Resistant	Resistant									Resistant	Resistant	Resistant		Resistant
ABBN27	Acinetobacter baumannii	Western	CR	41-80	F	2023-02-24 00:00:00 UTC	icu	blood	Resistant	Resistant				Resistant		Resistant	Resistant					Resistant	Resistant	Resistant	Resistant									Resistant	Resistant	Resistant		Resistant
ABBN27	Acinetobacter baumannii	Western	CR	41-80	F	2023-02-24 00:00:00 UTC	icu	blood	Resistant	Resistant				Resistant		Resistant	Resistant					Resistant	Resistant	Resistant	Resistant									Resistant	Resistant	Resistant		Resistant
ABBN27	Acinetobacter baumannii	Western	CR	41-80	F	2023-02-24 00:00:00 UTC	icu	blood	Resistant	Resistant				Resistant		Resistant	Resistant					Resistant	Resistant	Resistant	Resistant									Resistant	Resistant	Resistant		Resistant
ABBN27	Acinetobacter baumannii	Western	CR	41-80	F	2023-02-24 00:00:00 UTC	icu	blood	Resistant	Resistant				Resistant		Resistant	Resistant					Resistant	Resistant	Resistant	Resistant									Resistant	Resistant	Resistant		Resistant
ABBN27	Acinetobacter baumannii	Western	CR	41-80	F	2023-02-24 00:00:00 UTC	icu	blood	Resistant	Resistant				Resistant		Resistant	Resistant					Resistant	Resistant	Resistant	Resistant									Resistant	Resistant	Resistant		Resistant
ABBN27	Acinetobacter baumannii	Western	CR	41-80	F	2023-02-24 00:00:00 UTC	icu	blood	Resistant	Resistant				Resistant		Resistant	Resistant					Resistant	Resistant	Resistant	Resistant									Resistant	Resistant	Resistant		Resistant
ABBN27	Acinetobacter baumannii	Western	CR	41-80	F	2023-02-24 00:00:00 UTC	icu	blood	Resistant	Resistant				Resistant		Resistant	Resistant					Resistant	Resistant	Resistant	Resistant									Resistant	Resistant	Resistant		Resistant
ABBN27	Acinetobacter baumannii	Western	CR	41-80	F	2023-02-24 00:00:00 UTC	icu	blood	Resistant	Resistant				Resistant		Resistant	Resistant					Resistant	Resistant	Resistant	Resistant									Resistant	Resistant	Resistant		Resistant
ABBN27	Acinetobacter baumannii	Western	CR	41-80	F	2023-02-24 00:00:00 UTC	icu	blood	Resistant	Resistant				Resistant		Resistant	Resistant					Resistant	Resistant	Resistant	Resistant									Resistant	Resistant	Resistant		Resistant
ABBN27	Acinetobacter baumannii	Western	CR	41-80	F	2023-02-24 00:00:00 UTC	icu	blood	Resistant	Resistant				Resistant		Resistant	Resistant					Resistant	Resistant	Resistant	Resistant									Resistant	Resistant	Resistant		Resistant
ABBN27	Acinetobacter baumannii	Western	CR	41-80	F	2023-02-24 00:00:00 UTC	icu	blood	Resistant	Resistant				Resistant		Resistant	Resistant					Resistant	Resistant	Resistant	Resistant									Resistant	Resistant	Resistant		Resistant
ABBN27	Acinetobacter baumannii	Western	CR	41-80	F	2023-02-24 00:00:00 UTC	icu	blood	Resistant	Resistant				Resistant		Resistant	Resistant					Resistant	Resistant	Resistant	Resistant									Resistant	Resistant	Resistant		Resistant
ABBN27	Acinetobacter baumannii	Western	CR	41-80	F	2023-02-24 00:00:00 UTC	icu	blood	Resistant	Resistant				Resistant		Resistant	Resistant					Resistant	Resistant	Resistant	Resistant									Resistant	Resistant	Resistant		Resistant
ABBN27	Acinetobacter baumannii	Western	CR	41-80	F	2023-02-24 00:00:00 UTC	icu	blood	Resistant	Resistant				Resistant		Resistant	Resistant					Resistant	Resistant	Resistant	Resistant									Resistant	Resistant	Resistant		Resistant
ABBN27	Acinetobacter baumannii	Western	CR	41-80	F	2023-02-24 00:00:00 UTC	icu	blood	Resistant	Resistant				Resistant		Resistant	Resistant					Resistant	Resistant	Resistant	Resistant									Resistant	Resistant	Resistant		Resistant
ABBN27	Acinetobacter baumannii	Western	CR	41-80	F	2023-02-24 00:00:00 UTC	icu	blood	Resistant	Resistant				Resistant		Resistant	Resistant					Resistant	Resistant	Resistant	Resistant									Resistant	Resistant	Resistant		Resistant
ABBN27	Acinetobacter baumannii	Western	CR	41-80	F	2023-02-24 00:00:00 UTC	icu	blood	Resistant	Resistant				Resistant		Resistant	Resistant					Resistant	Resistant	Resistant	Resistant									Resistant	Resistant	Resistant		Resistant
ABBN48	Acinetobacter baumannii	Western	CR	11-40	F	2023-06-13 00:00:00 UTC	icu	blood	Resistant	Resistant				Resistant		Resistant	Resistant					Resistant	Resistant	Resistant	Resistant									Resistant	Resistant	Resistant		Resistant
ABBN48	Acinetobacter baumannii	Western	CR	11-40	F	2023-06-13 00:00:00 UTC	icu	blood	Resistant	Resistant				Resistant		Resistant	Resistant					Resistant	Resistant	Resistant	Resistant									Resistant	Resistant	Resistant		Resistant
ABBN48	Acinetobacter baumannii	Western	CR	11-40	F	2023-06-13 00:00:00 UTC	icu	blood	Resistant	Resistant				Resistant		Resistant	Resistant					Resistant	Resistant	Resistant	Resistant									Resistant	Resistant	Resistant		Resistant
ABBN48	Acinetobacter baumannii	Western	CR	11-40	F	2023-06-13 00:00:00 UTC	icu	blood	Resistant	Resistant				Resistant		Resistant	Resistant					Resistant	Resistant	Resistant	Resistant									Resistant	Resistant	Resistant		Resistant
ABBN48	Acinetobacter baumannii	Western	CR	11-40	F	2023-06-13 00:00:00 UTC	icu	blood	Resistant	Resistant				Resistant		Resistant	Resistant					Resistant	Resistant	Resistant	Resistant									Resistant	Resistant	Resistant		Resistant
ABBN48	Acinetobacter baumannii	Western	CR	11-40	F	2023-06-13 00:00:00 UTC	icu	blood	Resistant	Resistant				Resistant		Resistant	Resistant					Resistant	Resistant	Resistant	Resistant									Resistant	Resistant	Resistant		Resistant
ABBN48	Acinetobacter baumannii	Western	CR	11-40	F	2023-06-13 00:00:00 UTC	icu	blood	Resistant	Resistant				Resistant		Resistant	Resistant					Resistant	Resistant	Resistant	Resistant									Resistant	Resistant	Resistant		Resistant
ABBN48	Acinetobacter baumannii	Western	CR	11-40	F	2023-06-13 00:00:00 UTC	icu	blood	Resistant	Resistant				Resistant		Resistant	Resistant					Resistant	Resistant	Resistant	Resistant									Resistant	Resistant	Resistant		Resistant
ABBN48	Acinetobacter baumannii	Western	CR	11-40	F	2023-06-13 00:00:00 UTC	icu	blood	Resistant	Resistant				Resistant		Resistant	Resistant					Resistant	Resistant	Resistant	Resistant									Resistant	Resistant	Resistant		Resistant
ABBN48	Acinetobacter baumannii	Western	CR	11-40	F	2023-06-13 00:00:00 UTC	icu	blood	Resistant	Resistant				Resistant		Resistant	Resistant					Resistant	Resistant	Resistant	Resistant									Resistant	Resistant	Resistant		Resistant
ABBN48	Acinetobacter baumannii	Western	CR	11-40	F	2023-06-13 00:00:00 UTC	icu	blood	Resistant	Resistant				Resistant		Resistant	Resistant					Resistant	Resistant	Resistant	Resistant									Resistant	Resistant	Resistant		Resistant
ABBN48	Acinetobacter baumannii	Western	CR	11-40	F	2023-06-13 00:00:00 UTC	icu	blood	Resistant	Resistant				Resistant		Resistant	Resistant					Resistant	Resistant	Resistant	Resistant									Resistant	Resistant	Resistant		Resistant
ABBN48	Acinetobacter baumannii	Western	CR	11-40	F	2023-06-13 00:00:00 UTC	icu	blood	Resistant	Resistant				Resistant		Resistant	Resistant					Resistant	Resistant	Resistant	Resistant									Resistant	Resistant	Resistant		Resistant
ABBN48	Acinetobacter baumannii	Western	CR	11-40	F	2023-06-13 00:00:00 UTC	icu	blood	Resistant	Resistant				Resistant		Resistant	Resistant					Resistant	Resistant	Resistant	Resistant									Resistant	Resistant	Resistant		Resistant
ABBN48	Acinetobacter baumannii	Western	CR	11-40	F	2023-06-13 00:00:00 UTC	icu	blood	Resistant	Resistant				Resistant		Resistant	Resistant					Resistant	Resistant	Resistant	Resistant									Resistant	Resistant	Resistant		Resistant
ABBN48	Acinetobacter baumannii	Western	CR	11-40	F	2023-06-13 00:00:00 UTC	icu	blood	Resistant	Resistant				Resistant		Resistant	Resistant					Resistant	Resistant	Resistant	Resistant									Resistant	Resistant	Resistant		Resistant
ABBN48	Acinetobacter baumannii	Western	CR	11-40	F	2023-06-13 00:00:00 UTC	icu	blood	Resistant	Resistant				Resistant		Resistant	Resistant					Resistant	Resistant	Resistant	Resistant									Resistant	Resistant	Resistant		Resistant
ABBN48	Acinetobacter baumannii	Western	CR	11-40	F	2023-06-13 00:00:00 UTC	icu	blood	Resistant	Resistant				Resistant		Resistant	Resistant					Resistant	Resistant	Resistant	Resistant									Resistant	Resistant	Resistant		Resistant
ABBN48	Acinetobacter baumannii	Western	CR	11-40	F	2023-06-13 00:00:00 UTC	icu	blood	Resistant	Resistant				Resistant		Resistant	Resistant					Resistant	Resistant	Resistant	Resistant									Resistant	Resistant	Resistant		Resistant
ABBN48	Acinetobacter baumannii	Western	CR	11-40	F	2023-06-13 00:00:00 UTC	icu	blood	Resistant	Resistant				Resistant		Resistant	Resistant					Resistant	Resistant	Resistant	Resistant									Resistant	Resistant	Resistant		Resistant
ABBN48	Acinetobacter baumannii	Western	CR	11-40	F	2023-06-13 00:00:00 UTC	icu	blood	Resistant	Resistant				Resistant		Resistant	Resistant					Resistant	Resistant	Resistant	Resistant									Resistant	Resistant	Resistant		Resistant
ABBN48	Acinetobacter baumannii	Western	CR	11-40	F	2023-06-13 00:00:00 UTC	icu	blood	Resistant	Resistant				Resistant		Resistant	Resistant					Resistant	Resistant	Resistant	Resistant									Resistant	Resistant	Resistant		Resistant
ABBN48	Acinetobacter baumannii	Western	CR	11-40	F	2023-06-13 00:00:00 UTC	icu	blood	Resistant	Resistant				Resistant		Resistant	Resistant					Resistant	Resistant	Resistant	Resistant									Resistant	Resistant	Resistant		Resistant
ABBN48	Acinetobacter baumannii	Western	CR	11-40	F	2023-06-13 00:00:00 UTC	icu	blood	Resistant	Resistant				Resistant		Resistant	Resistant					Resistant	Resistant	Resistant	Resistant									Resistant	Resistant	Resistant		Resistant
ABBN48	Acinetobacter baumannii	Western	CR	11-40	F	2023-06-13 00:00:00 UTC	icu	blood	Resistant	Resistant				Resistant		Resistant	Resistant					Resistant	Resistant	Resistant	Resistant									Resistant	Resistant	Resistant		Resistant
ABBN48	Acinetobacter baumannii	Western	CR	11-40	F	2023-06-13 00:00:00 UTC	icu	blood	Resistant	Resistant				Resistant		Resistant	Resistant					Resistant	Resistant	Resistant	Resistant									Resistant	Resistant	Resistant		Resistant
ABBN48	Acinetobacter baumannii	Western	CR	11-40	F	2023-06-13 00:00:00 UTC	icu	blood	Resistant	Resistant				Resistant		Resistant	Resistant					Resistant	Resistant	Resistant	Resistant									Resistant	Resistant	Resistant		Resistant
ABBN48	Acinetobacter baumannii	Western	CR	11-40	F	2023-06-13 00:00:00 UTC	icu	blood	Resistant	Resistant				Resistant		Resistant	Resistant					Resistant	Resistant	Resistant	Resistant									Resistant	Resistant	Resistant		Resistant
ABBN48	Acinetobacter baumannii	Western	CR	11-40	F	2023-06-13 00:00:00 UTC	icu	blood	Resistant	Resistant				Resistant		Resistant	Resistant					Resistant	Resistant	Resistant	Resistant									Resistant	Resistant	Resistant		Resistant
ABBN48	Acinetobacter baumannii	Western	CR	11-40	F	2023-06-13 00:00:00 UTC	icu	blood	Resistant	Resistant				Resistant		Resistant	Resistant					Resistant	Resistant	Resistant	Resistant									Resistant	Resistant	Resistant		Resistant
ABBN48	Acinetobacter baumannii	Western	CR	11-40	F	2023-06-13 00:00:00 UTC	icu	blood	Resistant	Resistant				Resistant		Resistant	Resistant					Resistant	Resistant	Resistant	Resistant									Resistant	Resistant	Resistant		Resistant
ABBN48	Acinetobacter baumannii	Western	CR	11-40	F	2023-06-13 00:00:00 UTC	icu	blood	Resistant	Resistant				Resistant		Resistant	Resistant					Resistant	Resistant	Resistant	Resistant									Resistant	Resistant	Resistant		Resistant
ABBN48	Acinetobacter baumannii	Western	CR	11-40	F	2023-06-13 00:00:00 UTC	icu	blood	Resistant	Resistant				Resistant		Resistant	Resistant					Resistant	Resistant	Resistant	Resistant									Resistant	Resistant	Resistant		Resistant
ABBN48	Acinetobacter baumannii	Western	CR	11-40	F	2023-06-13 00:00:00 UTC	icu	blood	Resistant	Resistant				Resistant		Resistant	Resistant					Resistant	Resistant	Resistant	Resistant									Resistant	Resistant	Resistant		Resistant
ABBN48	Acinetobacter baumannii	Western	CR	11-40	F	2023-06-13 00:00:00 UTC	icu	blood	Resistant	Resistant				Resistant		Resistant	Resistant					Resistant	Resistant	Resistant	Resistant									Resistant	Resistant	Resistant		Resistant
ABBN48	Acinetobacter baumannii	Western	CR	11-40	F	2023-06-13 00:00:00 UTC	icu	blood	Resistant	Resistant				Resistant		Resistant	Resistant					Resistant	Resistant	Resistant	Resistant									Resistant	Resistant	Resistant		Resistant
ABBN48	Acinetobacter baumannii	Western	CR	11-40	F	2023-06-13 00:00:00 UTC	icu	blood	Resistant	Resistant				Resistant		Resistant	Resistant					Resistant	Resistant	Resistant	Resistant									Resistant	Resistant	Resistant		Resistant
ABBN49	Acinetobacter baumannii	Western	CR	41-80	F	2023-06-10 00:00:00 UTC	icu	blood	Resistant	Resistant				Resistant		Resistant	Resistant					Resistant	Resistant	Resistant	Resistant									Resistant	Resistant	Resistant		Resistant
ABBN49	Acinetobacter baumannii	Western	CR	41-80	F	2023-06-10 00:00:00 UTC	icu	blood	Resistant	Resistant				Resistant		Resistant	Resistant					Resistant	Resistant	Resistant	Resistant									Resistant	Resistant	Resistant		Resistant
ABBN49	Acinetobacter baumannii	Western	CR	41-80	F	2023-06-10 00:00:00 UTC	icu	blood	Resistant	Resistant				Resistant		Resistant	Resistant					Resistant	Resistant	Resistant	Resistant									Resistant	Resistant	Resistant		Resistant
ABBN49	Acinetobacter baumannii	Western	CR	41-80	F	2023-06-10 00:00:00 UTC	icu	blood	Resistant	Resistant				Resistant		Resistant	Resistant					Resistant	Resistant	Resistant	Resistant									Resistant	Resistant	Resistant		Resistant
ABBN49	Acinetobacter baumannii	Western	CR	41-80	F	2023-06-10 00:00:00 UTC	icu	blood	Resistant	Resistant				Resistant		Resistant	Resistant					Resistant	Resistant	Resistant	Resistant									Resistant	Resistant	Resistant		Resistant
ABBN49	Acinetobacter baumannii	Western	CR	41-80	F	2023-06-10 00:00:00 UTC	icu	blood	Resistant	Resistant				Resistant		Resistant	Resistant					Resistant	Resistant	Resistant	Resistant									Resistant	Resistant	Resistant		Resistant
ABBN49	Acinetobacter baumannii	Western	CR	41-80	F	2023-06-10 00:00:00 UTC	icu	blood	Resistant	Resistant				Resistant		Resistant	Resistant					Resistant	Resistant	Resistant	Resistant									Resistant	Resistant	Resistant		Resistant
ABBN49	Acinetobacter baumannii	Western	CR	41-80	F	2023-06-10 00:00:00 UTC	icu	blood	Resistant	Resistant				Resistant		Resistant	Resistant					Resistant	Resistant	Resistant	Resistant									Resistant	Resistant	Resistant		Resistant
ABBN49	Acinetobacter baumannii	Western	CR	41-80	F	2023-06-10 00:00:00 UTC	icu	blood	Resistant	Resistant				Resistant		Resistant	Resistant					Resistant	Resistant	Resistant	Resistant									Resistant	Resistant	Resistant		Resistant
ABBN49	Acinetobacter baumannii	Western	CR	41-80	F	2023-06-10 00:00:00 UTC	icu	blood	Resistant	Resistant				Resistant		Resistant	Resistant					Resistant	Resistant	Resistant	Resistant									Resistant	Resistant	Resistant		Resistant
ABBN49	Acinetobacter baumannii	Western	CR	41-80	F	2023-06-10 00:00:00 UTC	icu	blood	Resistant	Resistant				Resistant		Resistant	Resistant					Resistant	Resistant	Resistant	Resistant									Resistant	Resistant	Resistant		Resistant
ABBN49	Acinetobacter baumannii	Western	CR	41-80	F	2023-06-10 00:00:00 UTC	icu	blood	Resistant	Resistant				Resistant		Resistant	Resistant					Resistant	Resistant	Resistant	Resistant									Resistant	Resistant	Resistant		Resistant
ABBN49	Acinetobacter baumannii	Western	CR	41-80	F	2023-06-10 00:00:00 UTC	icu	blood	Resistant	Resistant				Resistant		Resistant	Resistant					Resistant	Resistant	Resistant	Resistant									Resistant	Resistant	Resistant		Resistant
ABBN49	Acinetobacter baumannii	Western	CR	41-80	F	2023-06-10 00:00:00 UTC	icu	blood	Resistant	Resistant				Resistant		Resistant	Resistant					Resistant	Resistant	Resistant	Resistant									Resistant	Resistant	Resistant		Resistant
ABBN49	Acinetobacter baumannii	Western	CR	41-80	F	2023-06-10 00:00:00 UTC	icu	blood	Resistant	Resistant				Resistant		Resistant	Resistant					Resistant	Resistant	Resistant	Resistant									Resistant	Resistant	Resistant		Resistant
ABBN49	Acinetobacter baumannii	Western	CR	41-80	F	2023-06-10 00:00:00 UTC	icu	blood	Resistant	Resistant				Resistant		Resistant	Resistant					Resistant	Resistant	Resistant	Resistant									Resistant	Resistant	Resistant		Resistant
ABBN49	Acinetobacter baumannii	Western	CR	41-80	F	2023-06-10 00:00:00 UTC	icu	blood	Resistant	Resistant				Resistant		Resistant	Resistant					Resistant	Resistant	Resistant	Resistant									Resistant	Resistant	Resistant		Resistant
ABBN49	Acinetobacter baumannii	Western	CR	41-80	F	2023-06-10 00:00:00 UTC	icu	blood	Resistant	Resistant				Resistant		Resistant	Resistant					Resistant	Resistant	Resistant	Resistant									Resistant	Resistant	Resistant		Resistant
ABBN49	Acinetobacter baumannii	Western	CR	41-80	F	2023-06-10 00:00:00 UTC	icu	blood	Resistant	Resistant				Resistant		Resistant	Resistant					Resistant	Resistant	Resistant	Resistant									Resistant	Resistant	Resistant		Resistant
ABBN49	Acinetobacter baumannii	Western	CR	41-80	F	2023-06-10 00:00:00 UTC	icu	blood	Resistant	Resistant				Resistant		Resistant	Resistant					Resistant	Resistant	Resistant	Resistant									Resistant	Resistant	Resistant		Resistant
ABBN49	Acinetobacter baumannii	Western	CR	41-80	F	2023-06-10 00:00:00 UTC	icu	blood	Resistant	Resistant				Resistant		Resistant	Resistant					Resistant	Resistant	Resistant	Resistant									Resistant	Resistant	Resistant		Resistant
ABBN49	Acinetobacter baumannii	Western	CR	41-80	F	2023-06-10 00:00:00 UTC	icu	blood	Resistant	Resistant				Resistant		Resistant	Resistant					Resistant	Resistant	Resistant	Resistant									Resistant	Resistant	Resistant		Resistant
ABBN49	Acinetobacter baumannii	Western	CR	41-80	F	2023-06-10 00:00:00 UTC	icu	blood	Resistant	Resistant				Resistant		Resistant	Resistant					Resistant	Resistant	Resistant	Resistant									Resistant	Resistant	Resistant		Resistant
ABBN49	Acinetobacter baumannii	Western	CR	41-80	F	2023-06-10 00:00:00 UTC	icu	blood	Resistant	Resistant				Resistant		Resistant	Resistant					Resistant	Resistant	Resistant	Resistant									Resistant	Resistant	Resistant		Resistant
ABBN49	Acinetobacter baumannii	Western	CR	41-80	F	2023-06-10 00:00:00 UTC	icu	blood	Resistant	Resistant				Resistant		Resistant	Resistant					Resistant	Resistant	Resistant	Resistant									Resistant	Resistant	Resistant		Resistant
ABBN49	Acinetobacter baumannii	Western	CR	41-80	F	2023-06-10 00:00:00 UTC	icu	blood	Resistant	Resistant				Resistant		Resistant	Resistant					Resistant	Resistant	Resistant	Resistant									Resistant	Resistant	Resistant		Resistant
ABBN49	Acinetobacter baumannii	Western	CR	41-80	F	2023-06-10 00:00:00 UTC	icu	blood	Resistant	Resistant				Resistant		Resistant	Resistant					Resistant	Resistant	Resistant	Resistant									Resistant	Resistant	Resistant		Resistant
ABBN49	Acinetobacter baumannii	Western	CR	41-80	F	2023-06-10 00:00:00 UTC	icu	blood	Resistant	Resistant				Resistant		Resistant	Resistant					Resistant	Resistant	Resistant	Resistant									Resistant	Resistant	Resistant		Resistant
ABBN49	Acinetobacter baumannii	Western	CR	41-80	F	2023-06-10 00:00:00 UTC	icu	blood	Resistant	Resistant				Resistant		Resistant	Resistant					Resistant	Resistant	Resistant	Resistant									Resistant	Resistant	Resistant		Resistant
ABBN49	Acinetobacter baumannii	Western	CR	41-80	F	2023-06-10 00:00:00 UTC	icu	blood	Resistant	Resistant				Resistant		Resistant	Resistant					Resistant	Resistant	Resistant	Resistant									Resistant	Resistant	Resistant		Resistant
ABBN49	Acinetobacter baumannii	Western	CR	41-80	F	2023-06-10 00:00:00 UTC	icu	blood	Resistant	Resistant				Resistant		Resistant	Resistant					Resistant	Resistant	Resistant	Resistant									Resistant	Resistant	Resistant		Resistant
ABBN49	Acinetobacter baumannii	Western	CR	41-80	F	2023-06-10 00:00:00 UTC	icu	blood	Resistant	Resistant				Resistant		Resistant	Resistant					Resistant	Resistant	Resistant	Resistant									Resistant	Resistant	Resistant		Resistant
ABBN49	Acinetobacter baumannii	Western	CR	41-80	F	2023-06-10 00:00:00 UTC	icu	blood	Resistant	Resistant				Resistant		Resistant	Resistant					Resistant	Resistant	Resistant	Resistant									Resistant	Resistant	Resistant		Resistant
ABBN49	Acinetobacter baumannii	Western	CR	41-80	F	2023-06-10 00:00:00 UTC	icu	blood	Resistant	Resistant				Resistant		Resistant	Resistant					Resistant	Resistant	Resistant	Resistant									Resistant	Resistant	Resistant		Resistant
ABBN49	Acinetobacter baumannii	Western	CR	41-80	F	2023-06-10 00:00:00 UTC	icu	blood	Resistant	Resistant				Resistant		Resistant	Resistant					Resistant	Resistant	Resistant	Resistant									Resistant	Resistant	Resistant		Resistant
ABBN49	Acinetobacter baumannii	Western	CR	41-80	F	2023-06-10 00:00:00 UTC	icu	blood	Resistant	Resistant				Resistant		Resistant	Resistant					Resistant	Resistant	Resistant	Resistant									Resistant	Resistant	Resistant		Resistant
ABBN49	Acinetobacter baumannii	Western	CR	41-80	F	2023-06-10 00:00:00 UTC	icu	blood	Resistant	Resistant				Resistant		Resistant	Resistant					Resistant	Resistant	Resistant	Resistant									Resistant	Resistant	Resistant		Resistant
ABBN49	Acinetobacter baumannii	Western	CR	41-80	F	2023-06-10 00:00:00 UTC	icu	blood	Resistant	Resistant				Resistant		Resistant	Resistant					Resistant	Resistant	Resistant	Resistant									Resistant	Resistant	Resistant		Resistant
ABBN49	Acinetobacter baumannii	Western	CR	41-80	F	2023-06-10 00:00:00 UTC	icu	blood	Resistant	Resistant				Resistant		Resistant	Resistant					Resistant	Resistant	Resistant	Resistant									Resistant	Resistant	Resistant		Resistant
ABEN183	Acinetobacter baumannii	Western	CR	41-80	M	2024-06-27 00:00:00 UTC	icu	respiratory	Resistant	Resistant				Resistant		Resistant	Resistant					Resistant	Resistant	Resistant	Resistant										Resistant	Resistant		Resistant
ABEN183	Acinetobacter baumannii	Western	CR	41-80	M	2024-06-27 00:00:00 UTC	icu	respiratory	Resistant	Resistant				Resistant		Resistant	Resistant					Resistant	Resistant	Resistant	Resistant										Resistant	Resistant		Resistant
ABEN183	Acinetobacter baumannii	Western	CR	41-80	M	2024-06-27 00:00:00 UTC	icu	respiratory	Resistant	Resistant				Resistant		Resistant	Resistant					Resistant	Resistant	Resistant	Resistant										Resistant	Resistant		Resistant
ABEN183	Acinetobacter baumannii	Western	CR	41-80	M	2024-06-27 00:00:00 UTC	icu	respiratory	Resistant	Resistant				Resistant		Resistant	Resistant					Resistant	Resistant	Resistant	Resistant										Resistant	Resistant		Resistant
ABEN183	Acinetobacter baumannii	Western	CR	41-80	M	2024-06-27 00:00:00 UTC	icu	respiratory	Resistant	Resistant				Resistant		Resistant	Resistant					Resistant	Resistant	Resistant	Resistant										Resistant	Resistant		Resistant
ABEN183	Acinetobacter baumannii	Western	CR	41-80	M	2024-06-27 00:00:00 UTC	icu	respiratory	Resistant	Resistant				Resistant		Resistant	Resistant					Resistant	Resistant	Resistant	Resistant										Resistant	Resistant		Resistant
ABEN183	Acinetobacter baumannii	Western	CR	41-80	M	2024-06-27 00:00:00 UTC	icu	respiratory	Resistant	Resistant				Resistant		Resistant	Resistant					Resistant	Resistant	Resistant	Resistant										Resistant	Resistant		Resistant
ABEN183	Acinetobacter baumannii	Western	CR	41-80	M	2024-06-27 00:00:00 UTC	icu	respiratory	Resistant	Resistant				Resistant		Resistant	Resistant					Resistant	Resistant	Resistant	Resistant										Resistant	Resistant		Resistant
ABEN183	Acinetobacter baumannii	Western	CR	41-80	M	2024-06-27 00:00:00 UTC	icu	respiratory	Resistant	Resistant				Resistant		Resistant	Resistant					Resistant	Resistant	Resistant	Resistant										Resistant	Resistant		Resistant
ABEN183	Acinetobacter baumannii	Western	CR	41-80	M	2024-06-27 00:00:00 UTC	icu	respiratory	Resistant	Resistant				Resistant		Resistant	Resistant					Resistant	Resistant	Resistant	Resistant										Resistant	Resistant		Resistant
ABEN183	Acinetobacter baumannii	Western	CR	41-80	M	2024-06-27 00:00:00 UTC	icu	respiratory	Resistant	Resistant				Resistant		Resistant	Resistant					Resistant	Resistant	Resistant	Resistant										Resistant	Resistant		Resistant
ABEN183	Acinetobacter baumannii	Western	CR	41-80	M	2024-06-27 00:00:00 UTC	icu	respiratory	Resistant	Resistant				Resistant		Resistant	Resistant					Resistant	Resistant	Resistant	Resistant										Resistant	Resistant		Resistant
ABEN183	Acinetobacter baumannii	Western	CR	41-80	M	2024-06-27 00:00:00 UTC	icu	respiratory	Resistant	Resistant				Resistant		Resistant	Resistant					Resistant	Resistant	Resistant	Resistant										Resistant	Resistant		Resistant
ABEN183	Acinetobacter baumannii	Western	CR	41-80	M	2024-06-27 00:00:00 UTC	icu	respiratory	Resistant	Resistant				Resistant		Resistant	Resistant					Resistant	Resistant	Resistant	Resistant										Resistant	Resistant		Resistant
ABEN183	Acinetobacter baumannii	Western	CR	41-80	M	2024-06-27 00:00:00 UTC	icu	respiratory	Resistant	Resistant				Resistant		Resistant	Resistant					Resistant	Resistant	Resistant	Resistant										Resistant	Resistant		Resistant
ABEN183	Acinetobacter baumannii	Western	CR	41-80	M	2024-06-27 00:00:00 UTC	icu	respiratory	Resistant	Resistant				Resistant		Resistant	Resistant					Resistant	Resistant	Resistant	Resistant										Resistant	Resistant		Resistant
ABEN183	Acinetobacter baumannii	Western	CR	41-80	M	2024-06-27 00:00:00 UTC	icu	respiratory	Resistant	Resistant				Resistant		Resistant	Resistant					Resistant	Resistant	Resistant	Resistant										Resistant	Resistant		Resistant
ABEN183	Acinetobacter baumannii	Western	CR	41-80	M	2024-06-27 00:00:00 UTC	icu	respiratory	Resistant	Resistant				Resistant		Resistant	Resistant					Resistant	Resistant	Resistant	Resistant										Resistant	Resistant		Resistant
ABEN183	Acinetobacter baumannii	Western	CR	41-80	M	2024-06-27 00:00:00 UTC	icu	respiratory	Resistant	Resistant				Resistant		Resistant	Resistant					Resistant	Resistant	Resistant	Resistant										Resistant	Resistant		Resistant
ABEN183	Acinetobacter baumannii	Western	CR	41-80	M	2024-06-27 00:00:00 UTC	icu	respiratory	Resistant	Resistant				Resistant		Resistant	Resistant					Resistant	Resistant	Resistant	Resistant										Resistant	Resistant		Resistant
ABEN183	Acinetobacter baumannii	Western	CR	41-80	M	2024-06-27 00:00:00 UTC	icu	respiratory	Resistant	Resistant				Resistant		Resistant	Resistant					Resistant	Resistant	Resistant	Resistant										Resistant	Resistant		Resistant
ABEN183	Acinetobacter baumannii	Western	CR	41-80	M	2024-06-27 00:00:00 UTC	icu	respiratory	Resistant	Resistant				Resistant		Resistant	Resistant					Resistant	Resistant	Resistant	Resistant										Resistant	Resistant		Resistant
ABEN183	Acinetobacter baumannii	Western	CR	41-80	M	2024-06-27 00:00:00 UTC	icu	respiratory	Resistant	Resistant				Resistant		Resistant	Resistant					Resistant	Resistant	Resistant	Resistant										Resistant	Resistant		Resistant
ABEN183	Acinetobacter baumannii	Western	CR	41-80	M	2024-06-27 00:00:00 UTC	icu	respiratory	Resistant	Resistant				Resistant		Resistant	Resistant					Resistant	Resistant	Resistant	Resistant										Resistant	Resistant		Resistant
ABEN183	Acinetobacter baumannii	Western	CR	41-80	M	2024-06-27 00:00:00 UTC	icu	respiratory	Resistant	Resistant				Resistant		Resistant	Resistant					Resistant	Resistant	Resistant	Resistant										Resistant	Resistant		Resistant
ABEN183	Acinetobacter baumannii	Western	CR	41-80	M	2024-06-27 00:00:00 UTC	icu	respiratory	Resistant	Resistant				Resistant		Resistant	Resistant					Resistant	Resistant	Resistant	Resistant										Resistant	Resistant		Resistant
ABEN183	Acinetobacter baumannii	Western	CR	41-80	M	2024-06-27 00:00:00 UTC	icu	respiratory	Resistant	Resistant				Resistant		Resistant	Resistant					Resistant	Resistant	Resistant	Resistant										Resistant	Resistant		Resistant
ABEN183	Acinetobacter baumannii	Western	CR	41-80	M	2024-06-27 00:00:00 UTC	icu	respiratory	Resistant	Resistant				Resistant		Resistant	Resistant					Resistant	Resistant	Resistant	Resistant										Resistant	Resistant		Resistant
ABEN183	Acinetobacter baumannii	Western	CR	41-80	M	2024-06-27 00:00:00 UTC	icu	respiratory	Resistant	Resistant				Resistant		Resistant	Resistant					Resistant	Resistant	Resistant	Resistant										Resistant	Resistant		Resistant
ABEN183	Acinetobacter baumannii	Western	CR	41-80	M	2024-06-27 00:00:00 UTC	icu	respiratory	Resistant	Resistant				Resistant		Resistant	Resistant					Resistant	Resistant	Resistant	Resistant										Resistant	Resistant		Resistant
ABEN183	Acinetobacter baumannii	Western	CR	41-80	M	2024-06-27 00:00:00 UTC	icu	respiratory	Resistant	Resistant				Resistant		Resistant	Resistant					Resistant	Resistant	Resistant	Resistant										Resistant	Resistant		Resistant
ABEN183	Acinetobacter baumannii	Western	CR	41-80	M	2024-06-27 00:00:00 UTC	icu	respiratory	Resistant	Resistant				Resistant		Resistant	Resistant					Resistant	Resistant	Resistant	Resistant										Resistant	Resistant		Resistant
ABEN183	Acinetobacter baumannii	Western	CR	41-80	M	2024-06-27 00:00:00 UTC	icu	respiratory	Resistant	Resistant				Resistant		Resistant	Resistant					Resistant	Resistant	Resistant	Resistant										Resistant	Resistant		Resistant
ABEN183	Acinetobacter baumannii	Western	CR	41-80	M	2024-06-27 00:00:00 UTC	icu	respiratory	Resistant	Resistant				Resistant		Resistant	Resistant					Resistant	Resistant	Resistant	Resistant										Resistant	Resistant		Resistant
ABEN183	Acinetobacter baumannii	Western	CR	41-80	M	2024-06-27 00:00:00 UTC	icu	respiratory	Resistant	Resistant				Resistant		Resistant	Resistant					Resistant	Resistant	Resistant	Resistant										Resistant	Resistant		Resistant
ABEN183	Acinetobacter baumannii	Western	CR	41-80	M	2024-06-27 00:00:00 UTC	icu	respiratory	Resistant	Resistant				Resistant		Resistant	Resistant					Resistant	Resistant	Resistant	Resistant										Resistant	Resistant		Resistant
ABEN183	Acinetobacter baumannii	Western	CR	41-80	M	2024-06-27 00:00:00 UTC	icu	respiratory	Resistant	Resistant				Resistant		Resistant	Resistant					Resistant	Resistant	Resistant	Resistant										Resistant	Resistant		Resistant
ABEN183	Acinetobacter baumannii	Western	CR	41-80	M	2024-06-27 00:00:00 UTC	icu	respiratory	Resistant	Resistant				Resistant		Resistant	Resistant					Resistant	Resistant	Resistant	Resistant										Resistant	Resistant		Resistant
ABEN183	Acinetobacter baumannii	Western	CR	41-80	M	2024-06-27 00:00:00 UTC	icu	respiratory	Resistant	Resistant				Resistant		Resistant	Resistant					Resistant	Resistant	Resistant	Resistant										Resistant	Resistant		Resistant
ABEN183	Acinetobacter baumannii	Western	CR	41-80	M	2024-06-27 00:00:00 UTC	icu	respiratory	Resistant	Resistant				Resistant		Resistant	Resistant					Resistant	Resistant	Resistant	Resistant										Resistant	Resistant		Resistant
ABN1	Acinetobacter baumannii	Western	CR	11-40	M	2022-07-28 00:00:00 UTC	icu	respiratory	Resistant	Resistant				Resistant		Resistant	Resistant					Resistant	Resistant	Resistant	Resistant									Resistant	Resistant	Resistant		Resistant
ABN1	Acinetobacter baumannii	Western	CR	11-40	M	2022-07-28 00:00:00 UTC	icu	respiratory	Resistant	Resistant				Resistant		Resistant	Resistant					Resistant	Resistant	Resistant	Resistant									Resistant	Resistant	Resistant		Resistant
ABN1	Acinetobacter baumannii	Western	CR	11-40	M	2022-07-28 00:00:00 UTC	icu	respiratory	Resistant	Resistant				Resistant		Resistant	Resistant					Resistant	Resistant	Resistant	Resistant									Resistant	Resistant	Resistant		Resistant
ABN1	Acinetobacter baumannii	Western	CR	11-40	M	2022-07-28 00:00:00 UTC	icu	respiratory	Resistant	Resistant				Resistant		Resistant	Resistant					Resistant	Resistant	Resistant	Resistant									Resistant	Resistant	Resistant		Resistant
ABN1	Acinetobacter baumannii	Western	CR	11-40	M	2022-07-28 00:00:00 UTC	icu	respiratory	Resistant	Resistant				Resistant		Resistant	Resistant					Resistant	Resistant	Resistant	Resistant									Resistant	Resistant	Resistant		Resistant
ABN1	Acinetobacter baumannii	Western	CR	11-40	M	2022-07-28 00:00:00 UTC	icu	respiratory	Resistant	Resistant				Resistant		Resistant	Resistant					Resistant	Resistant	Resistant	Resistant									Resistant	Resistant	Resistant		Resistant
ABN1	Acinetobacter baumannii	Western	CR	11-40	M	2022-07-28 00:00:00 UTC	icu	respiratory	Resistant	Resistant				Resistant		Resistant	Resistant					Resistant	Resistant	Resistant	Resistant									Resistant	Resistant	Resistant		Resistant
ABN1	Acinetobacter baumannii	Western	CR	11-40	M	2022-07-28 00:00:00 UTC	icu	respiratory	Resistant	Resistant				Resistant		Resistant	Resistant					Resistant	Resistant	Resistant	Resistant									Resistant	Resistant	Resistant		Resistant
ABN1	Acinetobacter baumannii	Western	CR	11-40	M	2022-07-28 00:00:00 UTC	icu	respiratory	Resistant	Resistant				Resistant		Resistant	Resistant					Resistant	Resistant	Resistant	Resistant									Resistant	Resistant	Resistant		Resistant
ABN1	Acinetobacter baumannii	Western	CR	11-40	M	2022-07-28 00:00:00 UTC	icu	respiratory	Resistant	Resistant				Resistant		Resistant	Resistant					Resistant	Resistant	Resistant	Resistant									Resistant	Resistant	Resistant		Resistant
ABN1	Acinetobacter baumannii	Western	CR	11-40	M	2022-07-28 00:00:00 UTC	icu	respiratory	Resistant	Resistant				Resistant		Resistant	Resistant					Resistant	Resistant	Resistant	Resistant									Resistant	Resistant	Resistant		Resistant
ABN1	Acinetobacter baumannii	Western	CR	11-40	M	2022-07-28 00:00:00 UTC	icu	respiratory	Resistant	Resistant				Resistant		Resistant	Resistant					Resistant	Resistant	Resistant	Resistant									Resistant	Resistant	Resistant		Resistant
ABN1	Acinetobacter baumannii	Western	CR	11-40	M	2022-07-28 00:00:00 UTC	icu	respiratory	Resistant	Resistant				Resistant		Resistant	Resistant					Resistant	Resistant	Resistant	Resistant									Resistant	Resistant	Resistant		Resistant
ABN1	Acinetobacter baumannii	Western	CR	11-40	M	2022-07-28 00:00:00 UTC	icu	respiratory	Resistant	Resistant				Resistant		Resistant	Resistant					Resistant	Resistant	Resistant	Resistant									Resistant	Resistant	Resistant		Resistant
ABN1	Acinetobacter baumannii	Western	CR	11-40	M	2022-07-28 00:00:00 UTC	icu	respiratory	Resistant	Resistant				Resistant		Resistant	Resistant					Resistant	Resistant	Resistant	Resistant									Resistant	Resistant	Resistant		Resistant
ABN1	Acinetobacter baumannii	Western	CR	11-40	M	2022-07-28 00:00:00 UTC	icu	respiratory	Resistant	Resistant				Resistant		Resistant	Resistant					Resistant	Resistant	Resistant	Resistant									Resistant	Resistant	Resistant		Resistant
ABN1	Acinetobacter baumannii	Western	CR	11-40	M	2022-07-28 00:00:00 UTC	icu	respiratory	Resistant	Resistant				Resistant		Resistant	Resistant					Resistant	Resistant	Resistant	Resistant									Resistant	Resistant	Resistant		Resistant
ABN1	Acinetobacter baumannii	Western	CR	11-40	M	2022-07-28 00:00:00 UTC	icu	respiratory	Resistant	Resistant				Resistant		Resistant	Resistant					Resistant	Resistant	Resistant	Resistant									Resistant	Resistant	Resistant		Resistant
ABN1	Acinetobacter baumannii	Western	CR	11-40	M	2022-07-28 00:00:00 UTC	icu	respiratory	Resistant	Resistant				Resistant		Resistant	Resistant					Resistant	Resistant	Resistant	Resistant									Resistant	Resistant	Resistant		Resistant
ABN1	Acinetobacter baumannii	Western	CR	11-40	M	2022-07-28 00:00:00 UTC	icu	respiratory	Resistant	Resistant				Resistant		Resistant	Resistant					Resistant	Resistant	Resistant	Resistant									Resistant	Resistant	Resistant		Resistant
ABN1	Acinetobacter baumannii	Western	CR	11-40	M	2022-07-28 00:00:00 UTC	icu	respiratory	Resistant	Resistant				Resistant		Resistant	Resistant					Resistant	Resistant	Resistant	Resistant									Resistant	Resistant	Resistant		Resistant
ABN1	Acinetobacter baumannii	Western	CR	11-40	M	2022-07-28 00:00:00 UTC	icu	respiratory	Resistant	Resistant				Resistant		Resistant	Resistant					Resistant	Resistant	Resistant	Resistant									Resistant	Resistant	Resistant		Resistant
ABN1	Acinetobacter baumannii	Western	CR	11-40	M	2022-07-28 00:00:00 UTC	icu	respiratory	Resistant	Resistant				Resistant		Resistant	Resistant					Resistant	Resistant	Resistant	Resistant									Resistant	Resistant	Resistant		Resistant
ABN1	Acinetobacter baumannii	Western	CR	11-40	M	2022-07-28 00:00:00 UTC	icu	respiratory	Resistant	Resistant				Resistant		Resistant	Resistant					Resistant	Resistant	Resistant	Resistant									Resistant	Resistant	Resistant		Resistant
ABN1	Acinetobacter baumannii	Western	CR	11-40	M	2022-07-28 00:00:00 UTC	icu	respiratory	Resistant	Resistant				Resistant		Resistant	Resistant					Resistant	Resistant	Resistant	Resistant									Resistant	Resistant	Resistant		Resistant
ABN1	Acinetobacter baumannii	Western	CR	11-40	M	2022-07-28 00:00:00 UTC	icu	respiratory	Resistant	Resistant				Resistant		Resistant	Resistant					Resistant	Resistant	Resistant	Resistant									Resistant	Resistant	Resistant		Resistant
ABN1	Acinetobacter baumannii	Western	CR	11-40	M	2022-07-28 00:00:00 UTC	icu	respiratory	Resistant	Resistant				Resistant		Resistant	Resistant					Resistant	Resistant	Resistant	Resistant									Resistant	Resistant	Resistant		Resistant
ABN1	Acinetobacter baumannii	Western	CR	11-40	M	2022-07-28 00:00:00 UTC	icu	respiratory	Resistant	Resistant				Resistant		Resistant	Resistant					Resistant	Resistant	Resistant	Resistant									Resistant	Resistant	Resistant		Resistant
ABN1	Acinetobacter baumannii	Western	CR	11-40	M	2022-07-28 00:00:00 UTC	icu	respiratory	Resistant	Resistant				Resistant		Resistant	Resistant					Resistant	Resistant	Resistant	Resistant									Resistant	Resistant	Resistant		Resistant
ABN1	Acinetobacter baumannii	Western	CR	11-40	M	2022-07-28 00:00:00 UTC	icu	respiratory	Resistant	Resistant				Resistant		Resistant	Resistant					Resistant	Resistant	Resistant	Resistant									Resistant	Resistant	Resistant		Resistant
ABN1	Acinetobacter baumannii	Western	CR	11-40	M	2022-07-28 00:00:00 UTC	icu	respiratory	Resistant	Resistant				Resistant		Resistant	Resistant					Resistant	Resistant	Resistant	Resistant									Resistant	Resistant	Resistant		Resistant
ABN1	Acinetobacter baumannii	Western	CR	11-40	M	2022-07-28 00:00:00 UTC	icu	respiratory	Resistant	Resistant				Resistant		Resistant	Resistant					Resistant	Resistant	Resistant	Resistant									Resistant	Resistant	Resistant		Resistant
ABN1	Acinetobacter baumannii	Western	CR	11-40	M	2022-07-28 00:00:00 UTC	icu	respiratory	Resistant	Resistant				Resistant		Resistant	Resistant					Resistant	Resistant	Resistant	Resistant									Resistant	Resistant	Resistant		Resistant
ABN1	Acinetobacter baumannii	Western	CR	11-40	M	2022-07-28 00:00:00 UTC	icu	respiratory	Resistant	Resistant				Resistant		Resistant	Resistant					Resistant	Resistant	Resistant	Resistant									Resistant	Resistant	Resistant		Resistant
ABN1	Acinetobacter baumannii	Western	CR	11-40	M	2022-07-28 00:00:00 UTC	icu	respiratory	Resistant	Resistant				Resistant		Resistant	Resistant					Resistant	Resistant	Resistant	Resistant									Resistant	Resistant	Resistant		Resistant
ABN1	Acinetobacter baumannii	Western	CR	11-40	M	2022-07-28 00:00:00 UTC	icu	respiratory	Resistant	Resistant				Resistant		Resistant	Resistant					Resistant	Resistant	Resistant	Resistant									Resistant	Resistant	Resistant		Resistant
ABN1	Acinetobacter baumannii	Western	CR	11-40	M	2022-07-28 00:00:00 UTC	icu	respiratory	Resistant	Resistant				Resistant		Resistant	Resistant					Resistant	Resistant	Resistant	Resistant									Resistant	Resistant	Resistant		Resistant
ABN1	Acinetobacter baumannii	Western	CR	11-40	M	2022-07-28 00:00:00 UTC	icu	respiratory	Resistant	Resistant				Resistant		Resistant	Resistant					Resistant	Resistant	Resistant	Resistant									Resistant	Resistant	Resistant		Resistant
ABN1	Acinetobacter baumannii	Western	CR	11-40	M	2022-07-28 00:00:00 UTC	icu	respiratory	Resistant	Resistant				Resistant		Resistant	Resistant					Resistant	Resistant	Resistant	Resistant									Resistant	Resistant	Resistant		Resistant
ABN1	Acinetobacter baumannii	Western	CR	11-40	M	2022-07-28 00:00:00 UTC	icu	respiratory	Resistant	Resistant				Resistant		Resistant	Resistant					Resistant	Resistant	Resistant	Resistant									Resistant	Resistant	Resistant		Resistant
ABN28	Acinetobacter baumannii	Western	CR	81+	M	2022-08-19 00:00:00 UTC	icu	respiratory	Resistant	Resistant				Resistant		Resistant	Resistant					Resistant	Resistant	Resistant	Resistant									Resistant	Resistant	Resistant		Resistant
ABN28	Acinetobacter baumannii	Western	CR	81+	M	2022-08-19 00:00:00 UTC	icu	respiratory	Resistant	Resistant				Resistant		Resistant	Resistant					Resistant	Resistant	Resistant	Resistant									Resistant	Resistant	Resistant		Resistant
ABN28	Acinetobacter baumannii	Western	CR	81+	M	2022-08-19 00:00:00 UTC	icu	respiratory	Resistant	Resistant				Resistant		Resistant	Resistant					Resistant	Resistant	Resistant	Resistant									Resistant	Resistant	Resistant		Resistant
ABN28	Acinetobacter baumannii	Western	CR	81+	M	2022-08-19 00:00:00 UTC	icu	respiratory	Resistant	Resistant				Resistant		Resistant	Resistant					Resistant	Resistant	Resistant	Resistant									Resistant	Resistant	Resistant		Resistant
ABN28	Acinetobacter baumannii	Western	CR	81+	M	2022-08-19 00:00:00 UTC	icu	respiratory	Resistant	Resistant				Resistant		Resistant	Resistant					Resistant	Resistant	Resistant	Resistant									Resistant	Resistant	Resistant		Resistant
ABN28	Acinetobacter baumannii	Western	CR	81+	M	2022-08-19 00:00:00 UTC	icu	respiratory	Resistant	Resistant				Resistant		Resistant	Resistant					Resistant	Resistant	Resistant	Resistant									Resistant	Resistant	Resistant		Resistant
ABN28	Acinetobacter baumannii	Western	CR	81+	M	2022-08-19 00:00:00 UTC	icu	respiratory	Resistant	Resistant				Resistant		Resistant	Resistant					Resistant	Resistant	Resistant	Resistant									Resistant	Resistant	Resistant		Resistant
ABN28	Acinetobacter baumannii	Western	CR	81+	M	2022-08-19 00:00:00 UTC	icu	respiratory	Resistant	Resistant				Resistant		Resistant	Resistant					Resistant	Resistant	Resistant	Resistant									Resistant	Resistant	Resistant		Resistant
ABN28	Acinetobacter baumannii	Western	CR	81+	M	2022-08-19 00:00:00 UTC	icu	respiratory	Resistant	Resistant				Resistant		Resistant	Resistant					Resistant	Resistant	Resistant	Resistant									Resistant	Resistant	Resistant		Resistant
ABN28	Acinetobacter baumannii	Western	CR	81+	M	2022-08-19 00:00:00 UTC	icu	respiratory	Resistant	Resistant				Resistant		Resistant	Resistant					Resistant	Resistant	Resistant	Resistant									Resistant	Resistant	Resistant		Resistant
ABN28	Acinetobacter baumannii	Western	CR	81+	M	2022-08-19 00:00:00 UTC	icu	respiratory	Resistant	Resistant				Resistant		Resistant	Resistant					Resistant	Resistant	Resistant	Resistant									Resistant	Resistant	Resistant		Resistant
ABN28	Acinetobacter baumannii	Western	CR	81+	M	2022-08-19 00:00:00 UTC	icu	respiratory	Resistant	Resistant				Resistant		Resistant	Resistant					Resistant	Resistant	Resistant	Resistant									Resistant	Resistant	Resistant		Resistant
ABN28	Acinetobacter baumannii	Western	CR	81+	M	2022-08-19 00:00:00 UTC	icu	respiratory	Resistant	Resistant				Resistant		Resistant	Resistant					Resistant	Resistant	Resistant	Resistant									Resistant	Resistant	Resistant		Resistant
ABN28	Acinetobacter baumannii	Western	CR	81+	M	2022-08-19 00:00:00 UTC	icu	respiratory	Resistant	Resistant				Resistant		Resistant	Resistant					Resistant	Resistant	Resistant	Resistant									Resistant	Resistant	Resistant		Resistant
ABN28	Acinetobacter baumannii	Western	CR	81+	M	2022-08-19 00:00:00 UTC	icu	respiratory	Resistant	Resistant				Resistant		Resistant	Resistant					Resistant	Resistant	Resistant	Resistant									Resistant	Resistant	Resistant		Resistant
ABN28	Acinetobacter baumannii	Western	CR	81+	M	2022-08-19 00:00:00 UTC	icu	respiratory	Resistant	Resistant				Resistant		Resistant	Resistant					Resistant	Resistant	Resistant	Resistant									Resistant	Resistant	Resistant		Resistant
ABN28	Acinetobacter baumannii	Western	CR	81+	M	2022-08-19 00:00:00 UTC	icu	respiratory	Resistant	Resistant				Resistant		Resistant	Resistant					Resistant	Resistant	Resistant	Resistant									Resistant	Resistant	Resistant		Resistant
ABN28	Acinetobacter baumannii	Western	CR	81+	M	2022-08-19 00:00:00 UTC	icu	respiratory	Resistant	Resistant				Resistant		Resistant	Resistant					Resistant	Resistant	Resistant	Resistant									Resistant	Resistant	Resistant		Resistant
ABN28	Acinetobacter baumannii	Western	CR	81+	M	2022-08-19 00:00:00 UTC	icu	respiratory	Resistant	Resistant				Resistant		Resistant	Resistant					Resistant	Resistant	Resistant	Resistant									Resistant	Resistant	Resistant		Resistant
ABN28	Acinetobacter baumannii	Western	CR	81+	M	2022-08-19 00:00:00 UTC	icu	respiratory	Resistant	Resistant				Resistant		Resistant	Resistant					Resistant	Resistant	Resistant	Resistant									Resistant	Resistant	Resistant		Resistant
ABN28	Acinetobacter baumannii	Western	CR	81+	M	2022-08-19 00:00:00 UTC	icu	respiratory	Resistant	Resistant				Resistant		Resistant	Resistant					Resistant	Resistant	Resistant	Resistant									Resistant	Resistant	Resistant		Resistant
ABN28	Acinetobacter baumannii	Western	CR	81+	M	2022-08-19 00:00:00 UTC	icu	respiratory	Resistant	Resistant				Resistant		Resistant	Resistant					Resistant	Resistant	Resistant	Resistant									Resistant	Resistant	Resistant		Resistant
ABN28	Acinetobacter baumannii	Western	CR	81+	M	2022-08-19 00:00:00 UTC	icu	respiratory	Resistant	Resistant				Resistant		Resistant	Resistant					Resistant	Resistant	Resistant	Resistant									Resistant	Resistant	Resistant		Resistant
ABN28	Acinetobacter baumannii	Western	CR	81+	M	2022-08-19 00:00:00 UTC	icu	respiratory	Resistant	Resistant				Resistant		Resistant	Resistant					Resistant	Resistant	Resistant	Resistant									Resistant	Resistant	Resistant		Resistant
ABN28	Acinetobacter baumannii	Western	CR	81+	M	2022-08-19 00:00:00 UTC	icu	respiratory	Resistant	Resistant				Resistant		Resistant	Resistant					Resistant	Resistant	Resistant	Resistant									Resistant	Resistant	Resistant		Resistant
ABN28	Acinetobacter baumannii	Western	CR	81+	M	2022-08-19 00:00:00 UTC	icu	respiratory	Resistant	Resistant				Resistant		Resistant	Resistant					Resistant	Resistant	Resistant	Resistant									Resistant	Resistant	Resistant		Resistant
ABN28	Acinetobacter baumannii	Western	CR	81+	M	2022-08-19 00:00:00 UTC	icu	respiratory	Resistant	Resistant				Resistant		Resistant	Resistant					Resistant	Resistant	Resistant	Resistant									Resistant	Resistant	Resistant		Resistant
ABN28	Acinetobacter baumannii	Western	CR	81+	M	2022-08-19 00:00:00 UTC	icu	respiratory	Resistant	Resistant				Resistant		Resistant	Resistant					Resistant	Resistant	Resistant	Resistant									Resistant	Resistant	Resistant		Resistant
ABN28	Acinetobacter baumannii	Western	CR	81+	M	2022-08-19 00:00:00 UTC	icu	respiratory	Resistant	Resistant				Resistant		Resistant	Resistant					Resistant	Resistant	Resistant	Resistant									Resistant	Resistant	Resistant		Resistant
ABN28	Acinetobacter baumannii	Western	CR	81+	M	2022-08-19 00:00:00 UTC	icu	respiratory	Resistant	Resistant				Resistant		Resistant	Resistant					Resistant	Resistant	Resistant	Resistant									Resistant	Resistant	Resistant		Resistant
ABN28	Acinetobacter baumannii	Western	CR	81+	M	2022-08-19 00:00:00 UTC	icu	respiratory	Resistant	Resistant				Resistant		Resistant	Resistant					Resistant	Resistant	Resistant	Resistant									Resistant	Resistant	Resistant		Resistant
ABN28	Acinetobacter baumannii	Western	CR	81+	M	2022-08-19 00:00:00 UTC	icu	respiratory	Resistant	Resistant				Resistant		Resistant	Resistant					Resistant	Resistant	Resistant	Resistant									Resistant	Resistant	Resistant		Resistant
ABN28	Acinetobacter baumannii	Western	CR	81+	M	2022-08-19 00:00:00 UTC	icu	respiratory	Resistant	Resistant				Resistant		Resistant	Resistant					Resistant	Resistant	Resistant	Resistant									Resistant	Resistant	Resistant		Resistant
ABN28	Acinetobacter baumannii	Western	CR	81+	M	2022-08-19 00:00:00 UTC	icu	respiratory	Resistant	Resistant				Resistant		Resistant	Resistant					Resistant	Resistant	Resistant	Resistant									Resistant	Resistant	Resistant		Resistant
ABN28	Acinetobacter baumannii	Western	CR	81+	M	2022-08-19 00:00:00 UTC	icu	respiratory	Resistant	Resistant				Resistant		Resistant	Resistant					Resistant	Resistant	Resistant	Resistant									Resistant	Resistant	Resistant		Resistant
[truncated: 8 more rows]
[truncated: 43 more columns]

## Sheet: Burkholderia cepacia
Supplementary data 7: List of ARGs for B. cepacia
[truncated: 38 more rows]
[truncated: 43 more columns]

[truncated: 9 more sheets: Enterobacter cloacae, Escherichia coli, Enterococcus spp, Klebsiella pneumoniae, Pseudomonas aeruginosa, Proteus mirabilis, Providencia rettgeri, Staphylococcus aureus, Streptococcus pneumoniae]
