# Supplementary material for: Genomic landscape of antimicrobial resistance in India: findings from a multi-species surveillance study
Source: NPJ Antimicrob Resist. 2026 Feb 16;4:13. doi: 10.1038/s44259-026-00185-9 (PMC12910060; doi:10.1038/s44259-026-00185-9)
Supplement: Supplementary file 9 — S data 8 [file 44259_2026_185_MOESM9_ESM.xlsx]

## Sheet: S data 8
Supplementary Data 8: CheckM results for 266 isolates
Summary
Total Assemblies		266
Contamination <1%		224
Contamination >1%<=5%		41
Contamination >5%		1
Name	Completeness	Contamination	Completeness_Model_Used	Translation_Table_Used	Coding_Density	Contig_N50	Average_Gene_Length	Genome_Size	GC_Content	Total_Coding_Sequences	Total_Contigs	Max_Contig_Length	Additional_Notes
AB026	100	0.37	Neural Network (Specific Model)	11	0.883	181271	308.071	4013089	0.39	3839	103	364241	None
AB038	100	0	Neural Network (Specific Model)	11	0.883	125733	304.674	3918965	0.39	3790	99	222184	None
AB056	100	0.32	Neural Network (Specific Model)	11	0.883	147028	307.392	4054358	0.39	3888	124	364139	None
AB061	100	0.17	Neural Network (Specific Model)	11	0.883	162483	310.654	3919517	0.39	3718	89	364139	None
AB072	100	0.02	Neural Network (Specific Model)	11	0.883	112476	305.181	3987881	0.39	3849	103	223620	None
AB073	100	0.27	Neural Network (Specific Model)	11	0.881	70900	305.503	4042338	0.39	3889	150	228335	None
AB076	100	0.01	Neural Network (Specific Model)	11	0.882	97011	309.596	3856920	0.39	3667	83	253291	None
AB095	100	0.15	Neural Network (Specific Model)	11	0.883	166677	308.721	4021491	0.39	3838	99	358640	None
AB099	100	0.19	Neural Network (Specific Model)	11	0.882	191485	309.71	3944686	0.39	3750	83	363832	None
AB110	100	0.13	Neural Network (Specific Model)	11	0.883	102525	305.415	3997510	0.39	3856	130	364140	None
AB112	100	0.12	Neural Network (Specific Model)	11	0.88	83957	303.49	3986302	0.39	3857	143	341731	None
AB114	100	0.13	Neural Network (Specific Model)	11	0.883	102525	304.406	3991112	0.39	3863	139	364140	None
AB115	100	0.07	Neural Network (Specific Model)	11	0.882	144674	300.178	3996069	0.39	3918	183	261088	None
AB116	100	0.22	Neural Network (Specific Model)	11	0.883	190680	306.575	3968202	0.39	3812	121	362772	None
AB117	100	0.29	Neural Network (Specific Model)	11	0.883	144674	304.638	4082301	0.39	3948	138	305644	None
AB134	100	0.06	Neural Network (Specific Model)	11	0.883	133449	299.902	3997775	0.39	3928	233	262954	None
AB144	100	0.13	Neural Network (Specific Model)	11	0.883	102525	304.698	4000238	0.39	3868	142	364140	None
AB145	100	0.94	Neural Network (Specific Model)	11	0.879	91491	303.49	3856803	0.39	3728	129	340411	None
AB146	100	0.15	Neural Network (Specific Model)	11	0.883	159150	307.428	4043528	0.39	3874	125	362772	None
AB147	100	0.23	Neural Network (Specific Model)	11	0.88	69671	303.81	4060586	0.39	3925	183	228335	None
AB148	100	0.06	Neural Network (Specific Model)	11	0.882	140052	308.754	3943607	0.39	3760	92	353484	None
AB149	100	0	Neural Network (Specific Model)	11	0.883	121909	299.731	3943063	0.39	3877	165	251480	None
AB150	100	0.08	Neural Network (Specific Model)	11	0.883	133450	306.742	3980218	0.39	3822	135	364139	None
AB165	100	0.09	Neural Network (Specific Model)	11	0.883	122106	312.087	3820586	0.39	3606	93	353486	None
AB166	100	0.02	Neural Network (Specific Model)	11	0.883	151758	311.126	3874462	0.39	3670	73	256482	None
AB167	100	0	Neural Network (Specific Model)	11	0.883	130861	298.627	3948416	0.39	3896	167	222183	None
AB176	100	0.14	Neural Network (Specific Model)	11	0.883	157228	306.482	4034860	0.39	3878	140	310075	None
AB177	99.98	0.15	Neural Network (Specific Model)	11	0.883	168312	307.435	4014994	0.39	3847	125	323598	None
AB178	100	0.13	Neural Network (Specific Model)	11	0.883	101930	304.853	3992607	0.39	3859	145	364140	None
AB190	99.99	0.15	Neural Network (Specific Model)	11	0.883	169838	307.322	4016472	0.39	3849	125	323596	None
AB191	100	0.14	Neural Network (Specific Model)	11	0.883	169838	307.066	4036901	0.39	3872	127	323598	None
AB192	100	0.12	Neural Network (Specific Model)	11	0.883	109957	298.684	4091264	0.39	4037	179	364140	None
AB200	100	0.14	Neural Network (Specific Model)	11	0.883	169838	307.084	4032280	0.39	3868	130	323598	None
AB203	100	0.15	Neural Network (Specific Model)	11	0.882	190638	307.649	4040846	0.39	3867	122	362772	None
AB205	100	0.15	Neural Network (Specific Model)	11	0.883	165796	307.72	4004251	0.39	3833	128	362771	None
AB206	100	0	Neural Network (Specific Model)	11	0.883	130861	298.079	3948767	0.39	3903	182	222183	None
ABBN197	100	0	Neural Network (Specific Model)	11	0.883	95740	303.003	3915638	0.39	3809	139	222185	None
ABBN201	99.99	0	Neural Network (Specific Model)	11	0.882	127008	303.532	3800029	0.39	3684	125	212504	None
ABBN23	100	0.06	Neural Network (Specific Model)	11	0.883	140788	305.033	3949875	0.39	3814	115	260274	None
ABBN27	100	0.14	Neural Network (Specific Model)	11	0.883	147031	306.738	4007722	0.39	3851	105	364241	None
ABBN48	100	0.12	Neural Network (Specific Model)	11	0.883	157543	305.788	4020657	0.39	3875	83	292475	None
ABBN49	100	0.26	Neural Network (Specific Model)	11	0.883	164217	311.589	3903149	0.39	3692	73	364241	None
ABEN183	100	0.19	Neural Network (Specific Model)	11	0.883	180731	311.21	4002954	0.39	3789	100	362771	None
ABN1	100	0.25	Neural Network (Specific Model)	11	0.882	120157	307.031	3995515	0.39	3831	130	296511	None
ABN28	100	0.74	Neural Network (Specific Model)	11	0.879	124235	307.547	4024659	0.39	3838	92	475693	None
BC135	100	1.92	Neural Network (Specific Model)	11	0.866	184638	309.248	9156873	0.66	8560	183	506533	None
BC136	100	0.48	Neural Network (Specific Model)	11	0.869	214837	315.132	8415599	0.66	7744	139	631571	None
BC137	100	1.98	Neural Network (Specific Model)	11	0.866	184638	309.392	9154528	0.66	8557	172	441119	None
BC138	100	0.49	Neural Network (Specific Model)	11	0.868	131711	313.85	7890398	0.66	7286	153	583167	None
EBC139	100	0.37	Neural Network (Specific Model)	11	0.893	171965	312.417	5280541	0.54	5042	157	710468	None
EBC140	100	0.3	Neural Network (Specific Model)	11	0.893	194458	312.52	5284605	0.54	5043	142	710468	None
EC001	100	1.23	Neural Network (Specific Model)	11	0.882	209196	306.382	5330899	0.51	5124	140	620732	None
EC003	100	1.31	Neural Network (Specific Model)	11	0.878	210280	307.477	5217604	0.5	4972	155	725141	None
EC004	100	0.9	Neural Network (Specific Model)	11	0.877	242731	307.882	5237254	0.5	4984	158	596928	None
EC010	100	2.04	Neural Network (Specific Model)	11	0.882	183438	306.844	5266873	0.51	5053	141	620728	None
EC020	100	0.18	Neural Network (Specific Model)	11	0.885	267022	317.238	5027568	0.51	4680	88	506103	None
EC031	100	0.35	Neural Network (Specific Model)	11	0.879	136717	307.905	5002401	0.51	4770	180	480769	None
EC040	100	0.4	Neural Network (Specific Model)	11	0.878	106487	308.05	5014301	0.51	4773	159	290686	None
EC063	100	0.27	Neural Network (Specific Model)	11	0.878	124116	310.811	4811457	0.51	4539	150	355272	None
EC070	100	0.59	Neural Network (Specific Model)	11	0.882	151791	304.758	5160801	0.51	4988	163	583211	None
EC071	100	0.07	Neural Network (Specific Model)	11	0.882	151408	307.259	4927471	0.51	4724	126	743083	None
EC075	100	0.08	Neural Network (Specific Model)	11	0.882	122182	313.02	4810029	0.51	4526	128	254396	None
EC084	100	0.28	Neural Network (Specific Model)	11	0.876	79041	303.932	4786764	0.51	4607	235	333086	None
EC094	100	0.18	Neural Network (Specific Model)	11	0.881	119021	311.403	4917745	0.51	4645	127	358090	None
EC098	100	0.25	Neural Network (Specific Model)	11	0.88	118956	304.473	4998696	0.51	4825	208	358077	None
EC113	100	0.11	Neural Network (Specific Model)	11	0.887	235985	314.068	4828520	0.51	4554	121	1099288	None
EC119	100	0.51	Neural Network (Specific Model)	11	0.88	97210	292.715	5426243	0.51	5445	505	294990	None
EC155	100	0.16	Neural Network (Specific Model)	11	0.878	106487	304.103	5232900	0.5	5042	223	469029	None
EC156	100	0.61	Neural Network (Specific Model)	11	0.88	96155	306.674	5397137	0.51	5172	311	379078	None
EC163	100	0.3	Neural Network (Specific Model)	11	0.876	111279	302.275	4940409	0.51	4779	243	258311	None
EC168	100	0.08	Neural Network (Specific Model)	11	0.88	108481	303.741	5127171	0.51	4960	281	259201	None
EC180	100	0.07	Neural Network (Specific Model)	11	0.88	126597	303.878	5017985	0.51	4851	271	355215	None
EC181	100	0.12	Neural Network (Specific Model)	11	0.884	156232	302.507	5164103	0.5	5039	240	557253	None
EC202	100	0.08	Neural Network (Specific Model)	11	0.88	140345	303.996	4985209	0.51	4821	218	563606	None
EC209	100	0.11	Neural Network (Specific Model)	11	0.885	164922	306.7	5114984	0.51	4927	215	523342	None
ECBN188	100	0.42	Neural Network (Specific Model)	11	0.879	124112	307.283	5136220	0.51	4908	223	509421	None
ECBN2	100	0.09	Neural Network (Specific Model)	11	0.882	112292	311.011	5287447	0.51	5007	171	256622	None
ECBN26	100	0.12	Neural Network (Specific Model)	11	0.881	103985	311.947	4868135	0.51	4590	148	309469	None
ECBN29	100	0.15	Neural Network (Specific Model)	11	0.881	127654	307.715	4897549	0.51	4680	135	384506	None
ECBN3	100	0.25	Neural Network (Specific Model)	11	0.878	147238	310.515	4919895	0.51	4647	109	347035	None
ECBN31	100	0.07	Neural Network (Specific Model)	11	0.882	111794	307.307	5119124	0.51	4903	133	294864	None
ECBN32	100	0.25	Neural Network (Specific Model)	11	0.878	137927	309.646	4926054	0.51	4665	122	464432	None
ECBN36	100	0.52	Neural Network (Specific Model)	11	0.88	150126	304.486	5431517	0.5	5242	211	342279	None
ECBN39	100	0.15	Neural Network (Specific Model)	11	0.882	113101	307.816	5369605	0.51	5139	184	379096	None
ECBN45	100	0.06	Neural Network (Specific Model)	11	0.881	113658	307.91	4980128	0.51	4758	143	604050	None
ECBN46	100	0.15	Neural Network (Specific Model)	11	0.882	98796	307.812	5363428	0.51	5133	193	379096	None
ECBN47	100	0.04	Neural Network (Specific Model)	11	0.879	238162	308.931	4932813	0.51	4687	111	456330	None
ECBN51	100	1.04	Neural Network (Specific Model)	11	0.883	250922	308.894	5195156	0.51	4958	114	675420	None
ECBN52	100	0.51	Neural Network (Specific Model)	11	0.883	250718	308.531	5147876	0.51	4919	116	376741	None
ECUN158	100	0.31	Neural Network (Specific Model)	11	0.882	86378	307.532	5427030	0.51	5197	319	315698	None
ECUN162	100	0.05	Neural Network (Specific Model)	11	0.88	143164	307.814	4837685	0.51	4616	193	327117	None
ECUN68	100	0.03	Neural Network (Specific Model)	11	0.881	92758	309.722	5249707	0.5	4988	208	379427	None
ECUN70	100	0.12	Neural Network (Specific Model)	11	0.877	170430	308.325	4873818	0.51	4630	135	314386	None
ECUN72	100	0.18	Neural Network (Specific Model)	11	0.88	106193	312.622	4862423	0.51	4572	133	369373	None
ECUN76	100	0.08	Neural Network (Specific Model)	11	0.883	107752	310.661	5269671	0.51	5001	181	250358	None
ECUN78	100	0.15	Neural Network (Specific Model)	11	0.879	123286	305.726	4919903	0.51	4722	153	325475	None
ECUN98	100	0.35	Neural Network (Specific Model)	11	0.878	98898	305.078	5070310	0.51	4872	235	358442	None
ECUN99	100	0.19	Neural Network (Specific Model)	11	0.882	154193	303.824	5230359	0.5	5069	238	368857	None
EFM048	100	0.8	Neural Network (Specific Model)	11	0.857	32540	281.337	2894017	0.38	2944	254	130795	None
EFM065	100	2.77	Neural Network (Specific Model)	11	0.856	44030	285.872	3171682	0.37	3170	224	149867	None
EFM066	100	2.46	Neural Network (Specific Model)	11	0.857	44944	287.494	3006003	0.38	2993	239	180212	None
EFM069	100	2.67	Neural Network (Specific Model)	11	0.857	38039	284.757	3079952	0.37	3095	244	224726	None
EFM100	100	2.55	Neural Network (Specific Model)	11	0.857	42111	284.067	3104342	0.37	3127	307	128830	None
EFM101	100	6.89	Neural Network (Specific Model)	11	0.857	20555	265.026	3359022	0.37	3626	737	128830	None
EFM104	100	2.54	Neural Network (Specific Model)	11	0.857	44944	284.542	3080963	0.38	3099	273	180152	None
EFM125	100	3.09	Neural Network (Specific Model)	11	0.855	43151	286.886	3065365	0.38	3051	255	214190	None
EFM126	100	2.33	Neural Network (Specific Model)	11	0.857	44944	286.268	2985290	0.38	2983	263	180232	None
EFM159	100	3.17	Neural Network (Specific Model)	11	0.854	34593	285.648	3079772	0.38	3075	276	137096	None
EFM173	100	2.71	Neural Network (Specific Model)	11	0.855	37649	282.852	3015325	0.38	3045	306	142788	None
EFM174	100	2.42	Neural Network (Specific Model)	11	0.853	37754	285.78	2923457	0.38	2914	260	145026	None
EFP1	100	2.35	Neural Network (Specific Model)	11	0.856	39952	292.229	3024183	0.38	2958	232	128818	None
EFP4	100	2.36	Neural Network (Specific Model)	11	0.856	39952	291.869	3023710	0.38	2962	236	128818	None
EFP5	100	2.2	Neural Network (Specific Model)	11	0.857	42660	286.919	3095979	0.38	3086	225	132094	None
EFP6	100	2.18	Neural Network (Specific Model)	11	0.856	38975	286.099	3094662	0.38	3093	235	168764	None
EFUP119	100	1.24	Neural Network (Specific Model)	11	0.854	36711	286.238	2917838	0.38	2906	274	129159	None
ESPUP117	100	2.46	Neural Network (Specific Model)	11	0.855	42525	289.903	2924670	0.38	2880	269	134252	None
ESPUP118	100	1.58	Neural Network (Specific Model)	11	0.854	37606	279.83	3034873	0.38	3093	308	120819	None
KP005	100	0.46	Neural Network (Specific Model)	11	0.878	292133	310.061	5390329	0.57	5098	99	579054	None
KP009	100	0.24	Neural Network (Specific Model)	11	0.88	214402	309.672	5659969	0.57	5370	109	872476	None
KP018	100	0.68	Neural Network (Specific Model)	11	0.879	294546	309.285	5628222	0.57	5342	105	886851	None
KP021	100	1.05	Neural Network (Specific Model)	11	0.881	194953	308.474	5757803	0.57	5488	117	740007	None
KP022	100	0.07	Neural Network (Specific Model)	11	0.879	168943	309.258	5677832	0.57	5388	134	397281	None
KP023	100	1.08	Neural Network (Specific Model)	11	0.876	219189	304.501	5967558	0.57	5736	162	700830	None
KP024	100	1.09	Neural Network (Specific Model)	11	0.882	239282	309.789	5714199	0.57	5435	92	558228	None
KP025	100	1.04	Neural Network (Specific Model)	11	0.882	227355	309.589	5717871	0.57	5438	114	740008	None
KP029	100	0.61	Neural Network (Specific Model)	11	0.879	355005	313.633	5413284	0.57	5068	67	629249	None
KP030	100	0.77	Neural Network (Specific Model)	11	0.878	398019	312.955	5474484	0.57	5130	82	934758	None
KP033	100	0.07	Neural Network (Specific Model)	11	0.879	200537	314.949	5751326	0.57	5357	106	769889	None
KP034	100	3.44	Neural Network (Specific Model)	11	0.865	140956	285.073	6484046	0.56	6571	638	423620	None
KP037	100	1.03	Neural Network (Specific Model)	11	0.879	202744	304.046	5826504	0.57	5626	147	641227	None
KP039	100	1.8	Neural Network (Specific Model)	11	0.878	170244	308.499	5882023	0.57	5592	157	374779	None
KP047	100	2.49	Neural Network (Specific Model)	11	0.871	122889	297.697	6296024	0.56	6149	272	324882	None
KP049	100	0.98	Neural Network (Specific Model)	11	0.882	128654	309.279	5704804	0.57	5433	116	494788	None
KP050	100	0.21	Neural Network (Specific Model)	11	0.874	153641	304.638	5943455	0.57	5692	197	643476	None
KP051	100	0.12	Neural Network (Specific Model)	11	0.884	168756	311.853	5326413	0.58	5044	86	377959	None
KP052	100	0.79	Neural Network (Specific Model)	11	0.879	214402	307.123	5843699	0.57	5584	131	777632	None
KP053	100	0.23	Neural Network (Specific Model)	11	0.88	216813	309.964	5641958	0.57	5351	95	777495	None
KP054	100	0.63	Neural Network (Specific Model)	11	0.864	117009	301.768	5687038	0.57	5437	149	519291	None
KP055	100	0.61	Neural Network (Specific Model)	11	0.881	191131	310.432	5604435	0.57	5311	138	428164	None
KP062	100	0.12	Neural Network (Specific Model)	11	0.885	161517	311.821	5324734	0.58	5046	90	451618	None
KP079	100	1.12	Neural Network (Specific Model)	11	0.881	257874	312.495	5653106	0.57	5320	82	706211	None
KP080	100	1.05	Neural Network (Specific Model)	11	0.882	161703	308.33	5725071	0.57	5468	123	406758	None
KP081	100	0.1	Neural Network (Specific Model)	11	0.878	237802	310.451	5665628	0.57	5348	177	528378	None
KP085	100	0.86	Neural Network (Specific Model)	11	0.881	138023	310.082	5663061	0.57	5374	121	460678	None
KP086	100	0.71	Neural Network (Specific Model)	11	0.879	183154	312.734	5505349	0.57	5165	96	426365	None
KP087	100	0.44	Neural Network (Specific Model)	11	0.882	259281	310.588	5477472	0.57	5196	84	498010	None
KP088	100	0.34	Neural Network (Specific Model)	11	0.878	214402	307.594	5875962	0.57	5598	113	963054	None
KP089	100	0.17	Neural Network (Specific Model)	11	0.88	223524	309.698	5584470	0.57	5298	78	568523	None
KP090	100	0.09	Neural Network (Specific Model)	11	0.878	237802	311.148	5667470	0.57	5338	158	528200	None
KP091	100	1.04	Neural Network (Specific Model)	11	0.882	198351	309.949	5673575	0.57	5392	121	740007	None
KP093	100	0.71	Neural Network (Specific Model)	11	0.879	258212	312.831	5497062	0.57	5158	95	460994	None
KP169	100	0.19	Neural Network (Specific Model)	11	0.878	333552	309.094	5966196	0.57	5657	147	660994	None
KP201	100	0.86	Neural Network (Specific Model)	11	0.879	218441	309.87	5625458	0.57	5329	159	407010	None
KP208	100	0.66	Neural Network (Specific Model)	11	0.877	189418	312.108	5707822	0.57	5354	196	446930	None
KP210	100	0.71	Neural Network (Specific Model)	11	0.879	292132	312.448	5510965	0.57	5174	124	566405	None
KPBN17	100	2.33	Neural Network (Specific Model)	11	0.878	210104	308.085	5971214	0.57	5679	110	707614	None
KPBN19	100	0.83	Neural Network (Specific Model)	11	0.877	554820	312.391	5562739	0.57	5216	81	934758	None
KPBN20	100	0.17	Neural Network (Specific Model)	11	0.88	456327	312.731	5624862	0.57	5284	72	1350706	None
KPBN21	100	1.21	Neural Network (Specific Model)	11	0.876	204579	309.953	5849781	0.57	5523	113	501317	None
KPBN22	100	1.21	Neural Network (Specific Model)	11	0.876	204579	309.867	5848916	0.57	5523	119	501317	None
KPBN24	100	1.66	Neural Network (Specific Model)	11	0.878	188004	307.106	6016241	0.56	5742	154	466450	None
KPBN30	100	0.39	Neural Network (Specific Model)	11	0.876	206385	304.92	5920665	0.57	5683	139	714190	None
KPBN35	99.99	0.07	Neural Network (Specific Model)	11	0.88	171612	317.555	5519644	0.57	5109	99	362687	None
KPBN37	100	0.44	Neural Network (Specific Model)	11	0.88	292894	309.38	6403700	0.55	6081	101	619015	None
KPBN38	100	0.98	Neural Network (Specific Model)	11	0.878	214402	308.192	5924563	0.57	5635	112	752544	None
KPBN40	100	0.08	Neural Network (Specific Model)	11	0.882	293544	309.543	5440185	0.57	5176	74	728512	None
KPBN41	100	0.08	Neural Network (Specific Model)	11	0.882	293544	309.538	5440719	0.57	5176	76	728512	None
KPBN42	100	0.09	Neural Network (Specific Model)	11	0.88	237256	306.579	5739997	0.57	5504	123	515095	None
KPBN71	100	0.37	Neural Network (Specific Model)	11	0.881	175897	308.686	5637752	0.57	5370	150	610496	None
KPBN77	100	0.08	Neural Network (Specific Model)	11	0.882	354183	314.335	5497151	0.57	5147	65	800167	None
KPN24	100	0.09	Neural Network (Specific Model)	11	0.879	200191	313.087	5814122	0.57	5451	102	598204	None
KPN27	100	0.08	Neural Network (Specific Model)	11	0.883	212808	315.062	5435534	0.57	5085	82	797253	None
KPN34	100	0.09	Neural Network (Specific Model)	11	0.879	200191	313.155	5821676	0.57	5457	102	598204	None
KPN9	100	0.36	Neural Network (Specific Model)	11	0.88	180858	308.923	5650256	0.57	5374	145	441299	None
KPUN101	100	0.09	Neural Network (Specific Model)	11	0.879	237258	303.501	5678354	0.57	5494	220	425531	None
KPUN104	100	0.11	Neural Network (Specific Model)	11	0.883	169589	312.109	5406996	0.57	5106	142	460405	None
KPUN131	100	0.72	Neural Network (Specific Model)	11	0.88	219915	305.562	5757841	0.57	5535	147	534355	None
KPUN154	100	0.09	Neural Network (Specific Model)	11	0.88	262463	309.032	5634990	0.57	5358	138	780877	None
KPUN55	100	1.23	Neural Network (Specific Model)	11	0.879	166960	309.906	5812541	0.57	5505	148	313932	None
KPUN62	100	0.47	Neural Network (Specific Model)	11	0.88	204139	304.167	5700579	0.57	5510	174	425525	None
KPUN63	100	0.39	Neural Network (Specific Model)	11	0.877	214402	305.087	5898811	0.57	5662	148	962637	None
KPUN74	100	0.9	Neural Network (Specific Model)	11	0.88	214402	306.847	5698592	0.57	5458	125	989342	None
KPUN75	100	0.18	Neural Network (Specific Model)	11	0.88	202744	305.761	5704264	0.57	5480	123	693674	None
KPUN80	100	0.88	Neural Network (Specific Model)	11	0.881	212503	305.066	5782780	0.57	5579	111	802949	None
KPUN81	100	0.07	Neural Network (Specific Model)	11	0.882	209848	310.613	5536569	0.57	5250	117	519205	None
KPUN82	100	0.35	Neural Network (Specific Model)	11	0.88	191131	308.828	5623441	0.57	5353	152	492406	None
PA011	100	0.07	Neural Network (Specific Model)	11	0.892	208731	315.708	7024428	0.66	6627	125	595003	None
PA041	100	0.82	Neural Network (Specific Model)	11	0.894	149226	322.308	6740923	0.66	6241	101	370760	None
PA042	100	0.24	Neural Network (Specific Model)	11	0.889	198847	314.024	7406403	0.65	7000	134	487106	None
PA043	100	0.44	Neural Network (Specific Model)	11	0.892	191762	316.663	7010685	0.66	6594	109	660368	None
PA045	100	0.26	Neural Network (Specific Model)	11	0.891	151400	310.58	7013694	0.66	6714	277	527393	None
PA046	100	0.08	Neural Network (Specific Model)	11	0.894	210941	318.087	6919207	0.66	6491	112	432789	None
PA057	100	0.06	Neural Network (Specific Model)	11	0.893	259389	318.03	6833173	0.66	6406	125	805261	None
PA058	100	0.11	Neural Network (Specific Model)	11	0.894	211261	324.618	6842138	0.66	6288	113	585963	None
PA059	100	0.09	Neural Network (Specific Model)	11	0.893	207914	324.912	6836227	0.66	6274	116	455471	None
PA060	100	0.06	Neural Network (Specific Model)	11	0.894	204277	318.025	6976670	0.66	6550	126	432789	None
PA077	100	0.08	Neural Network (Specific Model)	11	0.892	212419	324.753	6748933	0.66	6190	114	576285	None
PA082	100	0.14	Neural Network (Specific Model)	11	0.894	257532	325.32	6676665	0.66	6121	114	576296	None
PA083	100	0.16	Neural Network (Specific Model)	11	0.896	300685	325.522	6377375	0.66	5859	91	662491	None
PA096	100	0.16	Neural Network (Specific Model)	11	0.894	244446	318.67	6904450	0.66	6470	121	850791	None
PA108	100	0.08	Neural Network (Specific Model)	11	0.894	204277	316.939	6949865	0.66	6543	178	432796	None
PA109	100	0.22	Neural Network (Specific Model)	11	0.893	238950	316.275	6765022	0.66	6378	188	549731	None
PA118	100	0.15	Neural Network (Specific Model)	11	0.893	281362	324.174	6718603	0.66	6178	135	578851	None
PA120	100	0.14	Neural Network (Specific Model)	11	0.892	219885	322.663	6818094	0.66	6295	160	578911	None
PA129	100	0.12	Neural Network (Specific Model)	11	0.893	240166	319.594	6742782	0.66	6288	168	677194	None
PA133	100	0.06	Neural Network (Specific Model)	11	0.894	210941	315.05	6968260	0.66	6601	185	432789	None
PA152	100	0.08	Neural Network (Specific Model)	11	0.894	207184	316.853	6974002	0.66	6569	111	472074	None
PA170	100	0.09	Neural Network (Specific Model)	11	0.893	182461	319.919	7006666	0.66	6527	185	495522	None
PA171	100	0.03	Neural Network (Specific Model)	11	0.894	206811	316.062	6832449	0.66	6450	197	921404	None
PA172	100	0.78	Neural Network (Specific Model)	11	0.892	233602	320.299	6994972	0.66	6505	118	635195	None
PA188	100	0.09	Neural Network (Specific Model)	11	0.893	207914	320.919	6828634	0.66	6344	184	577113	None
PA189	100	0.12	Neural Network (Specific Model)	11	0.895	240109	324.092	6579999	0.66	6062	151	576296	None
PA193	100	0.13	Neural Network (Specific Model)	11	0.893	195832	317.086	6832773	0.66	6421	204	556797	None
PA194	100	0.18	Neural Network (Specific Model)	11	0.893	195685	321.791	6794169	0.66	6295	199	576286	None
PA195	100	0.16	Neural Network (Specific Model)	11	0.893	334734	322.408	6911800	0.66	6392	153	615242	None
PA204	100	0.09	Neural Network (Specific Model)	11	0.893	236848	321.375	6832548	0.66	6337	168	577113	None
PA207	100	0.07	Neural Network (Specific Model)	11	0.894	208731	316.07	6927675	0.66	6540	173	432796	None
PABN43	100	0.25	Neural Network (Specific Model)	11	0.893	219885	323.562	6933889	0.66	6386	119	578911	None
PAN30	100	0.43	Neural Network (Specific Model)	11	0.894	335565	315.116	7130741	0.66	6752	126	784991	None
PAN35	100	0.26	Neural Network (Specific Model)	11	0.892	221563	321.69	6976463	0.66	6456	187	576293	None
PAN5	100	0.55	Neural Network (Specific Model)	11	0.892	228357	318.262	6946228	0.66	6502	168	487341	None
PAUN135	100	0.08	Neural Network (Specific Model)	11	0.894	214821	321.139	6797888	0.66	6316	127	548576	None
PAUN165	100	0.42	Neural Network (Specific Model)	11	0.893	235890	315.999	6935774	0.66	6542	263	558167	None
PAUN178	100	0.07	Neural Network (Specific Model)	11	0.893	189908	318.053	6913605	0.66	6481	142	473189	None
PAUN179	100	0.15	Neural Network (Specific Model)	11	0.893	195677	319.599	6931603	0.66	6467	237	587055	None
PAUN192	100	0.08	Neural Network (Specific Model)	11	0.893	256175	323.33	6754518	0.66	6225	163	615585	None
PAUN193	100	0.15	Neural Network (Specific Model)	11	0.893	211261	322.724	6865924	0.66	6340	151	575742	None
PM154	100	0.41	Neural Network (Specific Model)	11	0.857	79858	314.11	4083778	0.39	3717	152	245700	None
PM131	100	0.69	Neural Network (Specific Model)	11	0.854	145389	307.814	4173437	0.39	3867	144	330473	None
PM141	100	0.32	Neural Network (Specific Model)	11	0.856	193443	313.372	4077004	0.39	3718	111	529841	None
PM151	100	0.37	Neural Network (Specific Model)	11	0.859	45592	308.78	4033106	0.39	3745	220	122249	None
PM182	100	0.21	Neural Network (Specific Model)	11	0.854	121633	311.68	4010807	0.39	3667	121	295312	None
PM183	100	0.55	Neural Network (Specific Model)	11	0.853	149997	308.844	4090363	0.39	3773	129	262992	None
PM185	100	0.31	Neural Network (Specific Model)	11	0.853	180367	313.192	4023445	0.39	3659	106	472996	None
PR130	100	1.31	Neural Network (Specific Model)	11	0.863	139985	298.061	4682614	0.41	4525	263	313535	None
PR184	100	0.27	Neural Network (Specific Model)	11	0.856	237004	314.942	4411287	0.4	4002	116	639992	None
PR186	100	1.44	Neural Network (Specific Model)	11	0.862	93508	296.488	4640023	0.41	4505	268	313536	None
SA064	100	0.07	Neural Network (Specific Model)	11	0.843	132999	300.935	2819070	0.33	2637	61	301386	None
SA067	100	0.02	Neural Network (Specific Model)	11	0.842	123037	302.711	2729274	0.33	2535	59	188019	None
SA068	100	0.18	Neural Network (Specific Model)	11	0.843	314777	297.88	2816498	0.33	2660	38	1276226	None
SA102	100	0.11	Neural Network (Specific Model)	11	0.845	94727	296.008	2806513	0.33	2673	122	188019	None
SA103	100	0.2	Neural Network (Specific Model)	11	0.842	256655	297.018	2811533	0.33	2661	51	1350203	None
SA105	100	0.09	Neural Network (Specific Model)	11	0.843	122995	298.295	2773222	0.33	2616	95	188019	None
SA106	100	0.12	Neural Network (Specific Model)	11	0.844	94727	295.43	2809003	0.33	2680	118	188019	None
SA107	100	0.11	Neural Network (Specific Model)	11	0.844	94727	295.062	2809759	0.33	2684	120	310309	None
SA121	100	0.1	Neural Network (Specific Model)	11	0.843	123038	298.633	2775373	0.33	2615	102	309465	None
SA122	100	0.15	Neural Network (Specific Model)	11	0.841	116828	296.156	2799627	0.33	2655	105	310533	None
SA123	100	0.1	Neural Network (Specific Model)	11	0.843	213996	302.393	2756013	0.33	2566	48	318774	None
SA124	100	0.09	Neural Network (Specific Model)	11	0.841	137311	301.445	2779213	0.33	2588	72	289806	None
SA127	100	0.13	Neural Network (Specific Model)	11	0.842	111380	292.752	2891709	0.33	2778	106	266763	None
SA158	100	0.06	Neural Network (Specific Model)	11	0.843	117672	300.331	2747166	0.33	2574	69	290422	None
SA160	100	0.12	Neural Network (Specific Model)	11	0.841	110991	299.278	2776034	0.33	2604	83	287871	None
SA161	100	0.1	Neural Network (Specific Model)	11	0.843	108527	295.311	2852269	0.33	2718	85	283895	None
SA175	100	0.16	Neural Network (Specific Model)	11	0.842	140874	295.602	2807622	0.33	2668	113	305279	None
SA196	100	0.28	Neural Network (Specific Model)	11	0.843	110876	296.744	2779134	0.33	2636	113	210634	None
SA197	100	0.11	Neural Network (Specific Model)	11	0.84	163500	301.161	2776154	0.33	2585	66	294150	None
SABP186	100	0.1	Neural Network (Specific Model)	11	0.845	109350	294.117	2812721	0.33	2697	134	290562	None
SAPP121	100	0.11	Neural Network (Specific Model)	11	0.843	129293	299.319	2776775	0.33	2612	89	188019	None
SAPP138	100	0.05	Neural Network (Specific Model)	11	0.839	129709	297.506	2794531	0.33	2631	120	251885	None
SAPP139	100	0.34	Neural Network (Specific Model)	11	0.845	112387	298.092	2780207	0.33	2630	113	188019	None
SAPP140	100	0.09	Neural Network (Specific Model)	11	0.846	165479	288.124	3009939	0.33	2950	132	456699	None
SAPP171	100	0.09	Neural Network (Specific Model)	11	0.842	109483	297.627	2778114	0.33	2624	112	188020	None
SAPP172	100	0.1	Neural Network (Specific Model)	11	0.84	172242	304.106	2751604	0.33	2536	69	339481	None
SAPP174	100	0.08	Neural Network (Specific Model)	11	0.843	135122	298.708	2805955	0.33	2643	85	386979	None
SAUP169	100	0.14	Neural Network (Specific Model)	11	0.844	122994	295.107	2810817	0.33	2685	115	188019	None
SP128	100	0.19	Neural Network (Specific Model)	11	0.862	67628	286.867	2025856	0.4	2033	109	206799	None
